# Supplementary material for: Transcriptional Heterogeneity and Differential Response of Rod Photoreceptor Pathway Uncovered by Single‐Cell RNA Sequencing of the Aging Mouse Retina
Source: Aging Cell. 2025 Feb 15;24(5):e70001. doi: 10.1111/acel.70001 (PMC12073905; doi:10.1111/acel.70001)
Supplement: Supplementary file 11 — Table S1. [file ACEL-24-e70001-s018.xlsx]

## Sheet: S1_Table
gene	avg_log2FC	pct.1	pct.2	p_val	p_val_adj	cluster
Lrrtm4	1.94535	0.999	0.053	0	0	Rod bipolar
Asic2	1.64577	0.997	0.065	0	0	Rod bipolar
Gpc6	1.56557	0.999	0.164	0	0	Rod bipolar
Pcp2	1.53784	0.998	0.305	0	0	Rod bipolar
Gm20754	1.43772	0.999	0.142	0	0	Rod bipolar
Trpm1	1.43613	1	0.214	0	0	Rod bipolar
C130073E24Rik	1.38985	0.994	0.099	0	0	Rod bipolar
Prkca	1.36827	1	0.445	0	0	Rod bipolar
Fstl5	1.3611	0.998	0.228	0	0	Rod bipolar
Car8	1.3593	0.992	0.042	0	0	Rod bipolar
Cacna2d3	1.33268	1	0.222	0	0	Rod bipolar
Pcp4	1.3241	0.983	0.252	0	0	Rod bipolar
Rgs7	1.31664	0.998	0.241	0	0	Rod bipolar
Sdk1	1.31453	0.989	0.067	0	0	Rod bipolar
Chgb	1.30594	0.981	0.239	0	0	Rod bipolar
Ntng1	1.30327	0.998	0.117	0	0	Rod bipolar
Prkg1	1.30284	0.996	0.209	0	0	Rod bipolar
Cep112	1.2407	0.961	0.034	0	0	Rod bipolar
Cntn4	1.22108	0.994	0.242	0	0	Rod bipolar
Calm1	1.19697	0.995	0.629	0	0	Rod bipolar
Gng13	1.18234	0.987	0.395	0	0	Rod bipolar
Strip2	1.15089	0.975	0.048	0	0	Rod bipolar
Ano3	1.11277	0.934	0.012	0	0	Rod bipolar
Nebl	1.11179	0.977	0.076	0	0	Rod bipolar
Tox	1.07251	0.97	0.126	0	0	Rod bipolar
Grm5	1.06201	0.988	0.2	0	0	Rod bipolar
Ccdc136	1.05332	0.981	0.149	0	0	Rod bipolar
Kalrn	1.04506	0.954	0.046	0	0	Rod bipolar
Fam135b	1.03435	0.988	0.186	0	0	Rod bipolar
Gnao1	1.01546	0.995	0.333	0	0	Rod bipolar
Chst9	1.01124	0.901	0.062	0	0	Rod bipolar
Qpct	1.01004	0.95	0.111	0	0	Rod bipolar
Gm30725	0.996623	0.917	0.006	0	0	Rod bipolar
Rnf152	0.99416	0.964	0.136	0	0	Rod bipolar
Kcnma1	0.991969	1	0.392	0	0	Rod bipolar
Tenm3	0.989176	0.991	0.282	0	0	Rod bipolar
Sebox	0.981389	0.884	0.029	0	0	Rod bipolar
Il1rap	0.978435	0.904	0.013	0	0	Rod bipolar
Kcnh5	0.968973	0.917	0.081	0	0	Rod bipolar
Ptprr	0.966974	0.914	0.06	0	0	Rod bipolar
Gm45323	0.966814	0.881	0.054	0	0	Rod bipolar
Ldb2	0.966522	0.947	0.151	0	0	Rod bipolar
Car10	0.964013	1	0.376	0	0	Rod bipolar
Nyap2	0.961061	0.989	0.302	0	0	Rod bipolar
Pde4b	0.959222	0.991	0.356	0	0	Rod bipolar
Tmsb10	0.95287	0.951	0.326	0	0	Rod bipolar
Slc24a4	0.949325	0.922	0.083	0	0	Rod bipolar
Prox1	0.94925	0.987	0.269	0	0	Rod bipolar
Ralgapa2	0.916995	0.964	0.244	0	0	Rod bipolar
Auts2	0.908561	0.998	0.418	0	0	Rod bipolar
Pam	0.906085	0.939	0.154	0	0	Rod bipolar
Trnp1	0.893946	0.961	0.221	0	0	Rod bipolar
Dlg2	0.889411	1	0.745	0	0	Rod bipolar
Atrnl1	0.887639	0.991	0.413	0	0	Rod bipolar
Ndnf	0.883613	0.946	0.167	0	0	Rod bipolar
4930555F03Rik	0.880036	0.822	0.064	0	0	Rod bipolar
Nme1	0.878171	0.97	0.381	0	0	Rod bipolar
Cdh12	0.875776	0.906	0.147	0	0	Rod bipolar
Tgfb2	0.867159	0.935	0.151	0	0	Rod bipolar
Lin7a	0.863215	0.931	0.181	0	0	Rod bipolar
Foxn3	0.862623	0.982	0.321	0	0	Rod bipolar
Arid5b	0.859227	0.955	0.233	0	0	Rod bipolar
Vstm2b	0.855205	0.873	0.031	0	0	Rod bipolar
Dnaja1	0.85106	0.941	0.283	0	0	Rod bipolar
Ptprd	0.844942	0.999	0.401	0	0	Rod bipolar
B3galt2	0.835106	0.949	0.24	0	0	Rod bipolar
Hecw1	0.834283	0.907	0.18	0	0	Rod bipolar
Fmn1	0.823496	0.996	0.437	0	0	Rod bipolar
Gpr179	0.820469	0.928	0.14	0	0	Rod bipolar
Efr3b	0.817305	0.84	0.042	0	0	Rod bipolar
Atp5mpl	0.812754	0.947	0.479	0	0	Rod bipolar
Pde1c	0.811145	0.963	0.282	0	0	Rod bipolar
Vsx2	0.807961	0.963	0.255	0	0	Rod bipolar
Dgki	0.804298	0.938	0.234	0	0	Rod bipolar
Syt9	0.802862	0.901	0.136	0	0	Rod bipolar
Mdga2	0.801408	0.999	0.5	0	0	Rod bipolar
Edil3	0.801064	0.975	0.331	0	0	Rod bipolar
5730419F03Rik	0.797616	0.776	0.001	0	0	Rod bipolar
Isl1	0.796149	0.931	0.163	0	0	Rod bipolar
Pde10a	0.792404	0.891	0.198	0	0	Rod bipolar
Map4	0.787313	0.995	0.549	0	0	Rod bipolar
Galnt13	0.786593	0.953	0.322	0	0	Rod bipolar
Nrxn3	0.786436	1	0.703	0	0	Rod bipolar
Gnb3	0.785297	0.99	0.346	0	0	Rod bipolar
Kcnmb2	0.782695	0.803	0.056	0	0	Rod bipolar
Lrtm1	0.773676	0.963	0.287	0	0	Rod bipolar
Asap2	0.771524	0.962	0.269	0	0	Rod bipolar
Ablim1	0.771299	0.979	0.326	0	0	Rod bipolar
Cplx3	0.767785	0.974	0.392	0	0	Rod bipolar
Vwc2l	0.765532	0.787	0.075	0	0	Rod bipolar
Zbtb20	0.764825	1	0.848	0	0	Rod bipolar
Robo2	0.762329	0.927	0.235	0	0	Rod bipolar
Mtus2	0.758734	0.925	0.22	0	0	Rod bipolar
Gm4792	0.75121	0.972	0.325	0	0	Rod bipolar
Rpa1	0.743626	0.864	0.108	0	0	Rod bipolar
Tmem132d	0.741055	0.926	0.201	0	0	Rod bipolar
Tenm4	0.740324	0.934	0.233	0	0	Rod bipolar
Cntn6	0.73981	0.744	0.051	0	0	Rod bipolar
Kif13a	0.739293	0.944	0.3	0	0	Rod bipolar
Ppm1e	0.736703	0.975	0.428	0	0	Rod bipolar
Gm534	0.728279	0.77	0.062	0	0	Rod bipolar
Gm45341	0.727104	0.699	0.035	0	0	Rod bipolar
Frmd3	0.724158	0.952	0.288	0	0	Rod bipolar
Ppp3ca	0.72177	0.995	0.589	0	0	Rod bipolar
Slc4a10	0.720677	0.971	0.349	0	0	Rod bipolar
Myo10	0.716414	0.831	0.098	0	0	Rod bipolar
Dab1	0.715833	0.843	0.067	0	0	Rod bipolar
Adamts5	0.704741	0.713	0.016	0	0	Rod bipolar
Casp7	0.703571	0.767	0.039	0	0	Rod bipolar
Csmd1	0.694171	0.778	0.076	0	0	Rod bipolar
Gabrb3	0.693914	0.998	0.484	0	0	Rod bipolar
Slco5a1	0.69254	0.731	0.014	0	0	Rod bipolar
Zfp608	0.691074	0.918	0.245	0	0	Rod bipolar
Cltb	0.690197	0.912	0.244	0	0	Rod bipolar
2410018L13Rik	0.688162	0.702	0.057	0	0	Rod bipolar
Slc38a1	0.687206	0.935	0.283	0	0	Rod bipolar
Sybu	0.685211	0.926	0.237	0	0	Rod bipolar
Tmem196	0.68281	0.665	0.011	0	0	Rod bipolar
Itm2c	0.677919	0.874	0.194	0	0	Rod bipolar
Rev3l	0.677214	0.947	0.363	0	0	Rod bipolar
Tpbg	0.676055	0.707	0.005	0	0	Rod bipolar
Cttnbp2	0.671647	0.809	0.107	0	0	Rod bipolar
Dock1	0.668503	0.74	0.058	0	0	Rod bipolar
Tnr	0.666712	0.832	0.148	0	0	Rod bipolar
Grm6	0.665553	0.867	0.144	0	0	Rod bipolar
Mt1	0.658888	0.803	0.21	0	0	Rod bipolar
Eif1b	0.658237	0.888	0.323	0	0	Rod bipolar
Cadps	0.657878	0.997	0.435	0	0	Rod bipolar
Prkce	0.654465	0.937	0.342	0	0	Rod bipolar
Gm30382	0.654323	0.902	0.202	0	0	Rod bipolar
Gm12239	0.653413	0.824	0.172	0	0	Rod bipolar
Ift20	0.652941	0.818	0.206	0	0	Rod bipolar
Tanc1	0.651264	0.714	0.025	0	0	Rod bipolar
Atp2b1	0.642864	0.996	0.597	0	0	Rod bipolar
Lrp2bp	0.641352	0.715	0.027	0	0	Rod bipolar
Cabp5	0.640848	0.893	0.175	0	0	Rod bipolar
Plcl1	0.636791	0.879	0.272	0	0	Rod bipolar
Meg3	0.636409	0.892	0.29	0	0	Rod bipolar
Gabrr2	0.635138	0.928	0.242	0	0	Rod bipolar
Grid1	0.633722	0.877	0.241	0	0	Rod bipolar
Tjp2	0.630353	0.97	0.436	0	0	Rod bipolar
4930509J09Rik	0.626462	0.694	0.098	0	0	Rod bipolar
Thsd7a	0.621393	0.967	0.366	0	0	Rod bipolar
Prkd3	0.617567	0.743	0.077	0	0	Rod bipolar
Celf4	0.608151	0.937	0.334	0	0	Rod bipolar
Wscd2	0.607639	0.686	0.033	0	0	Rod bipolar
Rd3l	0.606989	0.799	0.194	0	0	Rod bipolar
Scg2	0.606795	0.9	0.244	0	0	Rod bipolar
Gm2516	0.603576	0.63	0.043	0	0	Rod bipolar
Dpp6	0.600909	0.842	0.23	0	0	Rod bipolar
St18	0.600267	0.787	0.132	0	0	Rod bipolar
Sema3e	0.598687	0.652	0.051	0	0	Rod bipolar
Aplp2	0.595178	0.985	0.532	0	0	Rod bipolar
Fam13c	0.591912	0.662	0.031	0	0	Rod bipolar
Gm45321	0.586387	0.59	0.041	0	0	Rod bipolar
Zfp365	0.585907	0.777	0.143	0	0	Rod bipolar
Ttyh1	0.582066	0.956	0.39	0	0	Rod bipolar
Fcho2	0.581548	0.855	0.266	0	0	Rod bipolar
Gabrr1	0.581302	0.819	0.181	0	0	Rod bipolar
Vdac1	0.580649	0.942	0.45	0	0	Rod bipolar
A230077H06Rik	0.57981	0.622	0.009	0	0	Rod bipolar
Hdac9	0.577583	0.955	0.448	0	0	Rod bipolar
Tmtc2	0.577499	0.925	0.321	0	0	Rod bipolar
1190005I06Rik	0.574991	0.818	0.188	0	0	Rod bipolar
Nfasc	0.572611	0.917	0.324	0	0	Rod bipolar
Rapgef5	0.571775	0.939	0.344	0	0	Rod bipolar
Nap1l5	0.571272	0.85	0.271	0	0	Rod bipolar
mt-Nd5	0.563585	0.987	0.666	0	0	Rod bipolar
Vapa	0.558116	0.887	0.34	0	0	Rod bipolar
Ndufa4	0.556344	0.967	0.715	0	0	Rod bipolar
Hmgn3	0.552557	0.865	0.286	0	0	Rod bipolar
Epb41l3	0.550502	0.89	0.324	0	0	Rod bipolar
Cntn1	0.545086	0.862	0.302	0	0	Rod bipolar
Slc9a9	0.54207	0.752	0.196	0	0	Rod bipolar
mt-Co1	0.541277	0.996	0.963	0	0	Rod bipolar
Gls	0.540992	0.985	0.552	0	0	Rod bipolar
Spag9	0.534929	0.931	0.417	0	0	Rod bipolar
Adrb1	0.533575	0.64	0.056	0	0	Rod bipolar
Osbpl6	0.529922	0.867	0.311	0	0	Rod bipolar
Mtcl1	0.52771	0.889	0.327	0	0	Rod bipolar
Rgs16	0.524161	0.601	0.041	0	0	Rod bipolar
Rap1gap	0.517754	0.594	0.028	0	0	Rod bipolar
Phyhipl	0.514305	0.809	0.216	0	0	Rod bipolar
Nhlrc2	0.508749	0.744	0.183	0	0	Rod bipolar
Antxr2	0.50479	0.61	0.075	0	0	Rod bipolar
Mypn	0.50479	0.557	0.021	0	0	Rod bipolar
Mgarp	0.504479	0.993	0.848	0	0	Rod bipolar
Agap1	0.502474	0.945	0.446	0	0	Rod bipolar
Hspa8	0.500175	0.956	0.554	0	0	Rod bipolar
mt-Nd4	0.496498	0.994	0.942	0	0	Rod bipolar
Camsap2	0.493647	0.714	0.167	0	0	Rod bipolar
Rab3ip	0.491994	0.736	0.175	0	0	Rod bipolar
Ccnjl	0.48956	0.561	0.039	0	0	Rod bipolar
Hspa12a	0.489477	0.792	0.234	0	0	Rod bipolar
Amigo2	0.48857	0.576	0.043	0	0	Rod bipolar
Mapt	0.485669	0.755	0.211	0	0	Rod bipolar
Osbpl10	0.484907	0.549	0.034	0	0	Rod bipolar
Tuba1a	0.4833	0.923	0.486	0	0	Rod bipolar
Cox8a	0.481456	0.966	0.67	0	0	Rod bipolar
Zfhx3	0.478424	0.725	0.153	0	0	Rod bipolar
Mdga1	0.476029	0.535	0.021	0	0	Rod bipolar
Ivns1abp	0.47499	0.681	0.138	0	0	Rod bipolar
Wnt5b	0.470893	0.505	0.011	0	0	Rod bipolar
Nsf	0.469934	0.985	0.61	0	0	Rod bipolar
Stim2	0.469736	0.623	0.103	0	0	Rod bipolar
Fam184b	0.469668	0.538	0.037	0	0	Rod bipolar
mt-Cytb	0.467499	0.997	0.966	0	0	Rod bipolar
Snap25	0.46573	0.999	0.841	0	0	Rod bipolar
Gem	0.464405	0.593	0.094	0	0	Rod bipolar
Khdrbs3	0.461341	0.944	0.441	0	0	Rod bipolar
Prdm8	0.460379	0.617	0.101	0	0	Rod bipolar
Itm2b	0.459717	0.947	0.519	0	0	Rod bipolar
mt-Co2	0.456469	0.997	0.965	0	0	Rod bipolar
Atp6v0c	0.455335	0.958	0.609	0	0	Rod bipolar
mt-Co3	0.451298	0.998	0.976	0	0	Rod bipolar
Cox7c	0.45125	0.912	0.534	0	0	Rod bipolar
Ank3	0.449646	0.992	0.666	0	0	Rod bipolar
Hnrnph1	0.44864	0.899	0.425	0	0	Rod bipolar
Sorcs3	0.447461	0.449	0.014	0	0	Rod bipolar
Gria1	0.446966	0.646	0.157	0	0	Rod bipolar
Rit2	0.446314	0.879	0.331	0	0	Rod bipolar
Tpd52	0.442907	0.962	0.523	0	0	Rod bipolar
Rpl35a	0.442896	0.932	0.567	0	0	Rod bipolar
Rgs8	0.440953	0.547	0.06	0	0	Rod bipolar
Elmo1	0.44093	0.68	0.179	0	0	Rod bipolar
Klhl5	0.440834	0.523	0.053	0	0	Rod bipolar
mt-Nd3	0.439459	0.99	0.841	0	0	Rod bipolar
Neurod4	0.436049	0.777	0.25	0	0	Rod bipolar
Nrg1	0.436044	0.579	0.048	0	0	Rod bipolar
Pwwp2a	0.435326	0.619	0.127	0	0	Rod bipolar
St7	0.432038	0.509	0.053	0	0	Rod bipolar
Rps3	0.431982	0.921	0.526	0	0	Rod bipolar
Runx1t1	0.431564	0.751	0.247	0	0	Rod bipolar
Nckap5	0.430871	0.654	0.157	0	0	Rod bipolar
Rnf150	0.430363	0.825	0.34	0	0	Rod bipolar
Dbp	0.429421	0.756	0.265	0	0	Rod bipolar
Acbd6	0.428371	0.737	0.231	0	0	Rod bipolar
Setbp1	0.428034	0.759	0.287	0	0	Rod bipolar
Fbxw7	0.427602	0.665	0.166	0	0	Rod bipolar
Syt4	0.424163	0.745	0.242	0	0	Rod bipolar
Tspan13	0.424157	0.642	0.158	0	0	Rod bipolar
Dgkh	0.422638	0.7	0.213	0	0	Rod bipolar
Slc5a8	0.42095	0.438	0.009	0	0	Rod bipolar
Gm17634	0.420689	0.437	0.016	0	0	Rod bipolar
Smim40	0.417015	0.873	0.438	0	0	Rod bipolar
mt-Nd1	0.415848	0.995	0.946	0	0	Rod bipolar
H2afy	0.41543	0.776	0.313	0	0	Rod bipolar
Tcf4	0.413318	0.962	0.538	0	0	Rod bipolar
Ndufa5	0.412303	0.826	0.388	0	0	Rod bipolar
Selenow	0.412016	0.865	0.445	0	0	Rod bipolar
Gnas	0.410048	0.845	0.373	0	0	Rod bipolar
Srrm4	0.409644	0.878	0.412	0	0	Rod bipolar
Ndn	0.407274	0.605	0.173	0	0	Rod bipolar
Rpl13a	0.407272	0.936	0.577	0	0	Rod bipolar
Fam155a	0.405688	0.847	0.334	0	0	Rod bipolar
Slc4a4	0.405563	0.431	0.004	0	0	Rod bipolar
Syne1	0.402961	0.93	0.506	0	0	Rod bipolar
Mcc	0.402862	0.596	0.142	0	0	Rod bipolar
Atp5md	0.402379	0.856	0.455	0	0	Rod bipolar
Mir670hg	0.402041	0.591	0.159	0	0	Rod bipolar
Serinc1	0.401011	0.756	0.28	0	0	Rod bipolar
Cox4i1	0.400078	0.941	0.596	0	0	Rod bipolar
Lactbl1	0.39938	0.714	0.237	0	0	Rod bipolar
Rps24	0.39911	0.961	0.712	0	0	Rod bipolar
Camk2b	0.398385	0.668	0.203	0	0	Rod bipolar
Zdhhc17	0.398229	0.876	0.417	0	0	Rod bipolar
Rps19	0.39791	0.863	0.454	0	0	Rod bipolar
Drd2	0.397358	0.464	0.029	0	0	Rod bipolar
Rps7	0.396599	0.921	0.563	0	0	Rod bipolar
Mxra7	0.395204	0.765	0.303	0	0	Rod bipolar
Sorl1	0.393488	0.464	0.032	0	0	Rod bipolar
Uqcrh	0.393034	0.892	0.505	0	0	Rod bipolar
mt-Nd2	0.392087	0.992	0.909	0	0	Rod bipolar
Sphkap	0.391081	0.868	0.307	0	0	Rod bipolar
Rnf145	0.390784	0.605	0.149	0	0	Rod bipolar
Abr	0.390378	0.641	0.19	0	0	Rod bipolar
Tceal6	0.385773	0.468	0.063	0	0	Rod bipolar
Ubl3	0.385719	0.686	0.228	0	0	Rod bipolar
Rhoj	0.385277	0.423	0.021	0	0	Rod bipolar
Sh3gl2	0.385053	0.929	0.525	0	0	Rod bipolar
Rorb	0.384761	0.977	0.633	0	0	Rod bipolar
Chchd10	0.383294	0.851	0.449	0	0	Rod bipolar
Unc13b	0.38327	0.96	0.604	0	0	Rod bipolar
Gabrg2	0.382665	0.692	0.255	0	0	Rod bipolar
Atp5h	0.381984	0.896	0.504	0	0	Rod bipolar
Ttc3	0.381258	0.947	0.516	0	0	Rod bipolar
Purb	0.380235	0.862	0.435	0	0	Rod bipolar
Ttc39b	0.376739	0.512	0.095	0	0	Rod bipolar
Kcne2	0.376031	0.457	0.041	0	0	Rod bipolar
Braf	0.37581	0.866	0.438	0	0	Rod bipolar
Sorcs2	0.374076	0.478	0.069	0	0	Rod bipolar
Myom1	0.373416	0.421	0.024	0	0	Rod bipolar
Traf5	0.371991	0.546	0.117	0	0	Rod bipolar
Eif1	0.371583	0.949	0.656	0	0	Rod bipolar
Atp5e	0.370997	0.825	0.428	0	0	Rod bipolar
Cyld	0.37055	0.617	0.179	0	0	Rod bipolar
Galnt17	0.369196	0.452	0.05	0	0	Rod bipolar
mt-Atp6	0.368986	0.998	0.979	0	0	Rod bipolar
Zmiz1	0.36885	0.674	0.24	0	0	Rod bipolar
1810037I17Rik	0.368329	0.616	0.206	0	0	Rod bipolar
Slc25a4	0.366874	0.93	0.552	0	0	Rod bipolar
Atp5l	0.365951	0.886	0.519	0	0	Rod bipolar
Rps14	0.360449	0.919	0.576	0	0	Rod bipolar
9030624G23Rik	0.360231	0.391	0.016	0	0	Rod bipolar
Eef2	0.360104	0.813	0.385	0	0	Rod bipolar
Frmd4a	0.360056	0.828	0.341	0	0	Rod bipolar
Bhlhe23	0.359888	0.449	0.053	0	0	Rod bipolar
Dpysl2	0.359375	0.714	0.286	0	0	Rod bipolar
Bend4	0.359188	0.397	0.012	0	0	Rod bipolar
Gadd45g	0.357956	0.407	0.031	0	0	Rod bipolar
Rps3a1	0.357148	0.907	0.532	0	0	Rod bipolar
Mmd	0.35707	0.589	0.164	0	0	Rod bipolar
Map6	0.354828	0.587	0.172	0	0	Rod bipolar
Celf3	0.354476	0.74	0.284	0	0	Rod bipolar
Nrep	0.353813	0.581	0.178	0	0	Rod bipolar
Ppia	0.353751	0.924	0.555	0	0	Rod bipolar
Pebp1	0.352845	0.845	0.439	0	0	Rod bipolar
Timm8b	0.352791	0.633	0.255	0	0	Rod bipolar
AC149090.1	0.352297	0.874	0.435	0	0	Rod bipolar
Hlf	0.351928	0.801	0.323	0	0	Rod bipolar
mt-Nd4l	0.351211	0.815	0.394	0	0	Rod bipolar
Arhgap24	0.3512	0.767	0.324	0	0	Rod bipolar
Zswim5	0.350896	0.535	0.129	0	0	Rod bipolar
Rab3a	0.350488	0.765	0.336	0	0	Rod bipolar
Fgf12	0.349584	0.641	0.227	0	0	Rod bipolar
Frmpd1	0.349428	0.711	0.226	0	0	Rod bipolar
Tmem215	0.348403	0.553	0.149	0	0	Rod bipolar
Gm28807	0.348094	0.346	0.001	0	0	Rod bipolar
Appl2	0.347956	0.565	0.161	0	0	Rod bipolar
Rpl23	0.34698	0.934	0.605	0	0	Rod bipolar
Hs3st5	0.346868	0.567	0.189	0	0	Rod bipolar
A230057D06Rik	0.345481	0.853	0.382	0	0	Rod bipolar
Vamp2	0.345174	0.86	0.452	0	0	Rod bipolar
Snrpn	0.345102	0.795	0.339	0	0	Rod bipolar
Cabp1	0.344197	0.657	0.214	0	0	Rod bipolar
Ftl1	0.343557	0.765	0.352	0	0	Rod bipolar
Adgrl2	0.343237	0.612	0.185	0	0	Rod bipolar
Bex2	0.342723	0.787	0.36	0	0	Rod bipolar
Cdk5r1	0.342201	0.415	0.044	0	0	Rod bipolar
Rpl36	0.341889	0.892	0.517	0	0	Rod bipolar
Scrn1	0.341547	0.547	0.152	0	0	Rod bipolar
Stom	0.340106	0.579	0.169	0	0	Rod bipolar
Rgs11	0.339905	0.506	0.116	0	0	Rod bipolar
Rpl11	0.33974	0.905	0.544	0	0	Rod bipolar
Rpl17	0.33971	0.888	0.522	0	0	Rod bipolar
Rpl37a	0.337821	0.916	0.581	0	0	Rod bipolar
Psip1	0.336865	0.827	0.418	0	0	Rod bipolar
Gm35217	0.336447	0.346	0.002	0	0	Rod bipolar
Pgam1	0.336367	0.931	0.574	0	0	Rod bipolar
Gzmm	0.334987	0.512	0.134	0	0	Rod bipolar
Rgs3	0.333839	0.446	0.071	0	0	Rod bipolar
Pcsk1n	0.333151	0.848	0.438	0	0	Rod bipolar
Gramd1b	0.332089	0.861	0.433	0	0	Rod bipolar
Abhd17a	0.331793	0.565	0.18	0	0	Rod bipolar
Myl6	0.33154	0.801	0.403	0	0	Rod bipolar
Eef1a1	0.331138	0.96	0.663	0	0	Rod bipolar
Bcl9	0.331131	0.46	0.087	0	0	Rod bipolar
Chga	0.330704	0.525	0.145	0	0	Rod bipolar
Trio	0.32971	0.559	0.176	0	0	Rod bipolar
Ttc1	0.328501	0.449	0.079	0	0	Rod bipolar
Upp2	0.327145	0.566	0.207	0	0	Rod bipolar
Rtn4	0.326097	0.917	0.546	0	0	Rod bipolar
Sdk2	0.325828	0.413	0.058	0	0	Rod bipolar
Mif	0.324375	0.898	0.501	0	0	Rod bipolar
Rpl3	0.323859	0.911	0.559	0	0	Rod bipolar
Prnp	0.323505	0.774	0.377	0	0	Rod bipolar
Ndufa13	0.323168	0.772	0.387	0	0	Rod bipolar
Kcnab2	0.322285	0.549	0.17	0	0	Rod bipolar
Rpl15	0.321163	0.834	0.442	0	0	Rod bipolar
Nr1d1	0.321109	0.611	0.238	0	0	Rod bipolar
Limch1	0.32092	0.734	0.338	0	0	Rod bipolar
Nrn1l	0.320611	0.561	0.186	0	0	Rod bipolar
4930447C04Rik	0.320527	0.699	0.294	0	0	Rod bipolar
H2afz	0.320319	0.784	0.405	0	0	Rod bipolar
Gm45159	0.319999	0.402	0.065	0	0	Rod bipolar
Tubb5	0.318182	0.763	0.373	0	0	Rod bipolar
Syp	0.317714	0.908	0.511	0	0	Rod bipolar
Mbd5	0.31708	0.876	0.511	0	0	Rod bipolar
Rpl26	0.316172	0.919	0.593	0	0	Rod bipolar
Plcb4	0.316027	0.839	0.426	0	0	Rod bipolar
Rpl6	0.315919	0.899	0.542	0	0	Rod bipolar
Gm16346	0.314806	0.344	0.011	0	0	Rod bipolar
Magi3	0.314535	0.554	0.192	0	0	Rod bipolar
Arl6ip1	0.314228	0.801	0.418	0	0	Rod bipolar
Tbx2	0.313811	0.395	0.053	0	0	Rod bipolar
Sub1	0.313038	0.71	0.337	0	0	Rod bipolar
Rps21	0.313016	0.952	0.649	0	0	Rod bipolar
Col4a1	0.312264	0.353	0.018	0	0	Rod bipolar
Slc12a5	0.312093	0.953	0.542	0	0	Rod bipolar
Ndufa1	0.311711	0.674	0.301	0	0	Rod bipolar
Naca	0.310972	0.851	0.48	0	0	Rod bipolar
Cntnap2	0.310554	0.59	0.119	0	0	Rod bipolar
Smap2	0.310114	0.443	0.087	0	0	Rod bipolar
Rps27	0.309701	0.907	0.586	0	0	Rod bipolar
Bzw2	0.308844	0.71	0.294	0	0	Rod bipolar
Prrc2b	0.30875	0.698	0.303	0	0	Rod bipolar
Glo1	0.308554	0.732	0.341	0	0	Rod bipolar
Myo6	0.308257	0.537	0.164	0	0	Rod bipolar
Rps28	0.308239	0.874	0.533	0	0	Rod bipolar
B230206L02Rik	0.30786	0.373	0.052	0	0	Rod bipolar
Mt2	0.307629	0.388	0.07	0	0	Rod bipolar
Cox7a2	0.307404	0.849	0.479	0	0	Rod bipolar
Rps27a	0.306896	0.939	0.64	0	0	Rod bipolar
Siah3	0.305504	0.352	0.027	0	0	Rod bipolar
Rpl37	0.305055	0.918	0.576	0	0	Rod bipolar
Rpl27	0.303746	0.851	0.489	0	0	Rod bipolar
Higd2a	0.303634	0.591	0.237	0	0	Rod bipolar
Smim14	0.302976	0.65	0.27	0	0	Rod bipolar
Rpl34	0.301417	0.858	0.507	0	0	Rod bipolar
Rpl14	0.30138	0.861	0.488	0	0	Rod bipolar
Ndufv3	0.298924	0.758	0.39	0	0	Rod bipolar
Macf1	0.297658	0.966	0.676	0	0	Rod bipolar
Chchd2	0.297358	0.892	0.547	0	0	Rod bipolar
Tpi1	0.297135	0.888	0.498	0	0	Rod bipolar
Rpl30	0.297079	0.926	0.617	0	0	Rod bipolar
Snhg20	0.295333	0.692	0.321	0	0	Rod bipolar
Luc7l3	0.29479	0.863	0.498	0	0	Rod bipolar
Btbd9	0.294032	0.801	0.406	0	0	Rod bipolar
Anxa7	0.292505	0.422	0.086	0	0	Rod bipolar
Tiprl	0.292394	0.453	0.117	0	0	Rod bipolar
Rpl39	0.292306	0.889	0.541	0	0	Rod bipolar
Abcc5	0.289524	0.555	0.192	0	0	Rod bipolar
Rps29	0.28896	0.957	0.772	0	0	Rod bipolar
Igf1	0.288935	0.489	0.149	0	0	Rod bipolar
Kcnn2	0.288821	0.568	0.226	0	0	Rod bipolar
Bcas3	0.288459	0.581	0.275	0	0	Rod bipolar
Sv2b	0.288284	0.909	0.545	0	0	Rod bipolar
Insyn2a	0.287684	0.409	0.085	0	0	Rod bipolar
Sesn3	0.28666	0.595	0.239	0	0	Rod bipolar
Mcu	0.286439	0.652	0.274	0	0	Rod bipolar
Uqcr11	0.286434	0.692	0.343	0	0	Rod bipolar
Cpeb1	0.286368	0.377	0.069	0	0	Rod bipolar
Atp5b	0.285973	0.93	0.603	0	0	Rod bipolar
Dusp3	0.285816	0.414	0.096	0	0	Rod bipolar
Psap	0.285312	0.705	0.327	0	0	Rod bipolar
Synj2	0.285092	0.344	0.04	0	0	Rod bipolar
Oaz1	0.284873	0.958	0.755	0	0	Rod bipolar
Rpap3	0.284589	0.434	0.11	0	0	Rod bipolar
E130307A14Rik	0.284527	0.53	0.204	0	0	Rod bipolar
Hnrnpa1	0.284296	0.713	0.358	0	0	Rod bipolar
Qk	0.283106	0.606	0.242	0	0	Rod bipolar
Prox1os	0.282572	0.381	0.079	0	0	Rod bipolar
Shank2	0.282368	0.554	0.209	0	0	Rod bipolar
Rpl24	0.281995	0.883	0.535	0	0	Rod bipolar
Uqcc2	0.281494	0.583	0.245	0	0	Rod bipolar
Socs2	0.281391	0.352	0.049	0	0	Rod bipolar
Bsg	0.281229	0.915	0.546	0	0	Rod bipolar
Samd14	0.281178	0.396	0.084	0	0	Rod bipolar
Rtn4rl1	0.281133	0.504	0.17	0	0	Rod bipolar
Ppp1r1a	0.281086	0.36	0.049	0	0	Rod bipolar
Atp5d	0.280536	0.714	0.358	0	0	Rod bipolar
Gm48693	0.27997	0.378	0.072	0	0	Rod bipolar
Cisd1	0.279628	0.684	0.328	0	0	Rod bipolar
Mtmr10	0.27956	0.304	0.03	0	0	Rod bipolar
Rpl28	0.279495	0.881	0.52	0	0	Rod bipolar
Zranb1	0.279017	0.678	0.312	0	0	Rod bipolar
Bex3	0.278928	0.614	0.259	0	0	Rod bipolar
Purg	0.278447	0.54	0.202	0	0	Rod bipolar
Rps15a	0.278042	0.859	0.514	0	0	Rod bipolar
Atpif1	0.277263	0.681	0.335	0	0	Rod bipolar
Rpl13	0.27682	0.932	0.626	0	0	Rod bipolar
Cacna1d	0.276626	0.596	0.245	0	0	Rod bipolar
Prdm5	0.276493	0.407	0.098	0	0	Rod bipolar
Mapk8	0.276096	0.592	0.228	0	0	Rod bipolar
Pgrmc1	0.275417	0.599	0.26	0	0	Rod bipolar
Spock2	0.274626	0.583	0.22	0	0	Rod bipolar
Hivep2	0.274383	0.558	0.232	0	0	Rod bipolar
Ywhab	0.274237	0.671	0.318	0	0	Rod bipolar
B3gat1	0.273984	0.421	0.088	0	0	Rod bipolar
9330154J02Rik	0.273896	0.279	0.001	0	0	Rod bipolar
Stt3b	0.273514	0.455	0.126	0	0	Rod bipolar
Atp6v1g1	0.273026	0.713	0.367	0	0	Rod bipolar
Map7	0.272968	0.939	0.601	0	0	Rod bipolar
Leng8	0.272811	0.769	0.398	0	0	Rod bipolar
Prxl2b	0.27274	0.456	0.143	0	0	Rod bipolar
Clstn3	0.272063	0.518	0.189	0	0	Rod bipolar
Cdc42	0.271464	0.712	0.357	0	0	Rod bipolar
Maml3	0.270202	0.448	0.145	0	0	Rod bipolar
Rps23	0.270109	0.88	0.551	0	0	Rod bipolar
Rpl19	0.26898	0.901	0.565	0	0	Rod bipolar
5730507C01Rik	0.268882	0.308	0.027	0	0	Rod bipolar
Rps12	0.268736	0.846	0.498	0	0	Rod bipolar
Plch1	0.267857	0.4	0.104	0	0	Rod bipolar
Rps13	0.267523	0.853	0.514	0	0	Rod bipolar
Rps25	0.26695	0.883	0.536	0	0	Rod bipolar
Atp6v1a	0.266933	0.66	0.319	0	0	Rod bipolar
Gpr176	0.266704	0.304	0.032	0	0	Rod bipolar
Rps5	0.266611	0.804	0.447	0	0	Rod bipolar
Rpl7	0.26656	0.853	0.497	0	0	Rod bipolar
Pou2f2	0.265941	0.413	0.114	0	0	Rod bipolar
Ubl5	0.265828	0.799	0.453	0	0	Rod bipolar
Gabra1	0.26572	0.614	0.243	0	0	Rod bipolar
Rps17	0.265664	0.847	0.488	0	0	Rod bipolar
Rps10	0.265494	0.867	0.513	0	0	Rod bipolar
Pcbp3	0.264794	0.992	0.764	0	0	Rod bipolar
Uqcrb	0.264732	0.822	0.484	0	0	Rod bipolar
Hspe1	0.264686	0.589	0.269	0	0	Rod bipolar
Arhgap15	0.264679	0.293	0.039	0	0	Rod bipolar
Nedd8	0.264475	0.718	0.375	0	0	Rod bipolar
Napb	0.264256	0.678	0.327	0	0	Rod bipolar
Tceal9	0.263904	0.609	0.272	0	0	Rod bipolar
Tmcc3	0.261671	0.682	0.306	0	0	Rod bipolar
Mdh1	0.261596	0.811	0.467	0	0	Rod bipolar
Zfp385a	0.261397	0.837	0.468	0	0	Rod bipolar
Lpgat1	0.260459	0.636	0.277	0	0	Rod bipolar
Cox6c	0.260267	0.916	0.618	0	0	Rod bipolar
Hnrnpk	0.260063	0.822	0.478	0	0	Rod bipolar
Atp5g2	0.259628	0.768	0.428	0	0	Rod bipolar
Faim2	0.259543	0.462	0.156	0	0	Rod bipolar
Kif2a	0.259436	0.598	0.239	0	0	Rod bipolar
Cox17	0.259319	0.641	0.319	0	0	Rod bipolar
Fam171b	0.258782	0.804	0.44	0	0	Rod bipolar
Asic3	0.258292	0.417	0.123	0	0	Rod bipolar
Map1lc3a	0.258065	0.514	0.203	0	0	Rod bipolar
Gm13963	0.257172	0.435	0.151	0	0	Rod bipolar
Npm1	0.256673	0.716	0.376	0	0	Rod bipolar
Rps4x	0.256615	0.836	0.48	0	0	Rod bipolar
Otx2os1	0.255348	0.998	0.844	0	0	Rod bipolar
Selenom	0.25514	0.516	0.208	0	0	Rod bipolar
Armcx3	0.25488	0.358	0.072	0	0	Rod bipolar
Dstn	0.253989	0.584	0.265	0	0	Rod bipolar
Hmgb1	0.253867	0.797	0.449	0	0	Rod bipolar
Ankrd37	0.253293	0.391	0.105	0	0	Rod bipolar
Rpl8	0.252734	0.893	0.559	0	0	Rod bipolar
Tle5	0.251971	0.603	0.284	0	0	Rod bipolar
Rps15	0.251834	0.897	0.566	0	0	Rod bipolar
Rpl41	0.250976	0.915	0.625	0	0	Rod bipolar
Csgalnact1	0.250175	0.289	0.033	0	0	Rod bipolar
C1qa	2.09061	0.998	0	0	0	Microglia
Ctss	2.0594	1	0	0	0	Microglia
C1qb	2.04481	0.998	0	0	0	Microglia
C1qc	1.92913	0.998	0	0	0	Microglia
Hexb	1.89461	1	0.122	0	0	Microglia
Tmsb4x	1.86807	1	0.359	0	0	Microglia
Tyrobp	1.78555	0.998	0	0	0	Microglia
B2m	1.75501	0.996	0.019	0	0	Microglia
Ctsd	1.65945	0.993	0.173	0	0	Microglia
Fcer1g	1.63596	0.996	0.004	0	0	Microglia
Ly86	1.6356	0.98	0	0	0	Microglia
Cst3	1.63156	1	0.601	0	0	Microglia
Trem2	1.56175	0.987	0	0	0	Microglia
Cd9	1.53112	0.984	0.024	0	0	Microglia
Csf1r	1.51935	0.962	0.001	0	0	Microglia
Cx3cr1	1.51665	0.927	0.014	0	0	Microglia
Rgs10	1.48025	0.993	0.002	0	0	Microglia
Ctsz	1.4284	0.98	0.06	0	0	Microglia
Actb	1.42149	0.998	0.465	0	0	Microglia
Sparc	1.41494	0.962	0.035	0	0	Microglia
H2-D1	1.36671	0.969	0.076	0	0	Microglia
Laptm5	1.35019	0.962	0	0	0	Microglia
Selplg	1.34865	0.931	0	0	0	Microglia
Junb	1.34142	0.829	0.06	0	0	Microglia
Lgmn	1.33065	0.958	0.199	0	0	Microglia
Cd81	1.32776	0.987	0.292	0	0	Microglia
Jun	1.31072	0.802	0.074	0	0	Microglia
Plxdc2	1.29577	0.851	0.077	0	0	Microglia
Cyba	1.26958	0.971	0.01	0	0	Microglia
Serinc3	1.26141	0.96	0.207	0	0	Microglia
Cd52	1.26005	0.964	0.001	0	0	Microglia
Rpl10	1.24096	0.996	0.348	0	0	Microglia
Rps12	1.23264	0.998	0.537	0	0	Microglia
Npc2	1.23129	0.973	0.063	0	0	Microglia
P2ry12	1.23088	0.88	0.014	0	0	Microglia
Aif1	1.22519	0.953	0	0	0	Microglia
Siglech	1.22217	0.936	0	0	0	Microglia
Rps9	1.21749	1	0.489	0	0	Microglia
Rpl12	1.20491	0.996	0.416	0	0	Microglia
Rhob	1.1991	0.871	0.029	0	0	Microglia
Rplp0	1.19643	0.989	0.365	0	0	Microglia
Ftl1	1.19096	0.998	0.398	0	0	Microglia
Gpr34	1.16123	0.889	0.002	0	0	Microglia
Sh3bgrl3	1.15362	0.96	0.078	0	0	Microglia
Gng10	1.14582	0.953	0.017	0	0	Microglia
Mir142hg	1.14283	0.793	0	0	0	Microglia
Zfp36	1.13776	0.789	0.012	0	0	Microglia
Rps4x	1.11715	1	0.52	0	0	Microglia
Egr1	1.11682	0.758	0.042	0	0	Microglia
Selenop	1.11627	0.92	0.008	0	0	Microglia
Ly6e	1.11469	0.931	0.015	0	0	Microglia
Ctsl	1.11093	0.956	0.219	0	0	Microglia
Rpl32	1.10594	0.998	0.534	0	0	Microglia
Ctsh	1.1008	0.924	0.013	0	0	Microglia
Rps10	1.10054	0.998	0.553	0	0	Microglia
Trf	1.09731	0.916	0.015	0	0	Microglia
Rps23	1.09415	0.998	0.588	0	0	Microglia
Rps11	1.07901	1	0.562	0	0	Microglia
Rplp2	1.07787	0.998	0.532	0	0	Microglia
Ctsb	1.06988	0.964	0.234	0	0	Microglia
Rpl18a	1.06611	0.998	0.566	0	0	Microglia
Fos	1.06151	0.716	0.063	0	0	Microglia
Nav3	1.05781	0.793	0.033	0	0	Microglia
Fcgr3	1.05637	0.907	0	0	0	Microglia
Marcks	1.05395	0.889	0.05	0	0	Microglia
Mafb	1.03449	0.853	0.017	0	0	Microglia
Lrmda	1.0248	0.771	0.029	0	0	Microglia
Plek	1.02341	0.851	0.025	0	0	Microglia
Grn	1.02096	0.909	0.023	0	0	Microglia
Rpl36a	1.01829	0.973	0.348	0	0	Microglia
Tmem119	1.0172	0.842	0	0	0	Microglia
Inpp5d	1.01374	0.82	0.003	0	0	Microglia
Rpl22	1.01267	0.984	0.391	0	0	Microglia
Kctd12	1.00558	0.849	0.013	0	0	Microglia
Anxa3	0.998515	0.902	0.006	0	0	Microglia
Eef1b2	0.991039	0.956	0.24	0	0	Microglia
Psap	0.99093	0.949	0.369	0	0	Microglia
Lair1	0.986401	0.844	0.018	0	0	Microglia
Man2b1	0.978531	0.891	0.032	0	0	Microglia
Lyz2	0.973198	0.838	0	0	0	Microglia
H2-K1	0.972309	0.873	0.078	0	0	Microglia
Rpl5	0.969405	0.993	0.486	0	0	Microglia
Gnai2	0.968747	0.956	0.12	0	0	Microglia
Unc93b1	0.968377	0.871	0.003	0	0	Microglia
Cd300c2	0.965262	0.887	0	0	0	Microglia
Clic1	0.953186	0.913	0.021	0	0	Microglia
Gng5	0.946103	0.916	0.061	0	0	Microglia
Rack1	0.944658	0.989	0.423	0	0	Microglia
Olfml3	0.944568	0.756	0.003	0	0	Microglia
Ltc4s	0.935564	0.829	0	0	0	Microglia
Pfn1	0.934448	0.951	0.182	0	0	Microglia
Apbb1ip	0.933778	0.833	0.001	0	0	Microglia
Lyn	0.931332	0.878	0.066	0	0	Microglia
Pld4	0.921994	0.896	0	0	0	Microglia
Vsir	0.919936	0.84	0.001	0	0	Microglia
Rpl7a	0.918894	0.984	0.416	0	0	Microglia
Nav2	0.917524	0.722	0.044	0	0	Microglia
Cd53	0.911633	0.864	0.001	0	0	Microglia
Coro1a	0.90989	0.858	0.002	0	0	Microglia
Dock4	0.90964	0.791	0.059	0	0	Microglia
Tanc2	0.904443	0.764	0.128	0	0	Microglia
Srgap2	0.903619	0.811	0.163	0	0	Microglia
Arpc1b	0.899925	0.871	0.02	0	0	Microglia
Pde3b	0.898913	0.764	0.006	0	0	Microglia
Ccl3	0.897464	0.549	0	0	0	Microglia
Ptpn18	0.895203	0.876	0.019	0	0	Microglia
Rpl35	0.895049	0.942	0.305	0	0	Microglia
Tgfbr1	0.894554	0.807	0.119	0	0	Microglia
Itgb5	0.892528	0.856	0.044	0	0	Microglia
Sat1	0.881194	0.882	0.056	0	0	Microglia
Cd68	0.864245	0.831	0.001	0	0	Microglia
Mertk	0.862568	0.753	0.009	0	0	Microglia
Pag1	0.858304	0.762	0.055	0	0	Microglia
Cfh	0.856239	0.82	0.007	0	0	Microglia
Ptgs1	0.839645	0.82	0	0	0	Microglia
Ier5	0.836976	0.738	0.015	0	0	Microglia
Ikzf1	0.832676	0.771	0	0	0	Microglia
Cyfip1	0.831838	0.851	0.076	0	0	Microglia
Efhd2	0.829947	0.831	0.015	0	0	Microglia
Alox5ap	0.828577	0.816	0.019	0	0	Microglia
Nfkbia	0.820276	0.676	0.053	0	0	Microglia
Sirpa	0.813695	0.824	0.092	0	0	Microglia
Abhd12	0.810711	0.862	0.129	0	0	Microglia
Tgfbr2	0.810264	0.773	0.006	0	0	Microglia
Ssr4	0.807066	0.893	0.123	0	0	Microglia
Rrbp1	0.806535	0.858	0.138	0	0	Microglia
Slco2b1	0.804016	0.753	0.003	0	0	Microglia
Spi1	0.801992	0.827	0	0	0	Microglia
Srgn	0.800595	0.758	0.005	0	0	Microglia
Lpcat2	0.796725	0.856	0.137	0	0	Microglia
Irf8	0.796188	0.82	0.002	0	0	Microglia
Arpc2	0.782542	0.916	0.234	0	0	Microglia
Rhoa	0.781893	0.938	0.23	0	0	Microglia
Basp1	0.781722	0.776	0.04	0	0	Microglia
Fyb	0.781694	0.758	0.001	0	0	Microglia
Nme2	0.777819	0.842	0.098	0	0	Microglia
Ucp2	0.772992	0.776	0.007	0	0	Microglia
Ccl12	0.768425	0.567	0	0	0	Microglia
Ifi27l2a	0.768404	0.589	0.003	0	0	Microglia
Gpx1	0.767328	0.787	0.046	0	0	Microglia
Tpm3	0.765883	0.864	0.085	0	0	Microglia
Hpgd	0.759551	0.749	0.009	0	0	Microglia
Mpeg1	0.754711	0.76	0	0	0	Microglia
Arhgdib	0.753126	0.789	0.011	0	0	Microglia
St3gal6	0.752461	0.771	0.021	0	0	Microglia
Pabpc1	0.752382	0.884	0.225	0	0	Microglia
Dusp1	0.751458	0.584	0.044	0	0	Microglia
Capza2	0.748357	0.882	0.193	0	0	Microglia
Maf	0.748218	0.742	0.013	0	0	Microglia
Hexa	0.747602	0.789	0.047	0	0	Microglia
AU020206	0.74417	0.733	0.001	0	0	Microglia
Runx1	0.739045	0.704	0.001	0	0	Microglia
Itgam	0.736621	0.736	0	0	0	Microglia
Zfp36l1	0.735986	0.636	0.023	0	0	Microglia
Hpgds	0.731535	0.747	0.013	0	0	Microglia
Cd37	0.730544	0.778	0.007	0	0	Microglia
Rnaset2a	0.727733	0.78	0.03	0	0	Microglia
Dock2	0.727137	0.698	0.001	0	0	Microglia
Cotl1	0.724321	0.807	0.072	0	0	Microglia
F11r	0.72416	0.707	0.005	0	0	Microglia
Rgs2	0.722959	0.676	0.017	0	0	Microglia
Smap2	0.719089	0.818	0.125	0	0	Microglia
Pmepa1	0.715093	0.724	0.055	0	0	Microglia
Ifngr1	0.711659	0.784	0.051	0	0	Microglia
Tmem176b	0.71139	0.669	0.017	0	0	Microglia
Arpc3	0.707077	0.86	0.111	0	0	Microglia
Ncf1	0.706468	0.724	0.001	0	0	Microglia
Ptprj	0.705439	0.698	0.05	0	0	Microglia
E230029C05Rik	0.701454	0.727	0.048	0	0	Microglia
Arhgap15	0.700937	0.633	0.066	0	0	Microglia
Ctsa	0.700001	0.767	0.057	0	0	Microglia
Nfkbiz	0.699639	0.582	0.025	0	0	Microglia
Psmb8	0.697043	0.762	0.006	0	0	Microglia
Ier2	0.695448	0.62	0.049	0	0	Microglia
Snx5	0.694379	0.793	0.065	0	0	Microglia
Ccl4	0.692862	0.407	0	0	0	Microglia
Bst2	0.689837	0.649	0.008	0	0	Microglia
Dock8	0.688731	0.676	0.008	0	0	Microglia
Rnase4	0.676887	0.702	0.001	0	0	Microglia
Creg1	0.676641	0.776	0.067	0	0	Microglia
Bin2	0.667928	0.684	0	0	0	Microglia
Otulinl	0.666962	0.702	0.019	0	0	Microglia
Pycard	0.666668	0.727	0.022	0	0	Microglia
Glul	0.664161	0.791	0.071	0	0	Microglia
Lamp1	0.661937	0.782	0.105	0	0	Microglia
Atox1	0.661413	0.813	0.156	0	0	Microglia
Ubash3b	0.656959	0.649	0.017	0	0	Microglia
Gab2	0.656942	0.656	0.062	0	0	Microglia
Rasgrp3	0.655583	0.662	0.005	0	0	Microglia
Bcl2a1b	0.65398	0.64	0	0	0	Microglia
Dock10	0.650865	0.669	0.017	0	0	Microglia
Ppfia4	0.649165	0.671	0.011	0	0	Microglia
Eef1d	0.648068	0.771	0.075	0	0	Microglia
Lsp1	0.646883	0.7	0.001	0	0	Microglia
Ptprc	0.6459	0.667	0.001	0	0	Microglia
Msn	0.642316	0.707	0.024	0	0	Microglia
Fli1	0.641551	0.653	0.006	0	0	Microglia
Ctsc	0.638698	0.658	0.005	0	0	Microglia
Adap2	0.63832	0.644	0.003	0	0	Microglia
Cd14	0.636359	0.662	0.01	0	0	Microglia
Psme1	0.630925	0.704	0.068	0	0	Microglia
Ophn1	0.630244	0.678	0.089	0	0	Microglia
Tbxas1	0.629041	0.651	0.004	0	0	Microglia
Gm2000	0.625151	0.751	0.114	0	0	Microglia
Cd83	0.623298	0.564	0.005	0	0	Microglia
Abi3	0.621777	0.653	0.005	0	0	Microglia
Brk1	0.617834	0.816	0.14	0	0	Microglia
Lrp1	0.616624	0.713	0.073	0	0	Microglia
Wasf2	0.615213	0.727	0.067	0	0	Microglia
Cd180	0.614763	0.622	0	0	0	Microglia
Entpd1	0.612137	0.62	0.004	0	0	Microglia
Fermt3	0.611581	0.669	0.01	0	0	Microglia
Ldhb	0.611047	0.782	0.136	0	0	Microglia
Wipf1	0.610388	0.602	0.009	0	0	Microglia
Camk1	0.608788	0.698	0.033	0	0	Microglia
Hck	0.605606	0.638	0.001	0	0	Microglia
Golm1	0.605394	0.638	0.002	0	0	Microglia
Tspo	0.604341	0.64	0.021	0	0	Microglia
Arhgdia	0.603759	0.7	0.044	0	0	Microglia
Ifi30	0.599057	0.627	0.009	0	0	Microglia
Ccl6	0.598407	0.591	0	0	0	Microglia
Cyth4	0.597476	0.662	0	0	0	Microglia
Ywhah	0.597318	0.711	0.112	0	0	Microglia
Vamp8	0.597254	0.729	0.076	0	0	Microglia
H2-T23	0.596685	0.644	0.012	0	0	Microglia
H2-DMa	0.594703	0.656	0.009	0	0	Microglia
Gnb2	0.594033	0.749	0.109	0	0	Microglia
Pmp22	0.593903	0.642	0.007	0	0	Microglia
Erp29	0.592794	0.784	0.147	0	0	Microglia
Pip4k2a	0.591629	0.649	0.043	0	0	Microglia
Rnaset2b	0.589784	0.669	0.03	0	0	Microglia
Sdcbp	0.589006	0.702	0.067	0	0	Microglia
Asah1	0.586872	0.76	0.106	0	0	Microglia
Txnip	0.585733	0.618	0.008	0	0	Microglia
Capzb	0.584495	0.784	0.147	0	0	Microglia
Rap1b	0.583673	0.718	0.079	0	0	Microglia
Scamp2	0.583609	0.718	0.08	0	0	Microglia
Agmo	0.583541	0.542	0.004	0	0	Microglia
Klf6	0.579669	0.562	0.019	0	0	Microglia
Evi2a	0.578146	0.611	0	0	0	Microglia
Fcgr1	0.57676	0.618	0	0	0	Microglia
Ifnar2	0.57406	0.649	0.016	0	0	Microglia
Lst1	0.569651	0.529	0	0	0	Microglia
Cd86	0.56805	0.578	0	0	0	Microglia
Ighm	0.567099	0.593	0	0	0	Microglia
Serpine2	0.56646	0.593	0.008	0	0	Microglia
Atf3	0.564118	0.507	0.014	0	0	Microglia
4933406I18Rik	0.563959	0.542	0.011	0	0	Microglia
C3ar1	0.561546	0.569	0	0	0	Microglia
Lmo2	0.552948	0.613	0.014	0	0	Microglia
Lcp1	0.552688	0.58	0.001	0	0	Microglia
P2ry13	0.551675	0.587	0	0	0	Microglia
Skil	0.551287	0.644	0.075	0	0	Microglia
Myo1f	0.546759	0.582	0	0	0	Microglia
Atp6v0e	0.545025	0.678	0.064	0	0	Microglia
Timp2	0.543499	0.627	0.047	0	0	Microglia
Skap2	0.542173	0.62	0.049	0	0	Microglia
Ski	0.540139	0.627	0.045	0	0	Microglia
Commd8	0.540037	0.598	0.038	0	0	Microglia
Crybb1	0.539771	0.551	0	0	0	Microglia
Pnp	0.537633	0.609	0.03	0	0	Microglia
Cmtm7	0.53582	0.576	0.002	0	0	Microglia
Gm10790	0.534262	0.549	0	0	0	Microglia
Ostf1	0.533013	0.598	0.02	0	0	Microglia
Sft2d1	0.53112	0.664	0.069	0	0	Microglia
Arpc4	0.530168	0.662	0.073	0	0	Microglia
Ptpn6	0.528404	0.58	0	0	0	Microglia
Fam102b	0.526348	0.529	0.01	0	0	Microglia
Cmtm6	0.526239	0.591	0.009	0	0	Microglia
Ccnd3	0.525171	0.533	0.041	0	0	Microglia
Ifitm3	0.523687	0.431	0.014	0	0	Microglia
Cttnbp2nl	0.523088	0.576	0.023	0	0	Microglia
Ankrd44	0.521861	0.667	0.09	0	0	Microglia
Itgb2	0.521587	0.573	0	0	0	Microglia
Tsc22d4	0.521415	0.591	0.029	0	0	Microglia
Sall1	0.520499	0.542	0	0	0	Microglia
Rreb1	0.519759	0.56	0.049	0	0	Microglia
Zeb2os	0.519693	0.551	0.006	0	0	Microglia
Cd48	0.518485	0.56	0	0	0	Microglia
Lat2	0.516726	0.544	0.006	0	0	Microglia
Cd84	0.515478	0.549	0	0	0	Microglia
Ntpcr	0.511738	0.558	0.011	0	0	Microglia
Blnk	0.505608	0.516	0	0	0	Microglia
Irf5	0.505154	0.56	0.003	0	0	Microglia
Nfe2l2	0.504863	0.604	0.045	0	0	Microglia
Csf3r	0.504689	0.538	0	0	0	Microglia
Rac1	0.504144	0.66	0.092	0	0	Microglia
Cd33	0.504055	0.538	0	0	0	Microglia
Slc15a3	0.502858	0.513	0.002	0	0	Microglia
Socs3	0.502825	0.431	0.008	0	0	Microglia
Bmp2k	0.502639	0.587	0.041	0	0	Microglia
Fgd2	0.497577	0.516	0	0	0	Microglia
Tln1	0.497141	0.636	0.093	0	0	Microglia
Gmfg	0.496297	0.536	0	0	0	Microglia
Klf2	0.491382	0.418	0.006	0	0	Microglia
Tmem176a	0.481115	0.46	0.006	0	0	Microglia
Rnf19b	0.480747	0.424	0.015	0	0	Microglia
Myh9	0.480149	0.584	0.047	0	0	Microglia
Arhgap45	0.479626	0.516	0.001	0	0	Microglia
Ncf2	0.47736	0.511	0.003	0	0	Microglia
Chn2	0.475666	0.518	0.038	0	0	Microglia
Tnfaip8l2	0.475177	0.504	0	0	0	Microglia
Dusp6	0.470435	0.46	0.008	0	0	Microglia
Lgals3bp	0.468512	0.456	0.01	0	0	Microglia
Cap1	0.464006	0.58	0.055	0	0	Microglia
Lgals9	0.463451	0.513	0.005	0	0	Microglia
Il6ra	0.459192	0.498	0	0	0	Microglia
Gm26740	0.459122	0.482	0	0	0	Microglia
Il10ra	0.4581	0.476	0	0	0	Microglia
Gatm	0.457773	0.467	0.006	0	0	Microglia
Fosb	0.455715	0.389	0.014	0	0	Microglia
Fcgr2b	0.454902	0.487	0	0	0	Microglia
0610040J01Rik	0.451525	0.467	0.003	0	0	Microglia
Daglb	0.450233	0.56	0.059	0	0	Microglia
Rhoh	0.449169	0.471	0	0	0	Microglia
Pold4	0.449161	0.498	0.025	0	0	Microglia
Retreg1	0.448951	0.567	0.069	0	0	Microglia
Papss1	0.447899	0.558	0.069	0	0	Microglia
Rel	0.447596	0.489	0.023	0	0	Microglia
Arpc5	0.446723	0.567	0.061	0	0	Microglia
Zfp710	0.445678	0.464	0.021	0	0	Microglia
Rin2	0.445149	0.473	0.014	0	0	Microglia
Ptbp3	0.44113	0.544	0.06	0	0	Microglia
Tns3	0.440421	0.489	0.02	0	0	Microglia
Limd2	0.439666	0.462	0.005	0	0	Microglia
Gpr183	0.439308	0.433	0.003	0	0	Microglia
Klk8	0.438147	0.449	0	0	0	Microglia
Rps27rt	0.436715	0.518	0.053	0	0	Microglia
Pros1	0.43467	0.496	0.02	0	0	Microglia
Epsti1	0.431376	0.458	0	0	0	Microglia
Nckap1l	0.431372	0.476	0.002	0	0	Microglia
Phyhd1	0.424871	0.513	0.045	0	0	Microglia
Tgfb1	0.424281	0.462	0.002	0	0	Microglia
A830008E24Rik	0.423774	0.427	0.003	0	0	Microglia
Myl12a	0.423376	0.511	0.034	0	0	Microglia
Ccr5	0.421456	0.404	0.001	0	0	Microglia
Edem1	0.419181	0.482	0.025	0	0	Microglia
Gm2629	0.418936	0.429	0	0	0	Microglia
Ifngr2	0.416325	0.473	0.022	0	0	Microglia
Gm2a	0.415858	0.462	0.018	0	0	Microglia
Plekho1	0.415123	0.453	0.012	0	0	Microglia
C5ar1	0.412142	0.378	0	0	0	Microglia
Ang	0.40859	0.422	0	0	0	Microglia
Pik3ap1	0.40797	0.427	0.003	0	0	Microglia
Syngr2	0.406597	0.447	0.003	0	0	Microglia
Pvt1	0.405954	0.42	0.014	0	0	Microglia
Plcg2	0.404827	0.442	0.002	0	0	Microglia
Rhog	0.404778	0.447	0.006	0	0	Microglia
Serp1	0.404366	0.467	0.041	0	0	Microglia
Gltp	0.403058	0.442	0.009	0	0	Microglia
Itga6	0.402635	0.427	0.01	0	0	Microglia
Tcn2	0.401649	0.464	0.031	0	0	Microglia
Mcl1	0.398896	0.449	0.044	0	0	Microglia
Pdgfb	0.396602	0.398	0.005	0	0	Microglia
Prkcd	0.389553	0.427	0.002	0	0	Microglia
Ppp1r18	0.388798	0.436	0.019	0	0	Microglia
Gna15	0.388134	0.413	0	0	0	Microglia
Aim2	0.387222	0.458	0.025	0	0	Microglia
Rac2	0.38588	0.411	0	0	0	Microglia
Slc11a1	0.385216	0.418	0.001	0	0	Microglia
Mgat4a	0.383911	0.444	0.034	0	0	Microglia
Adgre1	0.383589	0.404	0	0	0	Microglia
Havcr2	0.381793	0.409	0	0	0	Microglia
Soga1	0.380606	0.42	0.017	0	0	Microglia
Capn3	0.379399	0.393	0.002	0	0	Microglia
Lhfpl2	0.375547	0.373	0.014	0	0	Microglia
Arhgap22	0.374451	0.384	0.001	0	0	Microglia
Irak2	0.373527	0.409	0.017	0	0	Microglia
P2ry6	0.373171	0.396	0	0	0	Microglia
Adap2os	0.373038	0.398	0.003	0	0	Microglia
Fmnl3	0.3728	0.413	0.007	0	0	Microglia
Vav1	0.371976	0.402	0	0	0	Microglia
Rps6ka1	0.36799	0.404	0.005	0	0	Microglia
Slc2a5	0.366408	0.376	0	0	0	Microglia
Adgrg1	0.365832	0.391	0.004	0	0	Microglia
Slc29a3	0.360237	0.382	0.002	0	0	Microglia
Mctp1	0.358444	0.369	0.005	0	0	Microglia
Neat1	0.358108	0.38	0.023	0	0	Microglia
Il10rb	0.354259	0.384	0.007	0	0	Microglia
Hcls1	0.352139	0.411	0.023	0	0	Microglia
Gusb	0.345839	0.382	0.014	0	0	Microglia
Stk10	0.341844	0.376	0.006	0	0	Microglia
Kcnk13	0.340306	0.353	0.003	0	0	Microglia
Tmem86a	0.338993	0.38	0.02	0	0	Microglia
Vkorc1	0.338119	0.364	0.012	0	0	Microglia
Abca9	0.333802	0.342	0.003	0	0	Microglia
Spata13	0.331704	0.356	0.01	0	0	Microglia
Tspan14	0.329202	0.344	0.006	0	0	Microglia
Prex1	0.329176	0.351	0.003	0	0	Microglia
Tpst2	0.325454	0.371	0.017	0	0	Microglia
Rab31	0.324096	0.358	0.016	0	0	Microglia
Ptk2b	0.323431	0.34	0.001	0	0	Microglia
Rbm47	0.32074	0.333	0	0	0	Microglia
Gm5086	0.320221	0.336	0	0	0	Microglia
Vasp	0.319348	0.358	0.014	0	0	Microglia
Rcbtb2	0.317451	0.371	0.026	0	0	Microglia
Twf2	0.314152	0.34	0.007	0	0	Microglia
Ccnd1	0.313305	0.344	0.02	0	0	Microglia
Tm6sf1	0.312575	0.344	0.019	0	0	Microglia
Sla	0.309623	0.331	0	0	0	Microglia
Arhgap30	0.309324	0.327	0.001	0	0	Microglia
Il1a	0.308531	0.293	0	0	0	Microglia
Slamf9	0.30612	0.316	0	0	0	Microglia
Ptpre	0.305773	0.351	0.019	0	0	Microglia
Pik3cg	0.305224	0.327	0.001	0	0	Microglia
Ecscr	0.304964	0.307	0.003	0	0	Microglia
Emp3	0.303761	0.309	0.002	0	0	Microglia
Shisa5	0.30194	0.318	0.006	0	0	Microglia
Pla2g15	0.300682	0.342	0.015	0	0	Microglia
Lap3	0.299008	0.344	0.022	0	0	Microglia
Casp8	0.298169	0.32	0.002	0	0	Microglia
Gm26532	0.29758	0.276	0.003	0	0	Microglia
Nrros	0.297564	0.316	0.005	0	0	Microglia
Orai1	0.294922	0.324	0.011	0	0	Microglia
Klhl6	0.291328	0.302	0.001	0	0	Microglia
Gm38843	0.290635	0.289	0	0	0	Microglia
Tnfaip8	0.290318	0.313	0.012	0	0	Microglia
Lrrc3	0.28759	0.298	0	0	0	Microglia
Sipa1	0.285652	0.34	0.029	0	0	Microglia
Gpr84	0.285355	0.28	0.008	0	0	Microglia
1700017B05Rik	0.283444	0.304	0.002	0	0	Microglia
Capg	0.282311	0.273	0.001	0	0	Microglia
Dock11	0.281522	0.298	0.006	0	0	Microglia
Creb5	0.279303	0.269	0.008	0	0	Microglia
Ccl9	0.274373	0.264	0.007	0	0	Microglia
Dapp1	0.273994	0.304	0.014	0	0	Microglia
Tent5a	0.271324	0.278	0.004	0	0	Microglia
Psmb9	0.268624	0.273	0.003	0	0	Microglia
Rab3il1	0.267548	0.284	0.002	0	0	Microglia
Rassf3	0.267033	0.284	0.009	0	0	Microglia
Arhgap25	0.266563	0.273	0	0	0	Microglia
Rassf2	0.266377	0.28	0	0	0	Microglia
Pld1	0.265247	0.273	0.003	0	0	Microglia
Ms4a6d	0.264806	0.271	0	0	0	Microglia
Sdf2l1	0.26407	0.287	0.014	0	0	Microglia
Lcp2	0.26325	0.273	0	0	0	Microglia
Cebpa	0.261121	0.264	0	0	0	Microglia
Ppp1r15a	0.260785	0.282	0.02	0	0	Microglia
Tmem173	0.260349	0.276	0.001	0	0	Microglia
P2rx7	0.258459	0.271	0.001	0	0	Microglia
Tbc1d16	0.256794	0.28	0.01	0	0	Microglia
Icam1	0.255181	0.253	0	0	0	Microglia
Tmem37	0.254892	0.267	0.001	0	0	Microglia
Cryba4	0.254336	0.258	0	0	0	Microglia
Arrb2	0.254068	0.304	0.022	0	0	Microglia
Grap	0.25193	0.258	0.001	0	0	Microglia
Rpl39	1.13653	0.998	0.581	5.19116e-308	1.19589e-303	Microglia
Lamp2	0.569936	0.749	0.14	4.04188e-307	9.31129e-303	Microglia
Rpl34	1.03751	0.996	0.547	1.69631e-306	3.90779e-302	Microglia
Psmb10	0.262897	0.293	0.022	4.59072e-306	1.05757e-301	Microglia
Rps15a	1.04516	0.996	0.553	7.24001e-306	1.66788e-301	Microglia
Fau	1.16393	1	0.642	3.23543e-305	7.45347e-301	Microglia
Rpl17	1.01134	0.996	0.564	1.4623e-303	3.36869e-299	Microglia
Plcl2	0.468153	0.54	0.075	6.20728e-303	1.42997e-298	Microglia
Itm2b	1.05322	0.996	0.568	6.38556e-303	1.47104e-298	Microglia
Fez2	0.309863	0.371	0.035	1.22228e-302	2.81577e-298	Microglia
Tpt1	1.1501	1	0.655	1.35145e-302	3.11334e-298	Microglia
Rpl18	0.964838	0.987	0.466	2.06568e-302	4.7587e-298	Microglia
Rps19	0.996484	0.991	0.501	3.97227e-302	9.15091e-298	Microglia
Rpl23a	0.932239	0.982	0.439	1.02367e-301	2.35824e-297	Microglia
Fth1	1.12661	1	0.697	1.93771e-301	4.46391e-297	Microglia
Rps5	0.990822	0.989	0.488	4.26027e-301	9.81439e-297	Microglia
Rpl35a	1.04415	0.996	0.609	4.39557e-301	1.01261e-296	Microglia
Rplp1	1.10184	1	0.721	2.08697e-300	4.80775e-296	Microglia
Eef1a1	1.01877	1	0.697	5.03832e-300	1.16068e-295	Microglia
Rps3a1	0.999354	0.996	0.575	7.22439e-300	1.66428e-295	Microglia
Rps20	1.0275	0.993	0.533	7.50098e-300	1.728e-295	Microglia
Tmem50a	0.567023	0.796	0.158	8.10976e-300	1.86825e-295	Microglia
Rps28	1.06166	0.993	0.571	1.6441e-299	3.78752e-295	Microglia
Rpl37a	1.04434	1	0.619	2.42313e-299	5.58217e-295	Microglia
Rpl37	1.01436	1	0.615	2.1522e-298	4.95802e-294	Microglia
Mylip	0.489972	0.596	0.088	1.0668e-297	2.45759e-293	Microglia
Rps13	0.974544	0.996	0.552	1.14501e-297	2.63776e-293	Microglia
Rpl27a	1.01564	0.998	0.645	1.60672e-297	3.70141e-293	Microglia
Smad7	0.318993	0.351	0.032	2.24627e-297	5.17473e-293	Microglia
Rps21	0.98076	1	0.684	5.38036e-296	1.23947e-291	Microglia
Tsc22d3	0.372105	0.404	0.043	2.2096e-295	5.09026e-291	Microglia
Rps29	1.03155	1	0.794	4.35238e-295	1.00266e-290	Microglia
Rpl23	0.989521	1	0.643	1.15553e-294	2.662e-290	Microglia
Nsa2	0.50235	0.669	0.113	9.85505e-293	2.27031e-288	Microglia
Rps26	0.953101	0.984	0.467	1.12665e-291	2.59547e-287	Microglia
Rps16	0.98919	0.996	0.568	2.00232e-291	4.61275e-287	Microglia
Rpl19	0.946015	1	0.604	2.78866e-291	6.42422e-287	Microglia
Rpl13	0.965961	1	0.661	2.95418e-291	6.80554e-287	Microglia
Mrpl52	0.561219	0.76	0.15	1.18905e-290	2.73921e-286	Microglia
Rps14	0.935573	0.998	0.615	5.09335e-290	1.17335e-285	Microglia
Snx18	0.259101	0.313	0.026	9.52431e-290	2.19412e-285	Microglia
Ldlrad4	0.7345	0.756	0.166	1.09601e-289	2.52488e-285	Microglia
Rpl21	0.957758	1	0.618	3.29214e-289	7.58411e-285	Microglia
Arsb	0.483857	0.527	0.075	7.58801e-289	1.74805e-284	Microglia
Rps25	0.932696	0.998	0.575	1.65535e-288	3.81343e-284	Microglia
Rps27	0.994212	0.996	0.622	1.2422e-286	2.86165e-282	Microglia
Zfhx3	0.821258	0.84	0.218	1.14321e-285	2.63362e-281	Microglia
Rpl30	0.954756	0.996	0.653	1.6851e-285	3.88196e-281	Microglia
Rps18	0.964671	0.991	0.555	3.92797e-285	9.04887e-281	Microglia
Uba52	0.687111	0.838	0.206	8.75499e-285	2.01689e-280	Microglia
Rps27a	0.889237	1	0.674	1.94751e-284	4.48648e-280	Microglia
Rpl11	0.914826	0.993	0.585	8.95173e-284	2.06221e-279	Microglia
Rpl26	0.91501	0.996	0.631	1.71591e-283	3.95294e-279	Microglia
Rpl6	0.907802	0.998	0.583	7.23389e-283	1.66647e-278	Microglia
Rpl29	0.886807	0.984	0.46	1.90944e-281	4.39879e-277	Microglia
Rps24	0.895639	0.998	0.741	4.99343e-281	1.15034e-276	Microglia
Rps3	0.899304	0.993	0.571	1.39738e-280	3.21915e-276	Microglia
Bri3	0.638841	0.813	0.192	5.93368e-280	1.36694e-275	Microglia
Mob1a	0.307105	0.362	0.036	2.11489e-278	4.87207e-274	Microglia
Rpl36	0.90473	0.998	0.56	3.5976e-278	8.28779e-274	Microglia
Reep5	0.476322	0.662	0.118	5.86358e-275	1.35079e-270	Microglia
Rpl41	0.86929	1	0.658	4.72982e-274	1.08961e-269	Microglia
Rpl13a	0.863195	0.998	0.618	2.49176e-271	5.74026e-267	Microglia
Rpl38	0.899497	0.998	0.592	1.1628e-270	2.67873e-266	Microglia
Sema4d	0.335889	0.416	0.049	2.21968e-269	5.11347e-265	Microglia
Syngr1	0.589681	0.784	0.169	1.565e-268	3.60529e-264	Microglia
Rps7	0.864039	0.996	0.604	1.57458e-267	3.62736e-263	Microglia
Rpl27	0.8547	0.987	0.53	1.14441e-265	2.63637e-261	Microglia
Rps6	0.860694	0.982	0.524	3.09162e-265	7.12217e-261	Microglia
Rpl15	0.829022	0.984	0.487	4.21261e-265	9.7046e-261	Microglia
Maml2	0.485182	0.573	0.092	5.86223e-265	1.35048e-260	Microglia
Gpsm3	0.280966	0.342	0.034	2.88321e-264	6.64205e-260	Microglia
Cfl1	0.789202	0.978	0.421	1.0409e-263	2.39791e-259	Microglia
Cd63	0.709621	0.818	0.213	5.64599e-263	1.30067e-258	Microglia
Elmo1	0.822202	0.811	0.236	1.04874e-261	2.41598e-257	Microglia
Rpl28	0.839742	0.998	0.561	2.21395e-259	5.10027e-255	Microglia
Rpsa	0.86087	0.993	0.57	9.28931e-258	2.13998e-253	Microglia
Rpl10a	0.832877	0.989	0.541	1.515e-255	3.49011e-251	Microglia
Itpr2	0.443148	0.622	0.102	1.01702e-253	2.34292e-249	Microglia
Btg2	0.91632	0.78	0.231	2.84075e-253	6.54424e-249	Microglia
Psme2	0.289669	0.338	0.035	9.37507e-253	2.15974e-248	Microglia
Arf4	0.611747	0.713	0.156	2.15902e-252	4.97373e-248	Microglia
Rpl7	0.823035	0.982	0.538	4.32444e-251	9.96222e-247	Microglia
Rps8	0.773747	0.996	0.734	5.47599e-251	1.2615e-246	Microglia
Gabarap	0.625677	0.88	0.252	6.57143e-251	1.51386e-246	Microglia
Rps15	0.796934	0.982	0.604	9.92399e-250	2.28619e-245	Microglia
Gng2	0.292789	0.347	0.037	8.59597e-248	1.98025e-243	Microglia
Gna12	0.299514	0.367	0.041	4.43935e-246	1.02269e-241	Microglia
2410006H16Rik	0.600459	0.749	0.177	2.76729e-242	6.375e-238	Microglia
Rpl14	0.784974	0.991	0.53	6.84236e-241	1.57628e-236	Microglia
Jpt1	0.292421	0.356	0.04	1.16009e-240	2.6725e-236	Microglia
Trim30a	0.269153	0.291	0.028	4.3911e-239	1.01158e-234	Microglia
Rpl36al	0.685339	0.889	0.289	5.59294e-239	1.28845e-234	Microglia
Tacc1	0.450043	0.618	0.113	2.57705e-238	5.93676e-234	Microglia
Cdk6	0.259975	0.3	0.029	6.95661e-238	1.60259e-233	Microglia
Plxnb2	0.250348	0.291	0.028	1.56511e-237	3.60555e-233	Microglia
Ptpn1	0.405738	0.576	0.098	4.0746e-235	9.38666e-231	Microglia
Rps27l	0.414103	0.542	0.09	6.02605e-235	1.38822e-230	Microglia
Rpl31	0.723273	0.94	0.385	1.74608e-233	4.02244e-229	Microglia
Rpl9	0.711513	0.998	0.695	3.83638e-231	8.83788e-227	Microglia
Rpl3	0.751828	0.991	0.599	2.87932e-229	6.63309e-225	Microglia
Pik3r1	0.455026	0.582	0.102	1.40959e-228	3.24728e-224	Microglia
Rpl24	0.747361	0.989	0.575	3.63289e-227	8.36908e-223	Microglia
Diaph2	0.589922	0.727	0.163	1.00403e-226	2.31298e-222	Microglia
Ppib	0.583681	0.869	0.252	4.17024e-226	9.60698e-222	Microglia
Rpl8	0.738779	0.989	0.597	1.44664e-225	3.33263e-221	Microglia
Clta	0.674405	0.947	0.424	4.66373e-221	1.07438e-216	Microglia
Dennd4a	0.701944	0.793	0.238	1.99533e-220	4.59664e-216	Microglia
Rpl4	0.675075	0.931	0.378	1.59674e-216	3.6784e-212	Microglia
Lrch1	0.450461	0.558	0.106	3.99721e-216	9.20838e-212	Microglia
Pou2f2	0.518533	0.658	0.147	5.61589e-216	1.29373e-211	Microglia
Ptpro	0.289809	0.316	0.035	2.59829e-215	5.98567e-211	Microglia
Gm11808	0.298323	0.344	0.042	2.08522e-213	4.80373e-209	Microglia
Rab8b	0.292582	0.384	0.051	5.16134e-211	1.18902e-206	Microglia
Qk	0.722357	0.838	0.282	1.81856e-210	4.18941e-206	Microglia
Mitf	0.277298	0.347	0.042	2.9903e-208	6.88876e-204	Microglia
Maml3	0.612429	0.693	0.179	3.22931e-207	7.43937e-203	Microglia
Jund	0.468395	0.547	0.105	3.41617e-207	7.86982e-203	Microglia
Gns	0.47709	0.736	0.174	2.53256e-206	5.83426e-202	Microglia
Il6st	0.329132	0.42	0.062	1.36429e-205	3.14291e-201	Microglia
Sec61b	0.468297	0.653	0.147	5.67398e-204	1.30711e-199	Microglia
Crlf2	0.271917	0.302	0.034	3.54969e-203	8.17742e-199	Microglia
Serf2	0.6881	0.944	0.394	3.6341e-203	8.37189e-199	Microglia
Hivep3	0.407151	0.553	0.105	4.12517e-203	9.50315e-199	Microglia
Sh3kbp1	0.381152	0.531	0.092	4.46858e-203	1.02943e-198	Microglia
Peli1	0.453842	0.582	0.118	4.41176e-201	1.01634e-196	Microglia
Dleu2	0.532636	0.698	0.166	1.63847e-200	3.77454e-196	Microglia
Rad51b	0.305699	0.34	0.042	1.96378e-200	4.52397e-196	Microglia
Iscu	0.354677	0.449	0.074	9.91702e-195	2.28458e-190	Microglia
Ubc	0.74043	0.94	0.534	1.81607e-194	4.18367e-190	Microglia
Fam49b	0.576492	0.8	0.233	3.43184e-194	7.90592e-190	Microglia
Tapbp	0.281465	0.358	0.049	3.23759e-193	7.45843e-189	Microglia
Akr1a1	0.531277	0.807	0.24	1.33158e-192	3.06756e-188	Microglia
Stx7	0.410212	0.607	0.131	2.5166e-192	5.7975e-188	Microglia
Rbm3	0.570836	0.793	0.238	8.99382e-192	2.07191e-187	Microglia
Wsb1	0.38472	0.489	0.089	1.57563e-191	3.62977e-187	Microglia
Txndc17	0.255661	0.3	0.036	1.43351e-190	3.30237e-186	Microglia
Cdc42	0.615124	0.931	0.396	3.66402e-188	8.44081e-184	Microglia
Rps17	0.64896	0.967	0.529	1.4989e-187	3.45302e-183	Microglia
Sri	0.250824	0.289	0.034	1.22602e-186	2.82438e-182	Microglia
Mef2a	0.706972	0.827	0.321	1.34235e-185	3.09238e-181	Microglia
Myl12b	0.497129	0.78	0.224	8.43935e-185	1.94417e-180	Microglia
Cflar	0.347166	0.498	0.092	2.97573e-184	6.85518e-180	Microglia
Rps2	0.652874	0.984	0.647	2.41947e-183	5.57372e-179	Microglia
Ddost	0.286846	0.367	0.054	3.5326e-182	8.13805e-178	Microglia
Fuca1	0.305126	0.411	0.066	7.16942e-182	1.65162e-177	Microglia
Dazap2	0.356767	0.511	0.099	4.85269e-180	1.11792e-175	Microglia
Rap1a	0.465242	0.709	0.181	2.07894e-179	4.78927e-175	Microglia
Zeb2	0.650795	0.798	0.23	5.41947e-179	1.24848e-174	Microglia
Tmem14c	0.32392	0.429	0.073	7.6616e-179	1.765e-174	Microglia
Slc7a8	0.315327	0.427	0.069	1.74009e-178	4.00865e-174	Microglia
Snx17	0.286917	0.376	0.057	3.90724e-178	9.0011e-174	Microglia
Acer3	0.417509	0.573	0.127	1.45127e-171	3.34329e-167	Microglia
Tmed5	0.287704	0.393	0.064	1.04645e-168	2.4107e-164	Microglia
Pfdn5	0.598113	0.944	0.441	9.1894e-168	2.11696e-163	Microglia
Ehd4	0.297098	0.4	0.066	3.994e-167	9.20097e-163	Microglia
Sdf4	0.412404	0.64	0.161	3.16129e-165	7.28266e-161	Microglia
Sh3glb1	0.505341	0.827	0.253	2.12526e-164	4.89595e-160	Microglia
St3gal5	0.315432	0.407	0.073	6.05077e-160	1.39392e-155	Microglia
Cyb5a	0.305849	0.393	0.068	2.4016e-158	5.53256e-154	Microglia
Reep3	0.36254	0.547	0.12	1.70653e-156	3.93134e-152	Microglia
Gnas	0.602275	0.916	0.428	4.47648e-156	1.03125e-151	Microglia
Lamtor4	0.416926	0.627	0.163	1.72556e-155	3.97517e-151	Microglia
Bin1	0.548195	0.82	0.302	2.27126e-154	5.23231e-150	Microglia
Slc8a1	0.524589	0.662	0.172	4.20977e-154	9.69804e-150	Microglia
Cox7a2l	0.542786	0.878	0.356	9.92709e-154	2.2869e-149	Microglia
Laptm4a	0.44391	0.707	0.205	2.67348e-151	6.15889e-147	Microglia
Gtf2h2	0.252322	0.32	0.048	8.45771e-150	1.9484e-145	Microglia
Itm2c	0.493324	0.827	0.273	1.93089e-149	4.4482e-145	Microglia
Snrpg	0.483407	0.749	0.247	4.17084e-146	9.60838e-142	Microglia
Pomp	0.4955	0.793	0.285	7.92044e-146	1.82463e-141	Microglia
Comt	0.394557	0.622	0.168	7.87371e-144	1.81387e-139	Microglia
Gdi2	0.452535	0.767	0.256	1.26403e-142	2.91194e-138	Microglia
Git2	0.327616	0.48	0.102	1.77443e-142	4.08776e-138	Microglia
Pdia3	0.424763	0.649	0.189	1.3805e-141	3.18026e-137	Microglia
Ppia	0.604571	0.991	0.597	3.28242e-138	7.56172e-134	Microglia
Fkbp5	0.256474	0.289	0.043	4.54211e-137	1.04637e-132	Microglia
Snx29	0.411664	0.578	0.151	3.32642e-133	7.66307e-129	Microglia
P3h2	0.297729	0.367	0.068	4.0951e-132	9.43387e-128	Microglia
Plxna4	0.326801	0.424	0.088	4.58218e-132	1.0556e-127	Microglia
Hsp90ab1	0.560722	0.94	0.47	8.27009e-132	1.90518e-127	Microglia
Rab5c	0.290698	0.422	0.089	6.1697e-130	1.42131e-125	Microglia
Eef2	0.514587	0.893	0.434	1.3324e-129	3.06946e-125	Microglia
Prdx1	0.395978	0.662	0.194	3.04214e-129	7.00818e-125	Microglia
Csnk1e	0.271634	0.376	0.073	8.08266e-129	1.862e-124	Microglia
Eif3f	0.473193	0.802	0.304	5.14365e-128	1.18494e-123	Microglia
Csmd3	0.570214	0.562	0.15	9.96717e-128	2.29614e-123	Microglia
Actr2	0.388106	0.631	0.186	4.73864e-127	1.09164e-122	Microglia
Actr3	0.374491	0.644	0.188	2.0735e-126	4.77671e-122	Microglia
Tmco1	0.31446	0.464	0.107	1.51412e-125	3.48807e-121	Microglia
Sqstm1	0.405951	0.556	0.16	2.54586e-124	5.86489e-120	Microglia
Krcc1	0.30545	0.456	0.103	4.42558e-124	1.01952e-119	Microglia
Rtcb	0.311848	0.449	0.103	6.34796e-124	1.46238e-119	Microglia
Zfp36l2	0.342561	0.531	0.13	6.52967e-123	1.50424e-118	Microglia
Btf3	0.468131	0.838	0.362	7.15643e-123	1.64863e-118	Microglia
Tmcc3	0.600863	0.793	0.348	4.26941e-121	9.83544e-117	Microglia
Cebpzos	0.308165	0.451	0.105	1.91436e-120	4.4101e-116	Microglia
Scarb2	0.300997	0.467	0.112	8.28263e-120	1.90807e-115	Microglia
Dhrs3	0.301936	0.476	0.111	2.51505e-119	5.79392e-115	Microglia
Naca	0.512416	0.96	0.522	3.01632e-119	6.94869e-115	Microglia
Ppp1ca	0.345692	0.547	0.15	4.88819e-119	1.12609e-114	Microglia
Nek7	0.361974	0.569	0.155	3.55014e-118	8.17845e-114	Microglia
Mapre1	0.2751	0.407	0.089	5.28665e-117	1.21788e-112	Microglia
Lamtor1	0.356237	0.573	0.165	9.30748e-117	2.14416e-112	Microglia
Sec11c	0.27833	0.384	0.083	5.06206e-115	1.16615e-110	Microglia
Prdx5	0.446522	0.791	0.322	1.0725e-114	2.47072e-110	Microglia
Numb	0.450165	0.664	0.226	2.85211e-114	6.5704e-110	Microglia
Capns1	0.272574	0.389	0.086	2.20118e-112	5.07085e-108	Microglia
Hspa5	0.439831	0.722	0.283	3.43059e-111	7.90306e-107	Microglia
Ppt1	0.315783	0.518	0.138	3.73114e-111	8.59544e-107	Microglia
Saraf	0.335725	0.549	0.156	2.34409e-110	5.40007e-106	Microglia
Fnbp1	0.30243	0.427	0.104	6.61417e-110	1.52371e-105	Microglia
Bag1	0.252469	0.344	0.071	3.44352e-109	7.93284e-105	Microglia
Gna13	0.250321	0.369	0.078	3.74023e-109	8.61638e-105	Microglia
Nfia	0.366523	0.66	0.191	3.77735e-108	8.70189e-104	Microglia
Btg1	0.467146	0.713	0.296	1.47242e-103	3.39202e-99	Microglia
Picalm	0.422765	0.691	0.26	1.9342e-103	4.45582e-99	Microglia
Eif4a1	0.414789	0.78	0.334	4.67813e-99	1.0777e-94	Microglia
Atp6v1f	0.403263	0.767	0.308	9.77947e-99	2.2529e-94	Microglia
Krtcap2	0.31468	0.502	0.147	2.55088e-97	5.87647e-93	Microglia
Mtus1	0.29991	0.438	0.12	2.37107e-96	5.46223e-92	Microglia
Tmem258	0.324841	0.518	0.156	6.24577e-96	1.43884e-91	Microglia
Morf4l1	0.406459	0.851	0.385	1.26183e-94	2.90687e-90	Microglia
Eif3k	0.34284	0.6	0.206	1.72384e-93	3.97121e-89	Microglia
Herpud1	0.334235	0.509	0.16	2.29635e-93	5.2901e-89	Microglia
Pdia6	0.290943	0.456	0.128	5.54736e-93	1.27795e-88	Microglia
Ssh2	0.453569	0.749	0.311	5.29531e-92	1.21988e-87	Microglia
Hnrnpf	0.3797	0.787	0.306	1.39985e-91	3.22483e-87	Microglia
Wnk1	0.436205	0.853	0.427	2.27908e-90	5.25033e-86	Microglia
Adam10	0.29596	0.507	0.151	1.04851e-89	2.41545e-85	Microglia
Specc1	0.31036	0.476	0.142	2.3015e-89	5.30197e-85	Microglia
Mbnl1	0.470978	0.84	0.411	2.40749e-89	5.54613e-85	Microglia
Rnf180	0.252671	0.338	0.079	6.46498e-89	1.48934e-84	Microglia
Rpn2	0.285878	0.511	0.156	1.0479e-87	2.41405e-83	Microglia
Ptp4a2	0.355822	0.729	0.277	7.10406e-87	1.63656e-82	Microglia
Atp5e	0.450276	0.918	0.474	8.89391e-87	2.04889e-82	Microglia
Slc25a5	0.365056	0.753	0.295	1.1128e-86	2.56357e-82	Microglia
Hspe1	0.37599	0.731	0.305	2.29749e-86	5.29273e-82	Microglia
Gngt2	0.279794	0.744	0.25	3.25692e-86	7.50296e-82	Microglia
Ptma	0.451127	0.967	0.604	9.19067e-86	2.11725e-81	Microglia
Actg1	0.422485	0.802	0.396	1.01196e-84	2.33126e-80	Microglia
Tmbim6	0.389329	0.804	0.379	1.24054e-83	2.85783e-79	Microglia
Calr	0.385754	0.74	0.328	2.47767e-83	5.70781e-79	Microglia
Nfkb1	0.266354	0.4	0.11	3.16686e-83	7.29549e-79	Microglia
Npm1	0.401282	0.829	0.415	5.05245e-83	1.16393e-78	Microglia
Tmed9	0.31284	0.551	0.188	5.74598e-83	1.3237e-78	Microglia
Eif3h	0.359417	0.704	0.293	4.97054e-82	1.14506e-77	Microglia
Map4k4	0.252455	0.396	0.108	3.98503e-81	9.18031e-77	Microglia
Tmed2	0.280886	0.476	0.149	7.0519e-81	1.62455e-76	Microglia
Ost4	0.348317	0.671	0.269	7.66738e-79	1.76634e-74	Microglia
Slc3a2	0.281791	0.469	0.146	1.01718e-78	2.34327e-74	Microglia
Gas5	0.421492	0.844	0.461	2.60766e-78	6.00727e-74	Microglia
Sem1	0.352468	0.729	0.316	3.71667e-78	8.5621e-74	Microglia
Akap13	0.321645	0.629	0.237	1.19544e-76	2.75393e-72	Microglia
Man1a	0.256267	0.384	0.107	2.36119e-75	5.43947e-71	Microglia
Taldo1	0.304084	0.564	0.206	3.06641e-75	7.06409e-71	Microglia
Nmt1	0.3007	0.616	0.228	4.74325e-74	1.0927e-69	Microglia
Grcc10	0.347326	0.709	0.304	5.99387e-74	1.38081e-69	Microglia
Etv6	0.273027	0.502	0.165	6.08224e-73	1.40117e-68	Microglia
Ergic3	0.280691	0.482	0.164	9.66665e-72	2.22691e-67	Microglia
Tbca	0.315296	0.627	0.252	1.79586e-71	4.13713e-67	Microglia
Jak1	0.264727	0.527	0.18	1.76778e-70	4.07243e-66	Microglia
Atp5g2	0.376065	0.873	0.466	1.44328e-69	3.32489e-65	Microglia
Myl6	0.370111	0.864	0.448	3.68962e-69	8.49978e-65	Microglia
Bmyc	0.26349	0.433	0.141	8.60957e-69	1.98339e-64	Microglia
Rpl22l1	0.365897	0.762	0.378	9.31589e-69	2.1461e-64	Microglia
D8Ertd738e	0.271799	0.487	0.17	4.43917e-68	1.02265e-63	Microglia
Foxn3	0.40569	0.813	0.398	6.20821e-68	1.43018e-63	Microglia
Cops4	0.26834	0.418	0.138	9.63499e-66	2.21961e-61	Microglia
Arhgap5	0.387335	0.791	0.423	1.18311e-65	2.72552e-61	Microglia
Ivns1abp	0.283361	0.538	0.202	1.38513e-64	3.19092e-60	Microglia
Dip2b	0.286182	0.578	0.225	4.35516e-64	1.0033e-59	Microglia
Sec61g	0.344846	0.722	0.346	6.10218e-64	1.40576e-59	Microglia
Tmed10	0.291559	0.629	0.259	1.33593e-63	3.07759e-59	Microglia
Tomm7	0.321109	0.707	0.327	1.34268e-63	3.09313e-59	Microglia
Dst	0.348008	0.698	0.321	4.37319e-63	1.00745e-58	Microglia
Irf2	0.25059	0.478	0.169	2.15716e-61	4.96946e-57	Microglia
Selenof	0.318043	0.767	0.37	6.89952e-61	1.58944e-56	Microglia
Mpc1	0.287307	0.609	0.264	1.25873e-58	2.89973e-54	Microglia
Prkcb	0.270606	0.544	0.208	2.31101e-58	5.32387e-54	Microglia
Mir99ahg	0.332502	0.58	0.242	2.95101e-58	6.79825e-54	Microglia
Slc9a9	0.320233	0.609	0.262	3.08131e-58	7.0984e-54	Microglia
Asap1	0.27806	0.616	0.251	5.55904e-57	1.28064e-52	Microglia
Calm2	0.345949	0.902	0.549	1.54642e-55	3.56248e-51	Microglia
Ccdc12	0.252165	0.504	0.199	1.94614e-53	4.48332e-49	Microglia
Cox4i1	0.36336	0.969	0.636	1.30934e-52	3.01633e-48	Microglia
Dad1	0.275186	0.647	0.301	3.58742e-52	8.26433e-48	Microglia
Sub1	0.297671	0.742	0.38	5.34453e-51	1.23122e-46	Microglia
Psenen	0.258526	0.498	0.209	1.82875e-50	4.2129e-46	Microglia
Scoc	0.25323	0.491	0.204	1.9665e-50	4.53022e-46	Microglia
Tbc1d5	0.294725	0.618	0.287	4.38174e-50	1.00942e-45	Microglia
Rab14	0.274607	0.724	0.369	2.27677e-48	5.24499e-44	Microglia
Rap1gds1	0.287854	0.653	0.319	4.16363e-47	9.59176e-43	Microglia
Rnasek	0.284313	0.696	0.358	1.10826e-46	2.55311e-42	Microglia
Atp6v1g1	0.288055	0.753	0.407	1.44142e-46	3.32059e-42	Microglia
Hsp90b1	0.285737	0.764	0.424	1.22842e-44	2.82991e-40	Microglia
Mtdh	0.287156	0.811	0.469	7.82753e-44	1.80323e-39	Microglia
Rabac1	0.266158	0.738	0.392	1.05848e-42	2.43842e-38	Microglia
Hspa8	0.322183	0.933	0.601	4.27969e-42	9.85912e-38	Microglia
Cox6a1	0.25712	0.649	0.335	9.7902e-40	2.25537e-35	Microglia
Tmem59	0.253413	0.736	0.406	6.45965e-39	1.48811e-34	Microglia
Hint1	0.267335	0.7	0.397	8.18883e-37	1.88646e-32	Microglia
Uqcrh	0.277951	0.898	0.55	1.10981e-33	2.55667e-29	Microglia
Eif1	0.282345	0.971	0.69	6.34147e-31	1.46088e-26	Microglia
Epb41l2	0.304708	0.862	0.483	3.89352e-27	8.96951e-23	Microglia
Apoe	2.19578	1	0.023	0	0	Mueller cell
Glul	2.10952	0.993	0.057	0	0	Mueller cell
Clu	1.73443	0.996	0.08	0	0	Mueller cell
Rlbp1	1.70854	0.981	0.004	0	0	Mueller cell
Dbi	1.69241	0.973	0.109	0	0	Mueller cell
Trpm3	1.53222	0.99	0.118	0	0	Mueller cell
Dkk3	1.52278	0.994	0.032	0	0	Mueller cell
Spc25	1.44674	0.89	0.003	0	0	Mueller cell
Nlgn1	1.44169	0.975	0.132	0	0	Mueller cell
Slc1a3	1.40091	0.981	0.007	0	0	Mueller cell
Cp	1.39197	0.989	0.028	0	0	Mueller cell
Rgs6	1.39039	0.97	0.017	0	0	Mueller cell
Grid2	1.38246	0.964	0.112	0	0	Mueller cell
Ptn	1.37968	0.975	0.015	0	0	Mueller cell
Prdx6	1.37727	0.976	0.032	0	0	Mueller cell
Acsl3	1.36083	0.961	0.162	0	0	Mueller cell
Sorcs1	1.35471	0.971	0.027	0	0	Mueller cell
Abca8a	1.35053	0.932	0.001	0	0	Mueller cell
Sparc	1.31664	0.979	0.022	0	0	Mueller cell
Cd9	1.30813	0.976	0.012	0	0	Mueller cell
Adamtsl1	1.26467	0.937	0.087	0	0	Mueller cell
Aqp4	1.261	0.921	0.001	0	0	Mueller cell
Flt1	1.25674	0.928	0.007	0	0	Mueller cell
Gnai2	1.2441	0.972	0.109	0	0	Mueller cell
Lsamp	1.23715	0.983	0.246	0	0	Mueller cell
Synpr	1.23351	0.942	0.103	0	0	Mueller cell
Gpr37	1.23177	0.926	0.016	0	0	Mueller cell
Fxyd1	1.22494	0.961	0.005	0	0	Mueller cell
Spon1	1.20004	0.972	0.011	0	0	Mueller cell
Cryab	1.17987	0.95	0.014	0	0	Mueller cell
Mir99ahg	1.16607	0.968	0.229	0	0	Mueller cell
Dapl1	1.12883	0.898	0.009	0	0	Mueller cell
Epha5	1.08818	0.943	0.184	0	0	Mueller cell
Gpm6a	1.08148	0.955	0.219	0	0	Mueller cell
Vim	1.07599	0.943	0.013	0	0	Mueller cell
Cox4i2	1.07516	0.914	0.014	0	0	Mueller cell
Sntb1	1.071	0.923	0.005	0	0	Mueller cell
Prex2	1.06484	0.909	0.012	0	0	Mueller cell
Unc5c	1.06362	0.901	0.019	0	0	Mueller cell
Gng5	1.05721	0.946	0.049	0	0	Mueller cell
Dach1	1.04317	0.936	0.199	0	0	Mueller cell
Crym	1.03287	0.885	0.001	0	0	Mueller cell
Plpp3	1.03269	0.963	0.018	0	0	Mueller cell
Car14	1.03058	0.914	0.003	0	0	Mueller cell
Kdr	1.02023	0.895	0.013	0	0	Mueller cell
Espn	1.01877	0.936	0.003	0	0	Mueller cell
Eno1	1.00182	0.979	0.455	0	0	Mueller cell
Luzp2	0.996586	0.897	0.021	0	0	Mueller cell
Slmap	0.993432	0.958	0.178	0	0	Mueller cell
Prdx1	0.993389	0.963	0.182	0	0	Mueller cell
Sfxn5	0.98733	0.924	0.037	0	0	Mueller cell
Ndrg2	0.981961	0.935	0.011	0	0	Mueller cell
Nav2	0.964423	0.923	0.031	0	0	Mueller cell
Fxyd6	0.955734	0.861	0.004	0	0	Mueller cell
Abca8b	0.944326	0.85	0.009	0	0	Mueller cell
Pax6	0.937311	0.929	0.06	0	0	Mueller cell
Gstm5	0.931931	0.942	0.141	0	0	Mueller cell
Timp3	0.930994	0.895	0.012	0	0	Mueller cell
Mir100hg	0.926537	0.89	0.017	0	0	Mueller cell
Col23a1	0.913018	0.9	0.032	0	0	Mueller cell
Cnn3	0.907922	0.94	0.069	0	0	Mueller cell
Zfp36l1	0.906964	0.829	0.011	0	0	Mueller cell
Sox9	0.905058	0.866	0.02	0	0	Mueller cell
Hes1	0.901147	0.781	0.006	0	0	Mueller cell
B3galt1	0.900576	0.946	0.248	0	0	Mueller cell
Gpm6b	0.899372	0.984	0.299	0	0	Mueller cell
Cd81	0.897724	0.974	0.283	0	0	Mueller cell
Pdpn	0.897626	0.9	0	0	0	Mueller cell
Itm2b	0.897056	0.991	0.562	0	0	Mueller cell
Nfia	0.896358	0.971	0.179	0	0	Mueller cell
Nudt4	0.896287	0.922	0.084	0	0	Mueller cell
Mlc1	0.896055	0.918	0.001	0	0	Mueller cell
Cav1	0.88307	0.848	0.004	0	0	Mueller cell
Hopx	0.880517	0.844	0.032	0	0	Mueller cell
Atp1a1	0.875662	0.938	0.069	0	0	Mueller cell
Col9a1	0.87409	0.807	0.001	0	0	Mueller cell
Rcn2	0.874051	0.938	0.099	0	0	Mueller cell
Ogfrl1	0.873485	0.926	0.058	0	0	Mueller cell
Pmepa1	0.873328	0.848	0.044	0	0	Mueller cell
Pfn2	0.873257	0.913	0.151	0	0	Mueller cell
S100a16	0.867124	0.904	0.005	0	0	Mueller cell
Dgkb	0.86634	0.833	0.026	0	0	Mueller cell
S100a1	0.864435	0.883	0.014	0	0	Mueller cell
Pak3	0.860561	0.963	0.285	0	0	Mueller cell
Ftl1	0.856353	0.963	0.391	0	0	Mueller cell
Cdh2	0.854629	0.976	0.338	0	0	Mueller cell
Aldoc	0.853802	0.955	0.312	0	0	Mueller cell
Bsg	0.847617	0.984	0.583	0	0	Mueller cell
Crb1	0.846353	0.933	0.16	0	0	Mueller cell
Il33	0.844772	0.799	0	0	0	Mueller cell
Fth1	0.844281	0.987	0.693	0	0	Mueller cell
Pard3b	0.844259	0.845	0.012	0	0	Mueller cell
Sorbs2	0.838995	0.965	0.233	0	0	Mueller cell
Nfib	0.834932	0.953	0.113	0	0	Mueller cell
Fgf13	0.832297	0.85	0.109	0	0	Mueller cell
Ust	0.828627	0.777	0.005	0	0	Mueller cell
Ctsl	0.818663	0.966	0.209	0	0	Mueller cell
Efemp1	0.816655	0.852	0.003	0	0	Mueller cell
Crot	0.814261	0.863	0.026	0	0	Mueller cell
Car2	0.814161	0.926	0.504	0	0	Mueller cell
Shisal2b	0.813448	0.711	0.001	0	0	Mueller cell
Atp1b3	0.813229	0.845	0.026	0	0	Mueller cell
Pon2	0.809109	0.845	0.005	0	0	Mueller cell
Prkg1	0.799148	0.933	0.292	0	0	Mueller cell
Gm11906	0.797622	0.698	0.022	0	0	Mueller cell
Scd2	0.795911	0.914	0.164	0	0	Mueller cell
Mt1	0.794516	0.913	0.269	0	0	Mueller cell
Tsc22d4	0.793529	0.85	0.016	0	0	Mueller cell
Npas3	0.792918	0.83	0.053	0	0	Mueller cell
Ldhb	0.792499	0.929	0.124	0	0	Mueller cell
Slc6a11	0.791155	0.892	0.079	0	0	Mueller cell
Mfge8	0.786468	0.872	0.117	0	0	Mueller cell
Nckap5	0.786403	0.918	0.204	0	0	Mueller cell
Rtn4	0.782295	0.956	0.584	0	0	Mueller cell
Sema5a	0.779778	0.832	0.017	0	0	Mueller cell
Sat1	0.778314	0.816	0.046	0	0	Mueller cell
Tspan3	0.777768	0.969	0.315	0	0	Mueller cell
Phlpp1	0.771178	0.939	0.25	0	0	Mueller cell
Metrn	0.770955	0.843	0.002	0	0	Mueller cell
Plaat3	0.765834	0.847	0.004	0	0	Mueller cell
Tmtc2	0.765523	0.961	0.383	0	0	Mueller cell
Nfix	0.764387	0.872	0.05	0	0	Mueller cell
Myo6	0.761777	0.927	0.195	0	0	Mueller cell
Fos	0.761005	0.621	0.056	0	0	Mueller cell
Actb	0.760745	0.971	0.458	0	0	Mueller cell
Jun	0.758889	0.678	0.066	0	0	Mueller cell
Laptm4a	0.744021	0.937	0.194	0	0	Mueller cell
Shisa9	0.744016	0.792	0.034	0	0	Mueller cell
Lhx2	0.74252	0.797	0.001	0	0	Mueller cell
Tox3	0.742452	0.791	0.012	0	0	Mueller cell
Adam23	0.738416	0.796	0.049	0	0	Mueller cell
Sbspon	0.734215	0.797	0.007	0	0	Mueller cell
Trf	0.724562	0.66	0.008	0	0	Mueller cell
Cd63	0.718359	0.936	0.203	0	0	Mueller cell
Tox	0.71818	0.88	0.216	0	0	Mueller cell
Enpp2	0.7169	0.716	0.004	0	0	Mueller cell
Msi1	0.716141	0.919	0.323	0	0	Mueller cell
Unc13c	0.714064	0.911	0.223	0	0	Mueller cell
Tns3	0.711662	0.799	0.007	0	0	Mueller cell
Ptch1	0.710907	0.874	0.122	0	0	Mueller cell
Rps10	0.706277	0.968	0.548	0	0	Mueller cell
Rbp1	0.703467	0.696	0.018	0	0	Mueller cell
Il1rapl1	0.699694	0.688	0.045	0	0	Mueller cell
Cav2	0.698815	0.771	0.005	0	0	Mueller cell
Sipa1l1	0.695079	0.855	0.152	0	0	Mueller cell
Marcks	0.694817	0.788	0.041	0	0	Mueller cell
Rax	0.692663	0.848	0.117	0	0	Mueller cell
Dtna	0.692151	0.801	0.075	0	0	Mueller cell
Plce1	0.688695	0.736	0.005	0	0	Mueller cell
Gbe1	0.687474	0.813	0.075	0	0	Mueller cell
Six3os1	0.682184	0.784	0.044	0	0	Mueller cell
Slc6a1	0.680735	0.809	0.028	0	0	Mueller cell
Adgrl3	0.680561	0.896	0.177	0	0	Mueller cell
Tcf7l2	0.677223	0.763	0.007	0	0	Mueller cell
Tpt1	0.673666	0.972	0.651	0	0	Mueller cell
Pde4d	0.672867	0.854	0.157	0	0	Mueller cell
Ptma	0.668173	0.982	0.599	0	0	Mueller cell
Tubb4b	0.665427	0.878	0.155	0	0	Mueller cell
Cdh20	0.663979	0.716	0.051	0	0	Mueller cell
Hsp90ab1	0.661062	0.959	0.464	0	0	Mueller cell
Vat1l	0.659968	0.756	0.068	0	0	Mueller cell
Sox2	0.658462	0.723	0.001	0	0	Mueller cell
Mfap3l	0.653659	0.766	0.047	0	0	Mueller cell
Folh1	0.653596	0.67	0	0	0	Mueller cell
Acyp2	0.651375	0.81	0.094	0	0	Mueller cell
Srgap3	0.650964	0.855	0.154	0	0	Mueller cell
Rps27	0.650198	0.973	0.618	0	0	Mueller cell
Add3	0.649282	0.933	0.207	0	0	Mueller cell
Ddr1	0.649195	0.792	0.053	0	0	Mueller cell
Rps23	0.648237	0.962	0.583	0	0	Mueller cell
Cers6	0.645886	0.687	0.015	0	0	Mueller cell
Id3	0.642503	0.597	0.007	0	0	Mueller cell
Selenof	0.638806	0.956	0.361	0	0	Mueller cell
Anxa5	0.638545	0.748	0.017	0	0	Mueller cell
Fbxo2	0.637442	0.71	0.005	0	0	Mueller cell
Wipi1	0.63678	0.727	0.029	0	0	Mueller cell
Rmst	0.63662	0.674	0.014	0	0	Mueller cell
Mgll	0.636595	0.759	0.059	0	0	Mueller cell
Ap4s1	0.635477	0.825	0.148	0	0	Mueller cell
Nrcam	0.633594	0.809	0.129	0	0	Mueller cell
Mxra7	0.632068	0.948	0.347	0	0	Mueller cell
Magi3	0.631335	0.854	0.224	0	0	Mueller cell
Tgfb2	0.629573	0.921	0.233	0	0	Mueller cell
Rpl10	0.628556	0.916	0.341	0	0	Mueller cell
Ildr2	0.626338	0.701	0.001	0	0	Mueller cell
Hint1	0.626264	0.943	0.388	0	0	Mueller cell
Slc2a1	0.626258	0.795	0.099	0	0	Mueller cell
Ddah1	0.625615	0.787	0.087	0	0	Mueller cell
Pdcd4	0.62162	0.923	0.289	0	0	Mueller cell
Anxa1	0.620221	0.513	0.002	0	0	Mueller cell
Rpl7	0.619761	0.959	0.532	0	0	Mueller cell
Neo1	0.614532	0.864	0.225	0	0	Mueller cell
Ncam1	0.613467	0.994	0.694	0	0	Mueller cell
Six3	0.612733	0.817	0.111	0	0	Mueller cell
Creb3l2	0.610502	0.708	0.025	0	0	Mueller cell
Ctnnbip1	0.609775	0.728	0.019	0	0	Mueller cell
Rpl38	0.609244	0.964	0.588	0	0	Mueller cell
Ncald	0.609015	0.84	0.176	0	0	Mueller cell
1810037I17Rik	0.608205	0.877	0.244	0	0	Mueller cell
Rpl37	0.606977	0.968	0.611	0	0	Mueller cell
Ephb1	0.606201	0.635	0.007	0	0	Mueller cell
Sulf1	0.605873	0.757	0.107	0	0	Mueller cell
Slitrk2	0.602984	0.646	0.003	0	0	Mueller cell
Rtn3	0.599652	0.971	0.552	0	0	Mueller cell
C130071C03Rik	0.599189	0.893	0.265	0	0	Mueller cell
Maml2	0.594862	0.703	0.083	0	0	Mueller cell
Cdon	0.594746	0.825	0.153	0	0	Mueller cell
Stmn1	0.592458	0.787	0.146	0	0	Mueller cell
Scp2	0.590643	0.89	0.271	0	0	Mueller cell
Nin	0.588754	0.665	0.031	0	0	Mueller cell
Crim1	0.585259	0.648	0.024	0	0	Mueller cell
Crip2	0.584644	0.665	0.011	0	0	Mueller cell
Cebpd	0.583425	0.513	0.005	0	0	Mueller cell
Utp14b	0.583014	0.616	0.013	0	0	Mueller cell
Sorl1	0.579189	0.721	0.071	0	0	Mueller cell
Mt3	0.577741	0.657	0.076	0	0	Mueller cell
Fzd5	0.577214	0.665	0.012	0	0	Mueller cell
Oat	0.575439	0.726	0.071	0	0	Mueller cell
Gstt1	0.575107	0.658	0.008	0	0	Mueller cell
Six6	0.574669	0.712	0.075	0	0	Mueller cell
S100a6	0.573753	0.612	0.01	0	0	Mueller cell
Tmem176b	0.571936	0.65	0.009	0	0	Mueller cell
Ost4	0.570616	0.876	0.26	0	0	Mueller cell
Mapre1	0.566821	0.747	0.078	0	0	Mueller cell
Lman1	0.566724	0.774	0.212	0	0	Mueller cell
Sh3bgrl	0.564745	0.716	0.063	0	0	Mueller cell
Cdc14a	0.562954	0.678	0.052	0	0	Mueller cell
Map3k5	0.560706	0.638	0.016	0	0	Mueller cell
Tanc2	0.559765	0.73	0.12	0	0	Mueller cell
Mob3b	0.558609	0.601	0.002	0	0	Mueller cell
Zfpm2	0.55808	0.668	0.084	0	0	Mueller cell
Arhgap6	0.555196	0.566	0.006	0	0	Mueller cell
Minar2	0.553316	0.678	0.061	0	0	Mueller cell
Mif	0.551549	0.966	0.541	0	0	Mueller cell
Pdlim5	0.551303	0.705	0.058	0	0	Mueller cell
Kirrel3	0.550432	0.738	0.113	0	0	Mueller cell
Parp8	0.549304	0.778	0.204	0	0	Mueller cell
Gm3764	0.549285	0.572	0.002	0	0	Mueller cell
Junb	0.549024	0.457	0.057	0	0	Mueller cell
Deptor	0.547914	0.607	0.014	0	0	Mueller cell
Kcnj10	0.547534	0.615	0.001	0	0	Mueller cell
Slc35f1	0.545149	0.664	0.095	0	0	Mueller cell
Rplp0	0.544955	0.913	0.359	0	0	Mueller cell
Clic1	0.543282	0.644	0.014	0	0	Mueller cell
Gm4876	0.543153	0.588	0.016	0	0	Mueller cell
Cntn1	0.54236	0.927	0.359	0	0	Mueller cell
Rrh	0.542244	0.607	0.002	0	0	Mueller cell
Rhoa	0.541792	0.87	0.222	0	0	Mueller cell
Rplp1	0.541638	0.978	0.718	0	0	Mueller cell
Gsta4	0.541319	0.63	0.014	0	0	Mueller cell
E130114P18Rik	0.540221	0.749	0.105	0	0	Mueller cell
Smdt1	0.538139	0.909	0.349	0	0	Mueller cell
Dpyd	0.537401	0.557	0.003	0	0	Mueller cell
Gldc	0.53739	0.586	0	0	0	Mueller cell
mt-Nd2	0.536583	0.993	0.918	0	0	Mueller cell
Dab1	0.536354	0.82	0.148	0	0	Mueller cell
Tulp3	0.535098	0.617	0.028	0	0	Mueller cell
Rps27a	0.535053	0.972	0.67	0	0	Mueller cell
Rpl31	0.534479	0.89	0.378	0	0	Mueller cell
Rpl41	0.53388	0.972	0.654	0	0	Mueller cell
Rps12	0.533784	0.948	0.532	0	0	Mueller cell
Serf2	0.533771	0.931	0.387	0	0	Mueller cell
Tmem59	0.532602	0.943	0.397	0	0	Mueller cell
Mgarp	0.530449	0.993	0.863	0	0	Mueller cell
Morf4l1	0.52942	0.935	0.377	0	0	Mueller cell
mt-Nd4l	0.528659	0.917	0.436	0	0	Mueller cell
Rpl36	0.528482	0.957	0.555	0	0	Mueller cell
B2m	0.528214	0.575	0.014	0	0	Mueller cell
Reck	0.527214	0.604	0.043	0	0	Mueller cell
Timp2	0.52639	0.648	0.038	0	0	Mueller cell
Uqcr11	0.524115	0.918	0.375	0	0	Mueller cell
Rpl18	0.521954	0.946	0.459	0	0	Mueller cell
Arf4	0.520046	0.747	0.148	0	0	Mueller cell
Tox2	0.519026	0.69	0.094	0	0	Mueller cell
Rpl36a	0.518401	0.883	0.341	0	0	Mueller cell
Sash1	0.517321	0.605	0.023	0	0	Mueller cell
Gpx4	0.516964	0.975	0.64	0	0	Mueller cell
Rps9	0.516651	0.938	0.483	0	0	Mueller cell
Rpl28	0.516151	0.951	0.556	0	0	Mueller cell
Sptbn1	0.514846	0.903	0.353	0	0	Mueller cell
Rps21	0.51449	0.963	0.681	0	0	Mueller cell
Pip5k1b	0.514291	0.658	0.083	0	0	Mueller cell
Notch2	0.513301	0.565	0.01	0	0	Mueller cell
Ccnd3	0.512661	0.625	0.032	0	0	Mueller cell
Tuba1b	0.512155	0.953	0.476	0	0	Mueller cell
Rps29	0.510837	0.979	0.791	0	0	Mueller cell
Cdk17	0.510098	0.603	0.03	0	0	Mueller cell
Sox6	0.507217	0.713	0.092	0	0	Mueller cell
Rpl11	0.507168	0.956	0.58	0	0	Mueller cell
Greb1	0.506825	0.543	0	0	0	Mueller cell
Cspg5	0.506474	0.648	0.068	0	0	Mueller cell
Ttyh1	0.506181	0.953	0.449	0	0	Mueller cell
Rpl32	0.504917	0.949	0.529	0	0	Mueller cell
Hes5	0.499763	0.412	0.007	0	0	Mueller cell
Uqcc2	0.499485	0.853	0.275	0	0	Mueller cell
Gas5	0.499433	0.916	0.455	0	0	Mueller cell
Sept8	0.499409	0.64	0.057	0	0	Mueller cell
Mast4	0.498999	0.562	0.04	0	0	Mueller cell
Nbl1	0.498667	0.567	0.006	0	0	Mueller cell
Rpl12	0.498303	0.905	0.41	0	0	Mueller cell
Rpl23	0.497698	0.963	0.639	0	0	Mueller cell
Aldh1a1	0.497379	0.39	0.001	0	0	Mueller cell
Rpl35	0.496927	0.838	0.298	0	0	Mueller cell
Ddah2	0.496784	0.563	0.005	0	0	Mueller cell
Slc15a2	0.49486	0.624	0.057	0	0	Mueller cell
Gabarap	0.49481	0.836	0.244	0	0	Mueller cell
Egr1	0.493962	0.487	0.038	0	0	Mueller cell
Rpl30	0.492694	0.966	0.649	0	0	Mueller cell
Fau	0.49265	0.968	0.638	0	0	Mueller cell
Jund	0.492467	0.632	0.098	0	0	Mueller cell
Aldh2	0.492427	0.582	0.018	0	0	Mueller cell
Abat	0.492382	0.584	0.022	0	0	Mueller cell
Rpl35a	0.491441	0.966	0.605	0	0	Mueller cell
Ccn1	0.491201	0.412	0.002	0	0	Mueller cell
Kcnk1	0.491157	0.587	0.03	0	0	Mueller cell
Cotl1	0.490771	0.664	0.065	0	0	Mueller cell
Gulp1	0.48909	0.725	0.116	0	0	Mueller cell
Rpl14	0.488608	0.942	0.525	0	0	Mueller cell
Rorb	0.488215	0.938	0.67	0	0	Mueller cell
Dbp	0.487885	0.863	0.314	0	0	Mueller cell
Rpl17	0.487427	0.951	0.559	0	0	Mueller cell
Rpl37a	0.487151	0.958	0.615	0	0	Mueller cell
Rpl34	0.48624	0.951	0.542	0	0	Mueller cell
Rpl39	0.486144	0.956	0.576	0	0	Mueller cell
S1pr1	0.485896	0.542	0.005	0	0	Mueller cell
Garem1	0.484941	0.669	0.123	0	0	Mueller cell
D630033O11Rik	0.4841	0.513	0	0	0	Mueller cell
Ptms	0.484046	0.907	0.395	0	0	Mueller cell
Enho	0.48395	0.586	0.048	0	0	Mueller cell
Slc3a2	0.483081	0.703	0.137	0	0	Mueller cell
Bmpr1b	0.48147	0.51	0.016	0	0	Mueller cell
Rps3a1	0.481122	0.955	0.57	0	0	Mueller cell
Rpl13	0.48091	0.966	0.657	0	0	Mueller cell
Rpl5	0.480416	0.929	0.48	0	0	Mueller cell
Cdkn1b	0.476123	0.663	0.115	0	0	Mueller cell
Eef1b2	0.474666	0.797	0.234	0	0	Mueller cell
Htra1	0.473754	0.54	0.018	0	0	Mueller cell
Ifi27	0.471449	0.447	0.013	0	0	Mueller cell
Rpl23a	0.470962	0.911	0.433	0	0	Mueller cell
Ass1	0.469686	0.514	0.015	0	0	Mueller cell
Rpl27a	0.469057	0.966	0.641	0	0	Mueller cell
Irak2	0.468603	0.519	0.009	0	0	Mueller cell
Chrdl1	0.467566	0.515	0	0	0	Mueller cell
Rpl13a	0.46755	0.961	0.614	0	0	Mueller cell
S100a10	0.467541	0.525	0.008	0	0	Mueller cell
Hmgb1	0.466881	0.949	0.482	0	0	Mueller cell
Nxn	0.466164	0.582	0.061	0	0	Mueller cell
Gnas	0.464541	0.935	0.421	0	0	Mueller cell
Rps15a	0.464494	0.942	0.549	0	0	Mueller cell
Rhoc	0.463605	0.532	0.008	0	0	Mueller cell
Rplp2	0.462148	0.935	0.527	0	0	Mueller cell
Sept4	0.461496	0.693	0.137	0	0	Mueller cell
Notch1	0.46116	0.524	0.008	0	0	Mueller cell
Frzb	0.460442	0.505	0	0	0	Mueller cell
Elob	0.45781	0.934	0.445	0	0	Mueller cell
Ccn2	0.455369	0.304	0.004	0	0	Mueller cell
Rpl22	0.455211	0.9	0.385	0	0	Mueller cell
Camk2n1	0.454964	0.621	0.097	0	0	Mueller cell
Megf10	0.45434	0.497	0.002	0	0	Mueller cell
Taf13	0.453401	0.513	0.037	0	0	Mueller cell
Capza2	0.453146	0.747	0.186	0	0	Mueller cell
Chst2	0.452397	0.543	0.034	0	0	Mueller cell
Galnt18	0.451924	0.512	0.029	0	0	Mueller cell
Pfdn5	0.451489	0.907	0.435	0	0	Mueller cell
Trim9	0.451166	0.67	0.182	0	0	Mueller cell
Dpysl4	0.449944	0.532	0.02	0	0	Mueller cell
Nupr1	0.448149	0.443	0.007	0	0	Mueller cell
Maged1	0.444834	0.722	0.193	0	0	Mueller cell
Gm5087	0.444653	0.476	0.012	0	0	Mueller cell
Rpl7a	0.444579	0.903	0.41	0	0	Mueller cell
Pbxip1	0.442723	0.495	0.008	0	0	Mueller cell
Ddt	0.4417	0.681	0.151	0	0	Mueller cell
Flrt2	0.441631	0.469	0.008	0	0	Mueller cell
Gnb2	0.441254	0.628	0.103	0	0	Mueller cell
Gpld1	0.439962	0.496	0.011	0	0	Mueller cell
Qk	0.439953	0.822	0.275	0	0	Mueller cell
Lpp	0.438874	0.537	0.044	0	0	Mueller cell
Phpt1	0.435829	0.75	0.222	0	0	Mueller cell
Adamts18	0.434993	0.442	0.002	0	0	Mueller cell
Selenom	0.432979	0.772	0.235	0	0	Mueller cell
Cntfr	0.431805	0.543	0.052	0	0	Mueller cell
Cobl	0.430109	0.471	0.006	0	0	Mueller cell
BC055402	0.429294	0.428	0	0	0	Mueller cell
Calm3	0.429203	0.819	0.298	0	0	Mueller cell
Gstm1	0.429015	0.445	0.003	0	0	Mueller cell
Nt5dc2	0.428775	0.471	0.003	0	0	Mueller cell
Lypd6	0.428442	0.469	0.003	0	0	Mueller cell
Mboat2	0.427127	0.582	0.093	0	0	Mueller cell
Fam168a	0.427003	0.878	0.35	0	0	Mueller cell
mt-Nd3	0.426827	0.986	0.857	0	0	Mueller cell
Ndufa3	0.425966	0.787	0.262	0	0	Mueller cell
Atxn7l3b	0.425748	0.886	0.383	0	0	Mueller cell
Evi5	0.421001	0.686	0.16	0	0	Mueller cell
Etnppl	0.420301	0.397	0	0	0	Mueller cell
Sptssa	0.419506	0.694	0.171	0	0	Mueller cell
Chmp5	0.417442	0.718	0.192	0	0	Mueller cell
Snx10	0.416835	0.687	0.154	0	0	Mueller cell
Cxcl16	0.414402	0.458	0.002	0	0	Mueller cell
Kif5b	0.413699	0.837	0.32	0	0	Mueller cell
Frem1	0.412792	0.476	0.026	0	0	Mueller cell
Col2a1	0.41163	0.443	0.001	0	0	Mueller cell
Sec61g	0.411193	0.855	0.338	0	0	Mueller cell
St8sia2	0.409907	0.446	0.001	0	0	Mueller cell
Plch1	0.408789	0.621	0.13	0	0	Mueller cell
Plekhb1	0.40845	0.822	0.298	0	0	Mueller cell
Btf3	0.406929	0.863	0.355	0	0	Mueller cell
Arhgap42	0.405862	0.441	0.005	0	0	Mueller cell
Cyb5a	0.405318	0.538	0.061	0	0	Mueller cell
Itgav	0.403411	0.504	0.043	0	0	Mueller cell
Utrn	0.402574	0.47	0.024	0	0	Mueller cell
Sesn3	0.402518	0.778	0.273	0	0	Mueller cell
Folr1	0.40078	0.429	0.002	0	0	Mueller cell
Gab1	0.399765	0.451	0.015	0	0	Mueller cell
Rdh10	0.399264	0.476	0.041	0	0	Mueller cell
Basp1	0.39823	0.492	0.036	0	0	Mueller cell
Ndnf	0.397651	0.794	0.251	0	0	Mueller cell
Ksr1	0.397502	0.505	0.049	0	0	Mueller cell
Rnd2	0.396645	0.493	0.045	0	0	Mueller cell
Snhg18	0.396146	0.444	0.003	0	0	Mueller cell
Lrp1	0.396119	0.52	0.068	0	0	Mueller cell
Rida	0.395536	0.476	0.031	0	0	Mueller cell
Cox6b2	0.395037	0.443	0.014	0	0	Mueller cell
Mmd2	0.394797	0.578	0.085	0	0	Mueller cell
Antxr1	0.394321	0.443	0.013	0	0	Mueller cell
Atox1	0.394175	0.635	0.151	0	0	Mueller cell
Pdlim3	0.393222	0.366	0.005	0	0	Mueller cell
Pik3r1	0.391466	0.569	0.096	0	0	Mueller cell
Slc27a1	0.391374	0.537	0.071	0	0	Mueller cell
Ccnd1	0.39015	0.431	0.014	0	0	Mueller cell
Eef1d	0.389735	0.535	0.07	0	0	Mueller cell
Ttyh3	0.389349	0.466	0.031	0	0	Mueller cell
Efna5	0.388692	0.515	0.073	0	0	Mueller cell
Pid1	0.388496	0.511	0.079	0	0	Mueller cell
Cpq	0.38772	0.607	0.148	0	0	Mueller cell
Prelp	0.387169	0.415	0.002	0	0	Mueller cell
Xpr1	0.385842	0.681	0.191	0	0	Mueller cell
Cacng4	0.385474	0.439	0.016	0	0	Mueller cell
Actn4	0.385106	0.674	0.161	0	0	Mueller cell
Brk1	0.383669	0.607	0.135	0	0	Mueller cell
Acaa2	0.383621	0.443	0.012	0	0	Mueller cell
Parva	0.382443	0.481	0.049	0	0	Mueller cell
Egfr	0.381748	0.414	0.013	0	0	Mueller cell
Pygb	0.381645	0.464	0.027	0	0	Mueller cell
Sobp	0.380499	0.572	0.134	0	0	Mueller cell
Rgs2	0.380215	0.415	0.014	0	0	Mueller cell
Tcf7l1	0.380172	0.415	0.002	0	0	Mueller cell
Pmm1	0.376644	0.65	0.165	0	0	Mueller cell
Dlgap1	0.376013	0.519	0.101	0	0	Mueller cell
Rps6ka5	0.375563	0.584	0.141	0	0	Mueller cell
Tspan15	0.375016	0.489	0.059	0	0	Mueller cell
Id2	0.374794	0.382	0.005	0	0	Mueller cell
St3gal4	0.372647	0.472	0.05	0	0	Mueller cell
Tnfaip8	0.371908	0.417	0.006	0	0	Mueller cell
Ctsh	0.371611	0.42	0.011	0	0	Mueller cell
Pomp	0.371247	0.76	0.279	0	0	Mueller cell
Chn2	0.370573	0.443	0.033	0	0	Mueller cell
Id1	0.369988	0.347	0.007	0	0	Mueller cell
S1pr3	0.369321	0.388	0.004	0	0	Mueller cell
Gm1673	0.366504	0.482	0.06	0	0	Mueller cell
Crip1	0.36638	0.357	0.009	0	0	Mueller cell
Prxl2a	0.365876	0.537	0.093	0	0	Mueller cell
Efhd1	0.365851	0.405	0	0	0	Mueller cell
Cped1	0.363942	0.385	0.003	0	0	Mueller cell
Anapc13	0.363223	0.616	0.167	0	0	Mueller cell
Skp1a	0.363192	0.706	0.234	0	0	Mueller cell
Tanc1	0.362439	0.53	0.1	0	0	Mueller cell
Lrpap1	0.362428	0.561	0.122	0	0	Mueller cell
Zfp467	0.361595	0.554	0.125	0	0	Mueller cell
Pak2	0.359846	0.732	0.247	0	0	Mueller cell
Erbin	0.35936	0.592	0.136	0	0	Mueller cell
Slc7a8	0.358774	0.489	0.063	0	0	Mueller cell
Sfr1	0.358389	0.641	0.199	0	0	Mueller cell
Adk	0.357457	0.568	0.127	0	0	Mueller cell
Pdlim4	0.357288	0.386	0.001	0	0	Mueller cell
Atp6v0e	0.354575	0.468	0.06	0	0	Mueller cell
Rwdd1	0.354523	0.639	0.185	0	0	Mueller cell
Epha4	0.354039	0.537	0.12	0	0	Mueller cell
Sox2ot	0.353751	0.407	0.032	0	0	Mueller cell
Polr2f	0.353577	0.56	0.121	0	0	Mueller cell
Lrrc58	0.353548	0.508	0.082	0	0	Mueller cell
Gpx8	0.351084	0.39	0.002	0	0	Mueller cell
Polr1d	0.350871	0.574	0.134	0	0	Mueller cell
Mdk	0.350385	0.368	0.001	0	0	Mueller cell
Atp1a2	0.349779	0.309	0.007	0	0	Mueller cell
Adam22	0.349089	0.525	0.125	0	0	Mueller cell
Fgfr1	0.346161	0.377	0.003	0	0	Mueller cell
Dock4	0.345736	0.45	0.056	0	0	Mueller cell
Kctd1	0.345056	0.486	0.082	0	0	Mueller cell
Cnksr2	0.343076	0.393	0.029	0	0	Mueller cell
Eps15	0.342346	0.535	0.12	0	0	Mueller cell
Adgra2	0.342198	0.38	0.006	0	0	Mueller cell
Epas1	0.341316	0.545	0.111	0	0	Mueller cell
Ccdc50	0.341098	0.494	0.099	0	0	Mueller cell
Palld	0.340734	0.424	0.048	0	0	Mueller cell
Bcat1	0.340522	0.554	0.117	0	0	Mueller cell
Fosb	0.338912	0.304	0.011	0	0	Mueller cell
Lrrc42	0.338685	0.413	0.034	0	0	Mueller cell
Rdx	0.338467	0.632	0.196	0	0	Mueller cell
Nol4	0.337634	0.475	0.096	0	0	Mueller cell
Gsap	0.337443	0.359	0.003	0	0	Mueller cell
Ier2	0.337051	0.347	0.047	0	0	Mueller cell
Pax6os1	0.336254	0.358	0.007	0	0	Mueller cell
Nav1	0.333342	0.537	0.147	0	0	Mueller cell
Sox5	0.331083	0.436	0.047	0	0	Mueller cell
B230118H07Rik	0.330037	0.489	0.094	0	0	Mueller cell
Nenf	0.329755	0.521	0.123	0	0	Mueller cell
Fstl1	0.328669	0.362	0.006	0	0	Mueller cell
Zfp36l2	0.327655	0.535	0.124	0	0	Mueller cell
Rb1	0.327258	0.559	0.157	0	0	Mueller cell
H2-K1	0.326911	0.43	0.076	0	0	Mueller cell
Srebf2	0.326173	0.509	0.108	0	0	Mueller cell
Kctd8	0.323759	0.49	0.114	0	0	Mueller cell
Bmp3	0.323236	0.348	0	0	0	Mueller cell
Gm11266	0.320955	0.354	0.007	0	0	Mueller cell
Acadl	0.319135	0.352	0.005	0	0	Mueller cell
AW047730	0.318344	0.34	0	0	0	Mueller cell
Ugp2	0.317858	0.423	0.052	0	0	Mueller cell
Rps27l	0.317835	0.468	0.086	0	0	Mueller cell
2900026A02Rik	0.316187	0.362	0.016	0	0	Mueller cell
Mien1	0.315856	0.523	0.136	0	0	Mueller cell
Gm26709	0.315329	0.357	0.022	0	0	Mueller cell
Mid1ip1	0.315033	0.394	0.042	0	0	Mueller cell
Olfm2	0.314814	0.397	0.049	0	0	Mueller cell
Qrfpr	0.31269	0.324	0	0	0	Mueller cell
Foxp2	0.31176	0.284	0.001	0	0	Mueller cell
Adamts5	0.311123	0.454	0.094	0	0	Mueller cell
Setd7	0.310658	0.38	0.043	0	0	Mueller cell
Etv1	0.310624	0.337	0.006	0	0	Mueller cell
Reep5	0.310621	0.481	0.115	0	0	Mueller cell
Nkd1	0.310604	0.34	0.004	0	0	Mueller cell
Adamts1	0.309668	0.29	0.004	0	0	Mueller cell
Rin2	0.309573	0.344	0.011	0	0	Mueller cell
Arhgap21	0.309121	0.504	0.124	0	0	Mueller cell
Psat1	0.307997	0.34	0.003	0	0	Mueller cell
Ctso	0.306339	0.358	0.022	0	0	Mueller cell
Sox8	0.305899	0.321	0	0	0	Mueller cell
Pdzrn3	0.305048	0.292	0.003	0	0	Mueller cell
Cyp2d22	0.303637	0.326	0.003	0	0	Mueller cell
Nectin3	0.30356	0.385	0.049	0	0	Mueller cell
Psme1	0.303093	0.405	0.066	0	0	Mueller cell
A830019P07Rik	0.30223	0.413	0.075	0	0	Mueller cell
Bcl6	0.30109	0.367	0.037	0	0	Mueller cell
Aamdc	0.300254	0.427	0.065	0	0	Mueller cell
Dusp16	0.298131	0.39	0.06	0	0	Mueller cell
Spry2	0.297759	0.401	0.063	0	0	Mueller cell
S100a13	0.297759	0.335	0.008	0	0	Mueller cell
Ctnnd1	0.296906	0.482	0.116	0	0	Mueller cell
Raver2	0.296581	0.402	0.068	0	0	Mueller cell
B4galt6	0.295204	0.34	0.024	0	0	Mueller cell
Mertk	0.294358	0.32	0.007	0	0	Mueller cell
Tmem47	0.292949	0.327	0.006	0	0	Mueller cell
Ifitm3	0.292945	0.252	0.012	0	0	Mueller cell
Itgb8	0.291553	0.302	0	0	0	Mueller cell
Fads2	0.289875	0.327	0.016	0	0	Mueller cell
Trhde	0.289575	0.335	0.033	0	0	Mueller cell
Ptpn13	0.288509	0.33	0.02	0	0	Mueller cell
Sema6a	0.288411	0.35	0.033	0	0	Mueller cell
Rcn1	0.288175	0.319	0.006	0	0	Mueller cell
Abi3bp	0.28769	0.259	0.003	0	0	Mueller cell
Npc2	0.287439	0.396	0.062	0	0	Mueller cell
Sdcbp	0.287333	0.402	0.064	0	0	Mueller cell
Mageh1	0.286569	0.412	0.08	0	0	Mueller cell
Slc7a2	0.285899	0.303	0.001	0	0	Mueller cell
Tmem132b	0.284951	0.292	0.003	0	0	Mueller cell
Fmnl2	0.284645	0.352	0.045	0	0	Mueller cell
Mthfd2l	0.284608	0.388	0.064	0	0	Mueller cell
Myh14	0.283379	0.312	0.005	0	0	Mueller cell
Gna14	0.283128	0.287	0	0	0	Mueller cell
Gas1	0.282908	0.314	0.021	0	0	Mueller cell
Dhrs7	0.282466	0.383	0.057	0	0	Mueller cell
Tafa5	0.281551	0.322	0.017	0	0	Mueller cell
Lgals1	0.280802	0.317	0.019	0	0	Mueller cell
Mapk4	0.280021	0.36	0.054	0	0	Mueller cell
Mgst1	0.277111	0.287	0	0	0	Mueller cell
Mfhas1	0.277012	0.463	0.11	0	0	Mueller cell
Celsr2	0.276866	0.324	0.024	0	0	Mueller cell
Abca6	0.276616	0.288	0.008	0	0	Mueller cell
Eno1b	0.276024	0.325	0.032	0	0	Mueller cell
Ror1	0.271981	0.308	0.024	0	0	Mueller cell
Nhs	0.270911	0.388	0.081	0	0	Mueller cell
Gpc3	0.270595	0.281	0.005	0	0	Mueller cell
Syt10	0.269708	0.284	0.001	0	0	Mueller cell
Gm15155	0.269502	0.256	0.003	0	0	Mueller cell
Slc39a1	0.269001	0.301	0.014	0	0	Mueller cell
Fuca1	0.268362	0.37	0.062	0	0	Mueller cell
Csrp1	0.265733	0.279	0.004	0	0	Mueller cell
Begain	0.265728	0.291	0.011	0	0	Mueller cell
2900052N01Rik	0.26571	0.279	0	0	0	Mueller cell
Scn7a	0.264525	0.257	0.005	0	0	Mueller cell
Psph	0.264228	0.35	0.041	0	0	Mueller cell
Pla2g5	0.262605	0.426	0.092	0	0	Mueller cell
Pmp22	0.261861	0.282	0.006	0	0	Mueller cell
Tceal8	0.261648	0.388	0.085	0	0	Mueller cell
Hspb11	0.26142	0.37	0.065	0	0	Mueller cell
Dusp1	0.260254	0.271	0.042	0	0	Mueller cell
Dach2	0.260129	0.265	0.007	0	0	Mueller cell
Scara3	0.259509	0.274	0	0	0	Mueller cell
Gm30524	0.259047	0.299	0.026	0	0	Mueller cell
Cyfip1	0.259028	0.383	0.075	0	0	Mueller cell
Col4a5	0.25834	0.271	0.006	0	0	Mueller cell
Tspo	0.256927	0.3	0.019	0	0	Mueller cell
Vgll4	0.256766	0.321	0.035	0	0	Mueller cell
Pcolce2	0.25529	0.284	0.012	0	0	Mueller cell
Acot11	0.254049	0.278	0.002	0	0	Mueller cell
Plscr1	0.25348	0.269	0.001	0	0	Mueller cell
Il15	0.253027	0.264	0.002	0	0	Mueller cell
Eef1a1	0.448058	0.971	0.694	1.70585e-307	3.92977e-303	Mueller cell
Romo1	0.390082	0.801	0.316	1.85201e-307	4.26648e-303	Mueller cell
Gpc6	0.314389	0.84	0.254	9.38452e-304	2.16191e-299	Mueller cell
Fam162a	0.322432	0.587	0.179	5.83426e-303	1.34404e-298	Mueller cell
Ubxn1	0.319959	0.596	0.185	7.60149e-303	1.75116e-298	Mueller cell
Bicd1	0.376283	0.668	0.235	1.23368e-301	2.84202e-297	Mueller cell
Tmco1	0.266329	0.424	0.103	9.75834e-300	2.24803e-295	Mueller cell
Tcf4	0.470738	0.979	0.582	9.35682e-299	2.15553e-294	Mueller cell
Ptpra	0.308811	0.573	0.169	2.44167e-297	5.62487e-293	Mueller cell
Rpl26	0.453127	0.961	0.626	4.54121e-296	1.04616e-291	Mueller cell
Hist1h2bc	0.443108	0.888	0.389	5.1808e-296	1.1935e-291	Mueller cell
Selenow	0.453118	0.936	0.487	5.01298e-295	1.15484e-290	Mueller cell
Rps18	0.456289	0.941	0.55	7.55954e-294	1.74149e-289	Mueller cell
Rps14	0.455281	0.963	0.611	5.69108e-293	1.31106e-288	Mueller cell
Rps26	0.444667	0.907	0.462	6.17378e-293	1.42225e-288	Mueller cell
Ndufc1	0.411024	0.872	0.378	4.96986e-291	1.14491e-286	Mueller cell
Ywhaq	0.404694	0.897	0.409	9.63762e-291	2.22022e-286	Mueller cell
Tmem256	0.317304	0.584	0.183	1.57743e-290	3.63393e-286	Mueller cell
Rps15	0.438975	0.958	0.599	7.22715e-290	1.66492e-285	Mueller cell
Prdx2	0.41425	0.911	0.426	1.15785e-289	2.66735e-285	Mueller cell
Rpl15	0.43915	0.929	0.481	1.74734e-289	4.02536e-285	Mueller cell
Rps19	0.449015	0.924	0.496	8.07492e-287	1.86022e-282	Mueller cell
Shisa4	0.283704	0.446	0.118	1.19044e-286	2.74242e-282	Mueller cell
Rpl21	0.447408	0.961	0.614	1.00098e-285	2.30596e-281	Mueller cell
Rps4x	0.45313	0.938	0.515	1.02718e-285	2.36631e-281	Mueller cell
H2afv	0.358587	0.782	0.296	2.74749e-285	6.32939e-281	Mueller cell
Rps20	0.45117	0.926	0.528	1.66986e-283	3.84686e-279	Mueller cell
Rpl24	0.449286	0.957	0.57	9.05549e-283	2.08611e-278	Mueller cell
Gnaq	0.377128	0.789	0.313	1.05721e-282	2.4355e-278	Mueller cell
Srp9	0.301507	0.549	0.167	9.97343e-282	2.29758e-277	Mueller cell
Tmbim6	0.384698	0.863	0.372	1.16849e-280	2.69186e-276	Mueller cell
Slc25a4	0.454194	0.967	0.59	1.30664e-279	3.01011e-275	Mueller cell
Rps16	0.446412	0.949	0.563	8.13936e-279	1.87506e-274	Mueller cell
Ccdc141	0.261026	0.409	0.102	8.7723e-278	2.02087e-273	Mueller cell
Snx3	0.321242	0.652	0.223	1.38744e-276	3.19625e-272	Mueller cell
Txn1	0.289733	0.505	0.149	2.04613e-276	4.71367e-272	Mueller cell
Ppia	0.490689	0.971	0.592	6.77423e-276	1.56058e-271	Mueller cell
Krtcap2	0.283669	0.494	0.142	9.61045e-276	2.21396e-271	Mueller cell
Gm17750	0.254823	0.391	0.096	2.24224e-274	5.16546e-270	Mueller cell
Sec61b	0.286211	0.494	0.144	2.582e-274	5.94816e-270	Mueller cell
Mxi1	0.290204	0.519	0.153	1.05401e-273	2.42811e-269	Mueller cell
Tm9sf3	0.288973	0.526	0.157	4.17119e-273	9.60916e-269	Mueller cell
Bnip3l	0.3368	0.716	0.266	7.16933e-271	1.6516e-266	Mueller cell
Map4k4	0.256811	0.408	0.104	4.40608e-270	1.01503e-265	Mueller cell
Mrpl52	0.283131	0.501	0.147	4.97678e-269	1.1465e-264	Mueller cell
Sema3e	0.276232	0.442	0.117	1.42134e-266	3.27435e-262	Mueller cell
Pcdh9	0.497053	0.955	0.309	2.6151e-266	6.0244e-262	Mueller cell
mt-Atp8	0.361784	0.695	0.27	2.06156e-265	4.74921e-261	Mueller cell
Atp6v1f	0.346849	0.766	0.302	1.06739e-264	2.45895e-260	Mueller cell
Lncpint	0.339575	0.602	0.209	1.24183e-263	2.86081e-259	Mueller cell
Cops9	0.324013	0.671	0.241	1.384e-263	3.18832e-259	Mueller cell
Tkt	0.263829	0.457	0.126	5.24097e-263	1.20736e-258	Mueller cell
Hmgn3	0.377821	0.855	0.347	3.45931e-262	7.96921e-258	Mueller cell
Hsbp1	0.341665	0.729	0.284	5.57376e-261	1.28403e-256	Mueller cell
Mapk10	0.327238	0.587	0.197	7.55468e-261	1.74037e-256	Mueller cell
Ndufa13	0.38968	0.903	0.424	5.10595e-259	1.17626e-254	Mueller cell
Ubc	0.427914	0.943	0.528	5.44984e-257	1.25548e-252	Mueller cell
Btg1	0.363317	0.727	0.29	1.38247e-256	3.18479e-252	Mueller cell
Srp14	0.316026	0.65	0.235	5.57807e-256	1.28502e-251	Mueller cell
Tmem50a	0.281659	0.51	0.155	3.8545e-255	8.87961e-251	Mueller cell
Mpc1	0.326169	0.687	0.258	8.07051e-255	1.8592e-250	Mueller cell
Rps5	0.413141	0.914	0.482	1.36034e-254	3.13381e-250	Mueller cell
Spred1	0.281759	0.506	0.155	5.82982e-254	1.34301e-249	Mueller cell
Cwc15	0.300055	0.589	0.199	1.09481e-253	2.52212e-249	Mueller cell
Dad1	0.337668	0.739	0.295	5.21544e-250	1.20148e-245	Mueller cell
Acp1	0.277971	0.501	0.155	7.24569e-250	1.66919e-245	Mueller cell
Chmp4b	0.308794	0.647	0.235	2.3795e-249	5.48164e-245	Mueller cell
Nucks1	0.336159	0.794	0.326	1.0633e-247	2.44953e-243	Mueller cell
Pde1c	0.437266	0.857	0.355	1.67632e-246	3.86175e-242	Mueller cell
Atp5e	0.406859	0.923	0.468	1.67109e-242	3.84969e-238	Mueller cell
Ctnnb1	0.280359	0.569	0.187	3.11692e-242	7.18045e-238	Mueller cell
Tomm7	0.335175	0.774	0.321	1.49794e-240	3.45081e-236	Mueller cell
Ppp3ca	0.423556	0.976	0.632	2.5663e-240	5.91199e-236	Mueller cell
Cox14	0.25904	0.443	0.13	1.20164e-239	2.76823e-235	Mueller cell
Pink1	0.270175	0.492	0.152	2.4529e-239	5.65074e-235	Mueller cell
D8Ertd738e	0.274365	0.515	0.166	4.66066e-239	1.07368e-234	Mueller cell
Cdh11	0.260291	0.582	0.178	9.30456e-239	2.14349e-234	Mueller cell
Fkbp2	0.277664	0.506	0.163	1.84772e-237	4.2566e-233	Mueller cell
Hlf	0.377723	0.862	0.372	3.99893e-237	9.21233e-233	Mueller cell
Mrps33	0.31158	0.706	0.272	7.26953e-236	1.67468e-231	Mueller cell
Rnf7	0.2882	0.578	0.202	2.13169e-235	4.91076e-231	Mueller cell
Ywhae	0.38351	0.948	0.56	1.50231e-234	3.46088e-230	Mueller cell
Rpl18a	0.405219	0.945	0.561	2.39737e-234	5.52282e-230	Mueller cell
Immp2l	0.462021	0.9	0.504	3.38338e-232	7.7943e-228	Mueller cell
Rps13	0.405773	0.944	0.547	1.33071e-230	3.06555e-226	Mueller cell
Micos10	0.315078	0.692	0.274	5.5372e-230	1.2756e-225	Mueller cell
Thra	0.322433	0.723	0.292	6.93463e-230	1.59753e-225	Mueller cell
App	0.34231	0.849	0.313	2.53708e-228	5.84467e-224	Mueller cell
Dpysl2	0.342251	0.766	0.329	3.28138e-228	7.55931e-224	Mueller cell
Mt2	0.301428	0.372	0.103	1.29284e-226	2.97832e-222	Mueller cell
Rnf13	0.283461	0.563	0.196	1.37546e-226	3.16865e-222	Mueller cell
Mid1	0.327276	0.676	0.243	7.09414e-226	1.63428e-221	Mueller cell
Syt11	0.303666	0.599	0.222	7.9719e-226	1.83649e-221	Mueller cell
Ssbp3	0.263226	0.501	0.163	4.48717e-224	1.03371e-219	Mueller cell
Slc25a3	0.367449	0.912	0.48	1.24583e-223	2.87002e-219	Mueller cell
Rps24	0.380217	0.972	0.738	4.52627e-223	1.04272e-218	Mueller cell
Akr1a1	0.295477	0.626	0.236	8.05796e-222	1.85631e-217	Mueller cell
Smim10l1	0.280781	0.552	0.196	5.20994e-221	1.20021e-216	Mueller cell
Rpl19	0.397746	0.957	0.599	2.64964e-219	6.10398e-215	Mueller cell
Rps28	0.404491	0.937	0.567	2.78555e-217	6.41706e-213	Mueller cell
Psenen	0.283394	0.562	0.204	4.47748e-217	1.03148e-212	Mueller cell
Eif4a2	0.331745	0.803	0.365	5.18471e-217	1.1944e-212	Mueller cell
Rps25	0.394159	0.941	0.57	1.32122e-216	3.0437e-212	Mueller cell
Drap1	0.28063	0.587	0.217	3.30819e-214	7.62109e-210	Mueller cell
Cux1	0.281221	0.627	0.23	6.48978e-214	1.49505e-209	Mueller cell
Prdx5	0.311687	0.749	0.316	1.15394e-212	2.65834e-208	Mueller cell
Rims1	0.302536	0.586	0.207	1.04197e-210	2.40038e-206	Mueller cell
Zeb2	0.262343	0.669	0.224	1.74223e-210	4.01358e-206	Mueller cell
Strn3	0.342332	0.83	0.385	4.72145e-209	1.08768e-204	Mueller cell
Snu13	0.27486	0.587	0.218	8.34162e-209	1.92166e-204	Mueller cell
Hcfc1r1	0.260233	0.493	0.168	1.32269e-208	3.04709e-204	Mueller cell
Rpl8	0.381849	0.953	0.593	1.71598e-207	3.95309e-203	Mueller cell
Sumo2	0.370692	0.948	0.533	2.71993e-207	6.26591e-203	Mueller cell
Fam169a	0.378894	0.918	0.612	1.96935e-206	4.5368e-202	Mueller cell
[truncated: 6,184 more rows]
