# Supplementary material for: Transcriptional Heterogeneity and Differential Response of Rod Photoreceptor Pathway Uncovered by Single‐Cell RNA Sequencing of the Aging Mouse Retina
Source: Aging Cell. 2025 Feb 15;24(5):e70001. doi: 10.1111/acel.70001 (PMC12073905; doi:10.1111/acel.70001)
Supplement: Supplementary file 12 — Table S2. [file ACEL-24-e70001-s024.xlsx]

## Sheet: S2_Table
Gene	avg_log2FC	pct.1	pct.2	p_val	p_val_adj	CellType	DGE
Pcp2	1.22793	0.716	0.526	1.17332e-10	2.73725e-06	AII_amacrine	M12vM3
Prox1	0.736138	0.948	0.825	6.35147e-09	0.000148173	AII_amacrine	M12vM3
Gm42418	-0.975324	1	1	4.01098e-09	9.35722e-05	AII_amacrine	M12vM3
Camk1d	-1.14006	0.381	0.719	1.58135e-09	3.68913e-05	AII_amacrine	M12vM3
H2-Q7	0.916712	0.484	0.105	7.47855e-14	1.74467e-09	Endothelial	M12vM3
Rpl21	0.511398	0.91	0.862	1.2947e-07	0.0030204	Endothelial	M12vM3
Rpl13a	0.424364	0.918	0.882	2.73513e-07	0.00638077	Endothelial	M12vM3
Erh	-0.519448	0.262	0.572	1.53118e-07	0.0035721	Endothelial	M12vM3
Gm47283	-0.543633	0.139	0.447	8.24279e-09	0.000192296	Endothelial	M12vM3
Sparc	-0.587398	0.828	0.908	4.07822e-08	0.000951407	Endothelial	M12vM3
Tmsb10	-1.00474	0.869	0.908	3.78371e-08	0.000882701	Endothelial	M12vM3
AC149090.1	0.70393	0.877	0.736	1.65479e-10	3.86046e-06	GABAergic_amacrine	M12vM3
Unc119	-0.403236	0.525	0.587	4.63578e-10	1.08148e-05	GABAergic_amacrine	M12vM3
Gnb1	-0.761608	0.848	0.87	1.81076e-12	4.22431e-08	GABAergic_amacrine	M12vM3
Tma7	-0.921853	0.711	0.736	2.03324e-16	4.74335e-12	GABAergic_amacrine	M12vM3
Shisal2b	0.523759	0.833	0.758	1.13949e-08	0.000265831	Mueller_cell	M12vM3
Nupr1	0.485449	0.704	0.618	2.36346e-08	0.000551371	Mueller_cell	M12vM3
Tff2	0.441362	0.519	0.331	5.37654e-12	1.25429e-07	Mueller_cell	M12vM3
Wnt6	0.422295	0.331	0.091	1.63354e-19	3.81089e-15	Mueller_cell	M12vM3
Gsn	0.355681	0.436	0.253	2.31312e-10	5.39629e-06	Mueller_cell	M12vM3
Bsg	0.353432	0.976	0.996	2.83646e-09	6.61717e-05	Mueller_cell	M12vM3
Ptn	0.272091	0.969	0.987	1.33227e-08	0.000310806	Mueller_cell	M12vM3
Bloc1s1	-0.224681	0.512	0.777	1.14358e-08	0.000266786	Mueller_cell	M12vM3
Mab21l1	-0.224703	0.394	0.65	1.98808e-09	4.63799e-05	Mueller_cell	M12vM3
Cth	-0.225454	0.223	0.431	6.34256e-09	0.000147966	Mueller_cell	M12vM3
Gm26512	-0.228409	0.317	0.546	2.93708e-08	0.000685191	Mueller_cell	M12vM3
Vat1l	-0.230554	0.84	0.968	2.15027e-07	0.00501637	Mueller_cell	M12vM3
Erh	-0.231252	0.463	0.688	8.00344e-08	0.00186712	Mueller_cell	M12vM3
Gm3728	-0.235436	0.258	0.476	3.7257e-09	8.69168e-05	Mueller_cell	M12vM3
Dleu2	-0.241168	0.195	0.429	7.26227e-11	1.69422e-06	Mueller_cell	M12vM3
Pdlim3	-0.245953	0.561	0.777	2.18297e-08	0.000509265	Mueller_cell	M12vM3
Espn	-0.252147	0.934	0.979	1.06172e-08	0.000247688	Mueller_cell	M12vM3
Ddah2	-0.254118	0.833	0.936	7.51648e-08	0.00175352	Mueller_cell	M12vM3
Rorb	-0.259215	0.951	0.966	2.41596e-08	0.000563619	Mueller_cell	M12vM3
Uba52	-0.2634	0.683	0.896	6.67324e-09	0.00015568	Mueller_cell	M12vM3
Pcsk5	-0.266424	0.38	0.586	5.58168e-08	0.00130215	Mueller_cell	M12vM3
Eno1b	-0.268558	0.697	0.875	2.13518e-07	0.00498117	Mueller_cell	M12vM3
Ctnnd2	-0.268645	0.843	0.947	2.33282e-07	0.00544224	Mueller_cell	M12vM3
Tubb2a	-0.273741	0.564	0.819	2.94175e-11	6.8628e-07	Mueller_cell	M12vM3
Cntn1	-0.276468	0.923	0.994	2.75467e-12	6.42637e-08	Mueller_cell	M12vM3
Rpl10	-0.287883	0.916	0.968	4.28704e-10	1.00012e-05	Mueller_cell	M12vM3
Nr1d1	-0.292095	0.805	0.947	7.73065e-10	1.80348e-05	Mueller_cell	M12vM3
Plk2	-0.30151	0.188	0.423	2.50994e-10	5.85545e-06	Mueller_cell	M12vM3
Tubb2b	-0.302716	0.192	0.488	8.3141e-15	1.9396e-10	Mueller_cell	M12vM3
Itgb8	-0.32393	0.592	0.805	2.67804e-10	6.24759e-06	Mueller_cell	M12vM3
Rpl35	-0.336213	0.882	0.966	1.676e-14	3.90995e-10	Mueller_cell	M12vM3
Grip1	-0.336439	0.634	0.854	6.70942e-10	1.56524e-05	Mueller_cell	M12vM3
Mfge8	-0.356962	0.899	0.972	1.10375e-12	2.57494e-08	Mueller_cell	M12vM3
Tafa1	-0.373641	0.171	0.431	1.61357e-12	3.7643e-08	Mueller_cell	M12vM3
Creb5	-0.386212	0.429	0.715	2.84017e-12	6.62582e-08	Mueller_cell	M12vM3
Hmgn2	-0.388227	0.659	0.881	1.68119e-14	3.92204e-10	Mueller_cell	M12vM3
Btg2	-0.40031	0.693	0.856	4.26905e-07	0.00995926	Mueller_cell	M12vM3
Robo2	-0.406837	0.732	0.864	2.72414e-09	6.35515e-05	Mueller_cell	M12vM3
Adamts1	-0.407105	0.47	0.671	2.21238e-07	0.00516125	Mueller_cell	M12vM3
Cntnap2	-0.409276	0.7	0.883	8.40245e-09	0.000196021	Mueller_cell	M12vM3
Adgrb3	-0.418131	0.244	0.526	3.68216e-17	8.59011e-13	Mueller_cell	M12vM3
Hs3st5	-0.429653	0.38	0.59	4.67125e-09	0.000108976	Mueller_cell	M12vM3
Hopx	-0.467495	0.868	0.974	4.47588e-10	1.04418e-05	Mueller_cell	M12vM3
Ier2	-0.47539	0.484	0.688	1.08958e-09	2.54189e-05	Mueller_cell	M12vM3
Kdr	-0.485823	0.913	0.974	7.03232e-17	1.64057e-12	Mueller_cell	M12vM3
Tenm3	-0.501205	0.195	0.429	1.02263e-18	2.38568e-14	Mueller_cell	M12vM3
Gria4	-0.506617	0.571	0.803	4.43524e-11	1.0347e-06	Mueller_cell	M12vM3
Tenm2	-0.507839	0.422	0.645	5.33965e-11	1.24569e-06	Mueller_cell	M12vM3
Dio2	-0.520819	0.376	0.607	7.14908e-11	1.66781e-06	Mueller_cell	M12vM3
Zfp36l1	-0.527377	0.864	0.972	3.3427e-08	0.000779818	Mueller_cell	M12vM3
Eno1	-0.532574	0.969	0.996	2.42009e-25	5.64583e-21	Mueller_cell	M12vM3
Junb	-0.567516	0.516	0.675	1.56981e-07	0.0036622	Mueller_cell	M12vM3
Egr1	-0.600076	0.606	0.762	4.47677e-10	1.04439e-05	Mueller_cell	M12vM3
Pde10a	-0.611352	0.429	0.664	3.79577e-11	8.85515e-07	Mueller_cell	M12vM3
Pcp2	-0.624325	0.425	0.667	4.75843e-38	1.1101e-33	Mueller_cell	M12vM3
Gng13	-0.648017	0.394	0.69	5.31431e-44	1.23977e-39	Mueller_cell	M12vM3
Meg3	-0.65112	0.509	0.726	3.09687e-12	7.22469e-08	Mueller_cell	M12vM3
Jun	-0.67185	0.787	0.902	9.34241e-14	2.17949e-09	Mueller_cell	M12vM3
Fosb	-0.71174	0.359	0.675	3.81215e-17	8.89337e-13	Mueller_cell	M12vM3
Fos	-0.816615	0.662	0.807	2.73482e-12	6.38007e-08	Mueller_cell	M12vM3
Galnt13	-0.816776	0.676	0.93	2.06668e-28	4.82136e-24	Mueller_cell	M12vM3
Pcp2	0.550717	0.868	0.888	5.43058e-10	1.2669e-05	OFF_cone_bipolar	M12vM3
Pdzrn4	0.463796	0.297	0.225	4.63299e-10	1.08083e-05	OFF_cone_bipolar	M12vM3
A330076H08Rik	0.362209	0.94	0.943	2.606e-29	6.07954e-25	OFF_cone_bipolar	M12vM3
Pde4b	0.345078	0.78	0.741	4.93071e-15	1.15028e-10	OFF_cone_bipolar	M12vM3
Cst3	0.337293	0.727	0.773	1.31876e-11	3.07653e-07	OFF_cone_bipolar	M12vM3
A230057D06Rik	0.312306	0.978	0.973	4.75608e-22	1.10955e-17	OFF_cone_bipolar	M12vM3
Snhg11	0.307554	0.745	0.708	1.38273e-15	3.22576e-11	OFF_cone_bipolar	M12vM3
Caly	0.300837	0.67	0.701	2.66622e-08	0.000622002	OFF_cone_bipolar	M12vM3
Smim40	0.296989	0.797	0.821	4.64683e-13	1.08406e-08	OFF_cone_bipolar	M12vM3
Stxbp5l	0.294272	0.606	0.58	3.37082e-08	0.000786378	OFF_cone_bipolar	M12vM3
Guk1	0.284554	0.855	0.869	4.46289e-10	1.04115e-05	OFF_cone_bipolar	M12vM3
Gpx4	0.280204	0.855	0.872	3.62227e-14	8.4504e-10	OFF_cone_bipolar	M12vM3
Ndufb9	0.273136	0.767	0.77	1.93783e-11	4.52077e-07	OFF_cone_bipolar	M12vM3
Cox8a	0.26123	0.932	0.937	8.52182e-14	1.98805e-09	OFF_cone_bipolar	M12vM3
Ndufv3	0.254441	0.777	0.795	4.97871e-08	0.00116148	OFF_cone_bipolar	M12vM3
Ahi1	0.254184	0.73	0.746	1.1646e-08	0.000271691	OFF_cone_bipolar	M12vM3
Ndufa13	0.249074	0.754	0.803	5.95044e-08	0.00138818	OFF_cone_bipolar	M12vM3
Ndn	0.246576	0.622	0.609	6.37013e-08	0.00148609	OFF_cone_bipolar	M12vM3
Cox4i1	0.240198	0.902	0.917	3.91722e-14	9.13849e-10	OFF_cone_bipolar	M12vM3
Uqcrh	0.228955	0.818	0.847	5.88882e-10	1.3738e-05	OFF_cone_bipolar	M12vM3
Ndufc2	0.228202	0.801	0.839	8.3187e-10	1.94067e-05	OFF_cone_bipolar	M12vM3
Calm1	0.227587	0.921	0.936	3.6364e-10	8.48335e-06	OFF_cone_bipolar	M12vM3
Rnf187	-0.229521	0.446	0.629	5.86259e-20	1.36768e-15	OFF_cone_bipolar	M12vM3
Gnb3	-0.23503	0.592	0.736	6.19774e-16	1.44587e-11	OFF_cone_bipolar	M12vM3
Cabp1	-0.235654	0.557	0.696	1.71085e-15	3.99124e-11	OFF_cone_bipolar	M12vM3
Mpp7	-0.237548	0.248	0.412	8.29362e-22	1.93482e-17	OFF_cone_bipolar	M12vM3
Fam219a	-0.237661	0.479	0.625	4.0378e-13	9.41979e-09	OFF_cone_bipolar	M12vM3
Ank3	-0.237773	0.758	0.88	1.70533e-18	3.97838e-14	OFF_cone_bipolar	M12vM3
AY036118	-0.238765	0.938	0.982	6.25262e-19	1.45867e-14	OFF_cone_bipolar	M12vM3
Kirrel3	-0.242682	0.526	0.636	6.48541e-09	0.000151298	OFF_cone_bipolar	M12vM3
Zeb2	-0.246126	0.57	0.688	1.02431e-11	2.38962e-07	OFF_cone_bipolar	M12vM3
Pde10a	-0.246866	0.278	0.456	5.20762e-25	1.21488e-20	OFF_cone_bipolar	M12vM3
Lars2	-0.247886	0.318	0.55	4.3794e-33	1.02167e-28	OFF_cone_bipolar	M12vM3
Marcks	-0.248895	0.14	0.297	2.04962e-27	4.78156e-23	OFF_cone_bipolar	M12vM3
Gm11808	-0.251015	0.119	0.318	6.69976e-44	1.56299e-39	OFF_cone_bipolar	M12vM3
Gm36372	-0.258293	0.192	0.328	1.6764e-18	3.91087e-14	OFF_cone_bipolar	M12vM3
Tmem132d	-0.259508	0.491	0.63	5.7218e-15	1.33484e-10	OFF_cone_bipolar	M12vM3
Gria4	-0.260918	0.368	0.529	9.72803e-16	2.26945e-11	OFF_cone_bipolar	M12vM3
Kcnab2	-0.26171	0.533	0.719	3.40401e-24	7.94122e-20	OFF_cone_bipolar	M12vM3
Prkar2b	-0.263044	0.359	0.507	6.84244e-17	1.59627e-12	OFF_cone_bipolar	M12vM3
Slc38a2	-0.267372	0.401	0.607	1.31291e-24	3.06288e-20	OFF_cone_bipolar	M12vM3
Pnrc1	-0.269973	0.457	0.663	7.46376e-27	1.74122e-22	OFF_cone_bipolar	M12vM3
Set	-0.276796	0.612	0.771	1.14794e-24	2.67803e-20	OFF_cone_bipolar	M12vM3
Rps29	-0.277478	0.914	0.966	7.92059e-24	1.8478e-19	OFF_cone_bipolar	M12vM3
Ptprg	-0.277819	0.328	0.479	2.66124e-19	6.2084e-15	OFF_cone_bipolar	M12vM3
Pcdh15	-0.278808	0.85	0.928	1.08672e-10	2.53522e-06	OFF_cone_bipolar	M12vM3
Mir670hg	-0.279342	0.494	0.672	1.01761e-20	2.37399e-16	OFF_cone_bipolar	M12vM3
Gpc6	-0.30232	0.251	0.437	4.05098e-31	9.45052e-27	OFF_cone_bipolar	M12vM3
Pde4d	-0.303102	0.302	0.497	1.08176e-30	2.52364e-26	OFF_cone_bipolar	M12vM3
Dnaic1	-0.30467	0.295	0.441	2.866e-19	6.6861e-15	OFF_cone_bipolar	M12vM3
Gm42418	-0.309233	0.998	0.999	1.55787e-21	3.63435e-17	OFF_cone_bipolar	M12vM3
Ctnna3	-0.310305	0.479	0.602	1.15229e-12	2.68817e-08	OFF_cone_bipolar	M12vM3
Cadps2	-0.317176	0.401	0.548	1.43645e-16	3.35109e-12	OFF_cone_bipolar	M12vM3
Cacna2d3	-0.320272	0.685	0.869	3.52593e-30	8.22565e-26	OFF_cone_bipolar	M12vM3
Gm40841	-0.32419	0.403	0.614	3.18338e-29	7.4265e-25	OFF_cone_bipolar	M12vM3
Lrrtm4	-0.326533	0.324	0.477	3.75334e-17	8.75617e-13	OFF_cone_bipolar	M12vM3
Gm31615	-0.326865	0.469	0.595	3.32434e-15	7.75536e-11	OFF_cone_bipolar	M12vM3
Gm28905	-0.328727	0.316	0.504	6.28805e-25	1.46694e-20	OFF_cone_bipolar	M12vM3
Gm2000	-0.329271	0.276	0.536	9.92466e-47	2.31532e-42	OFF_cone_bipolar	M12vM3
Cmss1	-0.33224	0.816	0.918	6.59721e-35	1.53906e-30	OFF_cone_bipolar	M12vM3
Rpl35	-0.365316	0.608	0.766	5.37549e-34	1.25405e-29	OFF_cone_bipolar	M12vM3
Ybx1	-0.381071	0.672	0.833	8.48308e-42	1.97902e-37	OFF_cone_bipolar	M12vM3
Btg1	-0.383968	0.663	0.821	8.46142e-36	1.97396e-31	OFF_cone_bipolar	M12vM3
mt-Atp8	-0.422799	0.422	0.676	1.86597e-46	4.35312e-42	OFF_cone_bipolar	M12vM3
Eno1	-0.435261	0.718	0.855	4.33262e-47	1.01076e-42	OFF_cone_bipolar	M12vM3
Hexb	-0.467633	0.221	0.505	1.03441e-70	2.41317e-66	OFF_cone_bipolar	M12vM3
Gm47283	-0.475004	0.221	0.51	4.28169e-68	9.98876e-64	OFF_cone_bipolar	M12vM3
Uba52	-0.475819	0.415	0.691	1.05926e-61	2.47115e-57	OFF_cone_bipolar	M12vM3
Gm12027	-0.491724	0.144	0.377	8.69106e-57	2.02754e-52	OFF_cone_bipolar	M12vM3
Cdk8	-0.507866	0.714	0.886	6.09255e-59	1.42133e-54	OFF_cone_bipolar	M12vM3
Arr3	-0.513659	0.168	0.263	7.85545e-23	1.8326e-18	OFF_cone_bipolar	M12vM3
Tmsb10	-0.645776	0.75	0.89	2.51263e-45	5.86172e-41	OFF_cone_bipolar	M12vM3
Ptprn	0.452681	0.336	0.241	4.44892e-19	1.03789e-14	ON_cone_bipolar	M12vM3
Tenm2	0.448996	0.919	0.895	1.53289e-28	3.57607e-24	ON_cone_bipolar	M12vM3
Snhg11	0.385642	0.533	0.477	6.76897e-13	1.57913e-08	ON_cone_bipolar	M12vM3
Dmd	0.377922	0.762	0.781	6.08309e-10	1.41912e-05	ON_cone_bipolar	M12vM3
A330076H08Rik	0.355152	0.921	0.927	1.85519e-31	4.32796e-27	ON_cone_bipolar	M12vM3
Ralyl	0.354879	0.353	0.284	4.09474e-11	9.55262e-07	ON_cone_bipolar	M12vM3
Dcc	0.312209	0.978	0.966	6.48114e-25	1.51198e-20	ON_cone_bipolar	M12vM3
Pde1c	0.297983	0.835	0.806	7.31207e-20	1.70583e-15	ON_cone_bipolar	M12vM3
Pde4b	0.294288	0.857	0.836	7.55579e-16	1.76269e-11	ON_cone_bipolar	M12vM3
Ahi1	0.284331	0.749	0.746	4.35331e-15	1.01558e-10	ON_cone_bipolar	M12vM3
A230057D06Rik	0.269991	0.967	0.977	5.06089e-20	1.18065e-15	ON_cone_bipolar	M12vM3
Dlg2	0.266202	0.985	0.987	1.22085e-10	2.84811e-06	ON_cone_bipolar	M12vM3
Inpp4b	0.256477	0.942	0.945	9.49263e-10	2.21454e-05	ON_cone_bipolar	M12vM3
Kcnip4	0.253863	0.307	0.448	3.20408e-19	7.47481e-15	ON_cone_bipolar	M12vM3
Snrpf	-0.223722	0.452	0.624	1.47902e-25	3.45041e-21	ON_cone_bipolar	M12vM3
BC046251	-0.224556	0.202	0.276	1.76141e-10	4.10918e-06	ON_cone_bipolar	M12vM3
Gm26672	-0.227519	0.276	0.391	3.03491e-16	7.08015e-12	ON_cone_bipolar	M12vM3
Schip1	-0.227541	0.592	0.703	1.28363e-08	0.000299459	ON_cone_bipolar	M12vM3
Nr1d1	-0.227804	0.574	0.706	2.2793e-18	5.31738e-14	ON_cone_bipolar	M12vM3
Nckap5	-0.228054	0.227	0.353	7.93519e-22	1.8512e-17	ON_cone_bipolar	M12vM3
mt-Nd4l	-0.228893	0.667	0.814	1.922e-19	4.48383e-15	ON_cone_bipolar	M12vM3
mt-Nd5	-0.230835	0.921	0.968	3.99807e-19	9.3271e-15	ON_cone_bipolar	M12vM3
Taf10	-0.231175	0.122	0.277	3.05694e-43	7.13153e-39	ON_cone_bipolar	M12vM3
Rpl10	-0.233566	0.567	0.687	1.32431e-17	3.08947e-13	ON_cone_bipolar	M12vM3
Cabp1	-0.242352	0.542	0.616	6.17339e-12	1.44019e-07	ON_cone_bipolar	M12vM3
Gpm6b	-0.243191	0.207	0.348	5.16652e-28	1.2053e-23	ON_cone_bipolar	M12vM3
Phpt1	-0.243947	0.471	0.616	8.74509e-23	2.04014e-18	ON_cone_bipolar	M12vM3
Junb	-0.246327	0.116	0.253	4.33285e-37	1.01081e-32	ON_cone_bipolar	M12vM3
Tob1	-0.247616	0.394	0.558	6.41604e-27	1.4968e-22	ON_cone_bipolar	M12vM3
Hmgn2	-0.247896	0.274	0.438	1.34735e-30	3.14324e-26	ON_cone_bipolar	M12vM3
Nrxn2	-0.24838	0.206	0.341	3.37438e-25	7.8721e-21	ON_cone_bipolar	M12vM3
Zfp608	-0.250707	0.68	0.805	5.39451e-21	1.25848e-16	ON_cone_bipolar	M12vM3
Pnrc1	-0.256432	0.398	0.584	1.05197e-31	2.45415e-27	ON_cone_bipolar	M12vM3
Dach1	-0.263963	0.232	0.334	4.78086e-15	1.11533e-10	ON_cone_bipolar	M12vM3
Rps27	-0.264003	0.747	0.848	3.91187e-24	9.12601e-20	ON_cone_bipolar	M12vM3
Gm5149	-0.275238	0.465	0.644	5.32334e-26	1.24188e-21	ON_cone_bipolar	M12vM3
Lars2	-0.278396	0.293	0.473	3.12767e-35	7.29653e-31	ON_cone_bipolar	M12vM3
Gm11808	-0.293872	0.095	0.271	2.02105e-62	4.7149e-58	ON_cone_bipolar	M12vM3
Rps28	-0.310472	0.71	0.818	1.79086e-28	4.17791e-24	ON_cone_bipolar	M12vM3
Ubb	-0.312114	0.906	0.959	2.66974e-25	6.22825e-21	ON_cone_bipolar	M12vM3
Gm42418	-0.313595	0.995	0.998	9.49555e-23	2.21522e-18	ON_cone_bipolar	M12vM3
Rps29	-0.33194	0.829	0.907	1.12464e-31	2.62367e-27	ON_cone_bipolar	M12vM3
Cacna2d3	-0.341022	0.754	0.881	5.07537e-23	1.18403e-18	ON_cone_bipolar	M12vM3
AY036118	-0.353945	0.916	0.959	4.89389e-27	1.1417e-22	ON_cone_bipolar	M12vM3
Btg1	-0.359672	0.51	0.67	1.75654e-35	4.09782e-31	ON_cone_bipolar	M12vM3
Gm2000	-0.373048	0.226	0.44	5.79192e-59	1.3512e-54	ON_cone_bipolar	M12vM3
Cdk8	-0.385339	0.633	0.803	8.77688e-51	2.04756e-46	ON_cone_bipolar	M12vM3
Fos	-0.405261	0.068	0.279	5.11018e-95	1.19215e-90	ON_cone_bipolar	M12vM3
Cmss1	-0.416358	0.697	0.853	1.73331e-61	4.04365e-57	ON_cone_bipolar	M12vM3
Hexb	-0.442167	0.185	0.415	6.72285e-77	1.56837e-72	ON_cone_bipolar	M12vM3
Rpl35	-0.442822	0.478	0.657	4.1854e-52	9.76412e-48	ON_cone_bipolar	M12vM3
Ybx1	-0.444085	0.584	0.739	1.29674e-53	3.02516e-49	ON_cone_bipolar	M12vM3
mt-Atp8	-0.466867	0.389	0.642	8.41466e-69	1.96306e-64	ON_cone_bipolar	M12vM3
Gm47283	-0.481556	0.193	0.446	3.01924e-83	7.04358e-79	ON_cone_bipolar	M12vM3
Egr1	-0.532598	0.089	0.276	5.3242e-72	1.24208e-67	ON_cone_bipolar	M12vM3
Uba52	-0.568682	0.352	0.622	5.52159e-98	1.28813e-93	ON_cone_bipolar	M12vM3
Eno1	-0.601728	0.618	0.789	2.22388e-83	5.18809e-79	ON_cone_bipolar	M12vM3
Nlgn1	-0.625311	0.132	0.28	5.51358e-42	1.28626e-37	ON_cone_bipolar	M12vM3
Tmsb10	-0.647636	0.718	0.877	3.61249e-34	8.42758e-30	ON_cone_bipolar	M12vM3
2410018L13Rik	0.958464	0.843	0.538	1.23169e-201	2.87342e-197	Rod_bipolar	M12vM3
5730507C01Rik	0.539211	0.553	0.32	2.11521e-77	4.93456e-73	Rod_bipolar	M12vM3
Ndn	0.42724	0.787	0.711	1.20071e-49	2.80113e-45	Rod_bipolar	M12vM3
9030624G23Rik	0.418559	0.593	0.462	6.03434e-39	1.40775e-34	Rod_bipolar	M12vM3
mt-Co2	0.406205	0.994	0.992	3.38252e-134	7.89107e-130	Rod_bipolar	M12vM3
mt-Atp6	0.369572	0.998	0.994	1.23888e-117	2.89019e-113	Rod_bipolar	M12vM3
Gpr176	0.360373	0.576	0.462	4.37001e-28	1.01948e-23	Rod_bipolar	M12vM3
mt-Cytb	0.353711	0.996	0.992	7.31592e-100	1.70673e-95	Rod_bipolar	M12vM3
mt-Co3	0.325199	0.997	0.993	9.55884e-97	2.22998e-92	Rod_bipolar	M12vM3
Scg2	0.320342	0.95	0.933	1.21038e-40	2.82371e-36	Rod_bipolar	M12vM3
Chchd10	0.302944	0.899	0.891	6.0782e-27	1.41798e-22	Rod_bipolar	M12vM3
mt-Nd2	0.297837	0.991	0.983	2.04936e-54	4.78096e-50	Rod_bipolar	M12vM3
Ndufa11	0.293791	0.697	0.646	1.5611e-23	3.64189e-19	Rod_bipolar	M12vM3
Pcp2	0.290733	0.997	1	1.88362e-47	4.39431e-43	Rod_bipolar	M12vM3
Caly	0.289421	0.683	0.647	8.71962e-21	2.0342e-16	Rod_bipolar	M12vM3
Atp5g1	0.282997	0.821	0.818	6.41328e-21	1.49615e-16	Rod_bipolar	M12vM3
Calm1	0.277611	0.991	0.994	3.05104e-52	7.11776e-48	Rod_bipolar	M12vM3
Gm49769	0.277393	0.273	0.158	1.87665e-26	4.37803e-22	Rod_bipolar	M12vM3
Ndufc2	0.274033	0.87	0.844	3.8758e-25	9.04185e-21	Rod_bipolar	M12vM3
mt-Nd1	0.272826	0.992	0.987	1.16912e-61	2.72744e-57	Rod_bipolar	M12vM3
Ndufa5	0.269436	0.895	0.881	3.05359e-26	7.12372e-22	Rod_bipolar	M12vM3
Prdx5	0.267893	0.76	0.733	4.94771e-21	1.15425e-16	Rod_bipolar	M12vM3
mt-Nd4	0.267204	0.991	0.985	3.08526e-63	7.19759e-59	Rod_bipolar	M12vM3
Ndufb9	0.264613	0.838	0.815	4.38425e-25	1.0228e-20	Rod_bipolar	M12vM3
Cox4i1	0.259468	0.956	0.945	7.64916e-34	1.78447e-29	Rod_bipolar	M12vM3
Ndufa13	0.253574	0.882	0.87	2.48984e-22	5.80855e-18	Rod_bipolar	M12vM3
Uqcrq	0.252646	0.841	0.834	8.71367e-19	2.03281e-14	Rod_bipolar	M12vM3
Cox5b	0.251447	0.878	0.857	3.37024e-21	7.86243e-17	Rod_bipolar	M12vM3
Atp5l	0.249544	0.927	0.907	2.85706e-24	6.66523e-20	Rod_bipolar	M12vM3
Rpa1	0.243066	0.931	0.924	2.16248e-27	5.04484e-23	Rod_bipolar	M12vM3
Slc5a8	0.242349	0.721	0.679	2.37163e-14	5.53277e-10	Rod_bipolar	M12vM3
Mif	0.241887	0.936	0.938	3.96068e-18	9.23987e-14	Rod_bipolar	M12vM3
Mdh1	0.241769	0.893	0.894	6.25143e-20	1.4584e-15	Rod_bipolar	M12vM3
Pde8b	0.235135	0.413	0.345	1.16009e-12	2.70638e-08	Rod_bipolar	M12vM3
Ndufv3	0.229252	0.855	0.853	1.31894e-16	3.07696e-12	Rod_bipolar	M12vM3
Gm5784	0.226009	0.27	0.182	2.37793e-17	5.54747e-13	Rod_bipolar	M12vM3
Cntn6	0.224558	0.88	0.86	7.98624e-12	1.86311e-07	Rod_bipolar	M12vM3
Cox8a	0.223635	0.969	0.969	6.73554e-24	1.57133e-19	Rod_bipolar	M12vM3
Nhlrc2	-0.225767	0.836	0.909	4.43639e-21	1.03497e-16	Rod_bipolar	M12vM3
Camk1d	-0.226201	0.922	0.972	4.96183e-24	1.15754e-19	Rod_bipolar	M12vM3
Dip2b	-0.227989	0.449	0.61	5.95794e-25	1.38993e-20	Rod_bipolar	M12vM3
Cry2	-0.229218	0.51	0.675	5.28631e-25	1.23324e-20	Rod_bipolar	M12vM3
Gm5149	-0.230879	0.254	0.396	1.86792e-20	4.35767e-16	Rod_bipolar	M12vM3
Gsdme	-0.231997	0.566	0.714	4.32466e-21	1.0089e-16	Rod_bipolar	M12vM3
Auts2	-0.232688	0.997	0.999	2.50461e-38	5.84299e-34	Rod_bipolar	M12vM3
Gm29678	-0.233328	0.17	0.322	1.80404e-30	4.20865e-26	Rod_bipolar	M12vM3
Ubb	-0.233588	0.982	0.983	1.48804e-26	3.47146e-22	Rod_bipolar	M12vM3
Gm4258	-0.233938	0.63	0.754	6.26516e-19	1.4616e-14	Rod_bipolar	M12vM3
Dscaml1	-0.235995	0.925	0.966	7.12409e-25	1.66198e-20	Rod_bipolar	M12vM3
Rps27	-0.236628	0.934	0.96	1.66839e-25	3.89218e-21	Rod_bipolar	M12vM3
Dbhos	-0.237065	0.333	0.51	1.01706e-26	2.37269e-22	Rod_bipolar	M12vM3
Mir124a-1hg	-0.237309	0.788	0.865	1.25011e-21	2.91639e-17	Rod_bipolar	M12vM3
Snhg9	-0.237504	0.395	0.551	9.81547e-21	2.28985e-16	Rod_bipolar	M12vM3
Klf12	-0.238327	0.27	0.408	8.35047e-23	1.94808e-18	Rod_bipolar	M12vM3
Dusp1	-0.239907	0.217	0.388	1.01612e-31	2.3705e-27	Rod_bipolar	M12vM3
Rps29	-0.24108	0.965	0.988	8.36304e-30	1.95101e-25	Rod_bipolar	M12vM3
Efr3b	-0.241118	0.908	0.954	1.31334e-27	3.06389e-23	Rod_bipolar	M12vM3
Cacng7	-0.241178	0.417	0.607	1.386e-30	3.23339e-26	Rod_bipolar	M12vM3
5530401A14Rik	-0.246403	0.276	0.42	5.93848e-21	1.38539e-16	Rod_bipolar	M12vM3
Eno1	-0.249252	0.673	0.821	1.31004e-26	3.05619e-22	Rod_bipolar	M12vM3
Kcnab2	-0.251354	0.744	0.852	3.53138e-26	8.23837e-22	Rod_bipolar	M12vM3
Lurap1l	-0.255952	0.308	0.505	3.73007e-35	8.70189e-31	Rod_bipolar	M12vM3
Gm11655	-0.257826	0.345	0.504	1.27287e-23	2.96947e-19	Rod_bipolar	M12vM3
Casp7	-0.261322	0.849	0.918	2.06268e-28	4.81202e-24	Rod_bipolar	M12vM3
Bcas3	-0.262358	0.692	0.809	1.45079e-22	3.38455e-18	Rod_bipolar	M12vM3
Gm48678	-0.263614	0.342	0.507	3.19275e-24	7.44838e-20	Rod_bipolar	M12vM3
Mtmr10	-0.264752	0.447	0.589	1.9027e-19	4.43882e-15	Rod_bipolar	M12vM3
Pabpn1	-0.266398	0.594	0.775	2.80331e-34	6.53985e-30	Rod_bipolar	M12vM3
Nr6a1	-0.26949	0.775	0.864	1.23191e-16	2.87392e-12	Rod_bipolar	M12vM3
Pnrc1	-0.269676	0.576	0.757	4.77659e-34	1.11433e-29	Rod_bipolar	M12vM3
Gm45321	-0.272299	0.755	0.81	1.05042e-07	0.00245053	Rod_bipolar	M12vM3
5330438D12Rik	-0.272718	0.607	0.751	4.8344e-20	1.12782e-15	Rod_bipolar	M12vM3
Snrnp70	-0.273278	0.945	0.98	2.96343e-43	6.91338e-39	Rod_bipolar	M12vM3
Fgfr2	-0.273597	0.782	0.887	1.41909e-26	3.3106e-22	Rod_bipolar	M12vM3
AC149090.1	-0.273655	0.934	0.974	4.93398e-33	1.15105e-28	Rod_bipolar	M12vM3
Pbx1	-0.276078	0.336	0.503	1.2623e-31	2.94482e-27	Rod_bipolar	M12vM3
Zfhx3	-0.279295	0.818	0.908	6.9787e-38	1.62806e-33	Rod_bipolar	M12vM3
Myo18a	-0.282025	0.478	0.666	9.53149e-31	2.2236e-26	Rod_bipolar	M12vM3
Nxpe4	-0.283656	0.443	0.604	4.32938e-25	1.01e-20	Rod_bipolar	M12vM3
Tnik	-0.284182	0.539	0.678	7.77451e-27	1.81372e-22	Rod_bipolar	M12vM3
Malat1	-0.285812	1	1	5.27616e-46	1.23088e-41	Rod_bipolar	M12vM3
Srgap3	-0.286871	0.149	0.349	2.15332e-55	5.02348e-51	Rod_bipolar	M12vM3
Cabp1	-0.292348	0.794	0.891	5.79695e-37	1.35237e-32	Rod_bipolar	M12vM3
Gm17231	-0.294378	0.457	0.641	4.53386e-29	1.0577e-24	Rod_bipolar	M12vM3
Mt1	-0.297495	0.84	0.906	2.30535e-22	5.37815e-18	Rod_bipolar	M12vM3
Tmcc3	-0.297722	0.811	0.892	4.97706e-30	1.1611e-25	Rod_bipolar	M12vM3
Gm28307	-0.299633	0.269	0.427	2.39054e-26	5.5769e-22	Rod_bipolar	M12vM3
Gabra5	-0.302454	0.527	0.671	1.30161e-22	3.03653e-18	Rod_bipolar	M12vM3
Sag	-0.303786	0.411	0.556	1.10669e-116	2.58179e-112	Rod_bipolar	M12vM3
Gm28807	-0.305788	0.533	0.67	2.03553e-21	4.74868e-17	Rod_bipolar	M12vM3
Frat2	-0.311416	0.297	0.511	2.1178e-44	4.94061e-40	Rod_bipolar	M12vM3
Gm13963	-0.313925	0.622	0.752	4.73678e-23	1.10504e-18	Rod_bipolar	M12vM3
Gm2000	-0.316542	0.39	0.611	1.52964e-44	3.56849e-40	Rod_bipolar	M12vM3
Mpp6	-0.319404	0.53	0.717	8.39703e-41	1.95894e-36	Rod_bipolar	M12vM3
Gadd45g	-0.321457	0.589	0.747	3.34097e-31	7.79414e-27	Rod_bipolar	M12vM3
4930555F03Rik	-0.322681	0.884	0.924	1.34395e-13	3.1353e-09	Rod_bipolar	M12vM3
mt-Atp8	-0.323894	0.709	0.865	3.74597e-45	8.73899e-41	Rod_bipolar	M12vM3
Gm11808	-0.341596	0.184	0.429	2.56241e-66	5.97784e-62	Rod_bipolar	M12vM3
Ybx1	-0.343611	0.85	0.912	4.84618e-52	1.13057e-47	Rod_bipolar	M12vM3
Nmnat3	-0.351732	0.372	0.532	1.48358e-28	3.46105e-24	Rod_bipolar	M12vM3
Sorcs3	-0.355832	0.602	0.741	1.64815e-31	3.84498e-27	Rod_bipolar	M12vM3
Rpl35	-0.359127	0.76	0.856	2.63843e-45	6.15518e-41	Rod_bipolar	M12vM3
Nr4a1	-0.372828	0.368	0.618	2.53277e-62	5.9087e-58	Rod_bipolar	M12vM3
Gm42439	-0.376017	0.362	0.573	8.72626e-43	2.03575e-38	Rod_bipolar	M12vM3
Cmss1	-0.388856	0.841	0.928	5.54981e-52	1.29471e-47	Rod_bipolar	M12vM3
Cdk8	-0.398418	0.84	0.92	5.67429e-57	1.32375e-52	Rod_bipolar	M12vM3
Hexb	-0.412832	0.305	0.557	2.62261e-66	6.11828e-62	Rod_bipolar	M12vM3
Gm47283	-0.417063	0.231	0.489	1.71601e-72	4.00328e-68	Rod_bipolar	M12vM3
Gm2516	-0.42019	0.777	0.876	3.94457e-31	9.20229e-27	Rod_bipolar	M12vM3
Grik1	-0.421792	0.38	0.587	6.13477e-38	1.43118e-33	Rod_bipolar	M12vM3
4930509J09Rik	-0.424573	0.806	0.888	1.2702e-30	2.96325e-26	Rod_bipolar	M12vM3
Rd3	-0.42751	0.547	0.741	3.86438e-55	9.01521e-51	Rod_bipolar	M12vM3
Lars2	-0.446548	0.46	0.681	4.45027e-53	1.0382e-48	Rod_bipolar	M12vM3
Uba52	-0.467735	0.567	0.786	6.19864e-74	1.44608e-69	Rod_bipolar	M12vM3
Fos	-0.498694	0.217	0.58	1.37316e-121	3.20345e-117	Rod_bipolar	M12vM3
Cacna2d1	-0.509266	0.316	0.561	2.42889e-64	5.66637e-60	Rod_bipolar	M12vM3
Tmsb10	-0.515966	0.961	0.979	4.65767e-69	1.08659e-64	Rod_bipolar	M12vM3
Mpp7	-0.522422	0.185	0.474	4.93094e-97	1.15034e-92	Rod_bipolar	M12vM3
Kcnip4	-0.536268	0.238	0.417	6.90148e-39	1.61005e-34	Rod_bipolar	M12vM3
Unc5d	-0.538492	0.344	0.573	4.00951e-53	9.35379e-49	Rod_bipolar	M12vM3
Pcp2	1.42775	0.743	0.526	4.99201e-14	1.16459e-09	AII_amacrine	M18vM3
Car2	1.18515	0.962	0.895	2.85324e-12	6.65633e-08	AII_amacrine	M18vM3
Mgarp	1.14538	0.962	0.912	1.81272e-10	4.22891e-06	AII_amacrine	M18vM3
Cplx3	1.1309	0.931	0.789	8.36268e-11	1.95093e-06	AII_amacrine	M18vM3
H3f3b	1.12292	0.94	0.772	4.32913e-11	1.00994e-06	AII_amacrine	M18vM3
Tgfb2	1.10202	0.769	0.579	8.30818e-11	1.93822e-06	AII_amacrine	M18vM3
Gng13	1.06972	0.714	0.561	3.06998e-10	7.16197e-06	AII_amacrine	M18vM3
Calm1	1.0218	0.981	0.947	2.54749e-09	5.94303e-05	AII_amacrine	M18vM3
H3f3a	0.992837	0.881	0.754	1.81291e-09	4.22934e-05	AII_amacrine	M18vM3
Cox8a	0.988078	0.919	0.737	5.7712e-09	0.000134636	AII_amacrine	M18vM3
Mpc2	0.974745	0.745	0.404	7.95853e-10	1.85665e-05	AII_amacrine	M18vM3
Mif	0.938273	0.893	0.719	1.84607e-07	0.00430669	AII_amacrine	M18vM3
Rps12	0.936377	0.788	0.544	6.37344e-09	0.000148686	AII_amacrine	M18vM3
Rps14	0.92339	0.848	0.684	3.90132e-09	9.10138e-05	AII_amacrine	M18vM3
Rps24	0.918515	0.888	0.807	1.11604e-08	0.000260361	AII_amacrine	M18vM3
Oaz1	0.91323	0.888	0.737	2.5498e-09	5.94844e-05	AII_amacrine	M18vM3
Hist3h2ba	0.898426	0.731	0.526	1.84505e-08	0.000430432	AII_amacrine	M18vM3
Ckb	0.885282	0.967	0.86	9.26962e-09	0.000216251	AII_amacrine	M18vM3
Rplp1	0.881227	0.869	0.754	1.17162e-08	0.000273327	AII_amacrine	M18vM3
Rpl13	0.880665	0.89	0.772	2.77278e-09	6.46863e-05	AII_amacrine	M18vM3
Ndufb7	0.86758	0.752	0.421	1.98186e-08	0.000462347	AII_amacrine	M18vM3
Rps20	0.865378	0.774	0.509	4.82541e-09	0.000112572	AII_amacrine	M18vM3
Rpl21	0.852931	0.821	0.649	9.06201e-08	0.00211408	AII_amacrine	M18vM3
Rps3	0.848978	0.81	0.614	7.25299e-09	0.000169205	AII_amacrine	M18vM3
Rps16	0.831143	0.802	0.649	1.87322e-07	0.00437002	AII_amacrine	M18vM3
Rpl28	0.830452	0.848	0.596	3.34212e-08	0.000779684	AII_amacrine	M18vM3
Drd4	0.829165	0.762	0.561	2.58709e-08	0.000603543	AII_amacrine	M18vM3
Pgam1	0.821425	0.902	0.737	1.35019e-07	0.00314986	AII_amacrine	M18vM3
Rpl8	0.817543	0.812	0.614	6.17311e-08	0.00144012	AII_amacrine	M18vM3
Mrfap1	0.80796	0.805	0.474	2.61883e-07	0.00610946	AII_amacrine	M18vM3
Rpl3	0.802526	0.848	0.684	2.64564e-07	0.00617201	AII_amacrine	M18vM3
Rpl34	0.800722	0.814	0.561	1.06997e-07	0.00249613	AII_amacrine	M18vM3
Rps21	0.798423	0.886	0.702	1.42891e-07	0.0033335	AII_amacrine	M18vM3
Prox1	0.789073	0.969	0.825	8.80951e-11	2.05517e-06	AII_amacrine	M18vM3
Eif1	0.771491	0.879	0.684	1.64885e-07	0.00384661	AII_amacrine	M18vM3
Rpl18	0.738646	0.781	0.561	3.37658e-07	0.00787723	AII_amacrine	M18vM3
Cirbp	0.701261	0.819	0.526	2.11591e-07	0.0049362	AII_amacrine	M18vM3
Bzw2	0.69932	0.6	0.333	3.88831e-07	0.00907104	AII_amacrine	M18vM3
Clta	0.682149	0.814	0.509	2.8743e-07	0.00670546	AII_amacrine	M18vM3
Gngt1	0.324399	0.493	0.789	1.07898e-08	0.000251715	AII_amacrine	M18vM3
Cacnb2	-1.22732	0.136	0.386	2.29065e-08	0.000534385	AII_amacrine	M18vM3
Camk1d	-1.29985	0.39	0.719	7.5664e-14	1.76516e-09	AII_amacrine	M18vM3
Trpm3	-1.35549	0.167	0.439	2.2814e-08	0.000532229	AII_amacrine	M18vM3
Ank2	-1.69528	0.231	0.491	1.20646e-08	0.000281455	AII_amacrine	M18vM3
H2-Q7	1.04815	0.571	0.105	2.45453e-17	5.72617e-13	Endothelial	M18vM3
Amd1	0.705707	0.786	0.52	7.02696e-09	0.000163932	Endothelial	M18vM3
Prss23	0.65356	0.796	0.553	1.01964e-08	0.000237873	Endothelial	M18vM3
Ier3	0.649148	0.857	0.638	1.05524e-07	0.00246177	Endothelial	M18vM3
Depp1	0.645976	0.857	0.559	8.08032e-08	0.00188506	Endothelial	M18vM3
Cp	0.635938	0.898	0.684	1.10631e-07	0.00258091	Endothelial	M18vM3
Rps20	0.632226	0.99	0.862	2.17803e-11	5.08113e-07	Endothelial	M18vM3
Cd9	0.624277	0.827	0.533	2.23457e-08	0.000521303	Endothelial	M18vM3
Rpl13a	0.611608	0.98	0.882	3.21115e-11	7.4913e-07	Endothelial	M18vM3
Ankrd37	0.588485	0.816	0.526	4.58129e-08	0.00106877	Endothelial	M18vM3
Tmem176b	0.587196	0.694	0.401	8.74322e-08	0.00203971	Endothelial	M18vM3
Rpl12	0.580221	0.929	0.809	8.60997e-08	0.00200862	Endothelial	M18vM3
Rpl3	0.564677	0.99	0.868	1.49e-09	3.47603e-05	Endothelial	M18vM3
Sncg	0.552074	0.5	0.211	7.90709e-08	0.00184465	Endothelial	M18vM3
Rbm3	0.544562	0.939	0.717	3.68202e-08	0.000858979	Endothelial	M18vM3
Cirbp	0.537862	0.827	0.579	2.26314e-10	5.27968e-06	Endothelial	M18vM3
Pla2g4a	0.537231	0.398	0.092	2.40686e-09	5.61496e-05	Endothelial	M18vM3
Pfdn5	0.536465	0.959	0.77	9.16379e-08	0.00213782	Endothelial	M18vM3
Edn3	0.535682	0.561	0.243	2.80806e-08	0.000655093	Endothelial	M18vM3
Rpl21	0.53385	0.969	0.862	1.27496e-09	2.97434e-05	Endothelial	M18vM3
Rpl7	0.524929	0.99	0.868	3.50031e-10	8.16588e-06	Endothelial	M18vM3
Eif3h	0.523827	0.888	0.632	1.01068e-07	0.00235783	Endothelial	M18vM3
Rps6	0.518887	0.98	0.862	1.49207e-08	0.000348085	Endothelial	M18vM3
H2-Q6	0.515962	0.378	0.046	3.08016e-11	7.1857e-07	Endothelial	M18vM3
Rps23	0.508629	0.99	0.882	3.93909e-10	9.18951e-06	Endothelial	M18vM3
Rpl13	0.506625	1	0.934	3.7435e-09	8.7332e-05	Endothelial	M18vM3
Rpl17	0.504087	0.99	0.882	9.47904e-11	2.21137e-06	Endothelial	M18vM3
Lypd1	0.486254	0.276	0.033	1.59515e-08	0.000372132	Endothelial	M18vM3
Oxct1	0.484297	0.643	0.322	3.32121e-08	0.000774806	Endothelial	M18vM3
Rplp1	0.469509	1	0.908	1.02187e-08	0.000238393	Endothelial	M18vM3
Tln2	0.463526	0.561	0.23	2.6778e-09	6.24704e-05	Endothelial	M18vM3
Rpl26	0.460762	0.98	0.895	2.72696e-10	6.36172e-06	Endothelial	M18vM3
Rpl14	0.459403	0.959	0.862	2.67386e-07	0.00623784	Endothelial	M18vM3
Rps14	0.451649	0.99	0.908	7.75229e-09	0.000180853	Endothelial	M18vM3
Rps5	0.442537	0.99	0.908	3.40283e-08	0.000793846	Endothelial	M18vM3
Fau	0.436704	1	0.908	5.21046e-08	0.00121555	Endothelial	M18vM3
St8sia6	0.426994	0.694	0.375	2.29252e-07	0.00534823	Endothelial	M18vM3
Tpt1	0.417797	1	0.974	1.98042e-08	0.000462011	Endothelial	M18vM3
Tecrl	0.405026	0.378	0.105	5.67741e-08	0.00132448	Endothelial	M18vM3
Rpl8	0.404779	0.99	0.914	4.19367e-08	0.000978342	Endothelial	M18vM3
H3f3b	0.402464	0.99	0.921	4.76123e-08	0.00111075	Endothelial	M18vM3
Rps12	0.36342	0.969	0.908	7.18321e-09	0.000167577	Endothelial	M18vM3
Zbtb16	0.347296	0.612	0.289	5.72442e-09	0.000133545	Endothelial	M18vM3
Rcan2	0.345613	0.592	0.303	1.27717e-07	0.0029795	Endothelial	M18vM3
Rps25	0.284402	0.99	0.836	1.80853e-07	0.00421911	Endothelial	M18vM3
Rasgrf2	0.267378	0.48	0.171	3.15249e-08	0.000735445	Endothelial	M18vM3
Eef2	0.227328	0.959	0.816	3.34158e-07	0.00779557	Endothelial	M18vM3
Rsrp1	-0.702649	0.847	0.855	3.97551e-07	0.00927446	Endothelial	M18vM3
Klf2	-0.939308	0.878	0.882	1.01996e-09	2.37946e-05	Endothelial	M18vM3
Hes1	-1.08194	0.724	0.763	1.42634e-07	0.00332751	Endothelial	M18vM3
Tmsb10	-1.13146	0.918	0.908	1.49459e-10	3.48673e-06	Endothelial	M18vM3
Pcdh7	0.973802	0.649	0.487	1.05604e-07	0.00246365	GABAergic_amacrine	M18vM3
Pcp2	0.829265	0.485	0.309	8.291e-17	1.93421e-12	GABAergic_amacrine	M18vM3
Prkca	0.804143	0.659	0.576	2.64812e-07	0.00617781	GABAergic_amacrine	M18vM3
D030068K23Rik	0.783161	0.41	0.253	2.93896e-07	0.00685629	GABAergic_amacrine	M18vM3
Inpp4b	0.72476	0.742	0.606	3.71035e-07	0.00865587	GABAergic_amacrine	M18vM3
Pde10a	0.665197	0.799	0.632	2.31806e-12	5.40781e-08	GABAergic_amacrine	M18vM3
Ahi1	0.59518	0.775	0.632	2.48495e-10	5.79715e-06	GABAergic_amacrine	M18vM3
Prkg1	0.550474	0.842	0.717	2.54151e-08	0.000592909	GABAergic_amacrine	M18vM3
mt-Co2	0.548294	0.974	0.933	7.91082e-09	0.000184552	GABAergic_amacrine	M18vM3
mt-Atp6	0.533335	0.984	0.952	1.24952e-09	2.91499e-05	GABAergic_amacrine	M18vM3
Gng13	0.530582	0.475	0.342	1.76018e-08	0.000410633	GABAergic_amacrine	M18vM3
Malat1	0.524839	1	1	5.18833e-14	1.21039e-09	GABAergic_amacrine	M18vM3
Rasgrf1	0.520692	0.641	0.472	4.87182e-08	0.00113655	GABAergic_amacrine	M18vM3
Nrg3os	0.507522	0.574	0.405	1.4776e-07	0.0034471	GABAergic_amacrine	M18vM3
Kif1a	0.467865	0.682	0.539	1.55529e-07	0.00362834	GABAergic_amacrine	M18vM3
Ckb	0.399426	0.86	0.743	2.61007e-09	6.08904e-05	GABAergic_amacrine	M18vM3
Enpp5	-0.513921	0.327	0.513	4.51182e-08	0.00105256	GABAergic_amacrine	M18vM3
Purb	-0.546402	0.462	0.68	1.17371e-10	2.73814e-06	GABAergic_amacrine	M18vM3
Gnb1	-0.552704	0.688	0.87	1.01057e-11	2.35756e-07	GABAergic_amacrine	M18vM3
Prnp	-0.560232	0.454	0.61	3.36039e-07	0.00783945	GABAergic_amacrine	M18vM3
Ids	-0.60595	0.298	0.498	2.78337e-09	6.49333e-05	GABAergic_amacrine	M18vM3
Gm42418	-0.627014	0.996	1	6.47763e-15	1.51117e-10	GABAergic_amacrine	M18vM3
2900097C17Rik	-0.660421	0.454	0.684	3.69199e-10	8.61304e-06	GABAergic_amacrine	M18vM3
Camk1d	-0.948771	0.465	0.721	1.16866e-17	2.72637e-13	GABAergic_amacrine	M18vM3
Zfp804a	3.24451	0.985	0.083	1.30075e-07	0.00303452	Glycinergic_amacrine	M18vM3
Prom1	2.9511	0.941	0.5	8.57309e-08	0.00200002	Glycinergic_amacrine	M18vM3
Nfib	2.75928	0.891	0.25	3.67813e-07	0.00858072	Glycinergic_amacrine	M18vM3
4933406J10Rik	-0.599155	0.01	0.25	2.78916e-10	6.50682e-06	Glycinergic_amacrine	M18vM3
Plpp2	-0.834117	0.008	0.25	5.78042e-12	1.34851e-07	Glycinergic_amacrine	M18vM3
Gm42418	-1.58168	0.995	1	2.1786e-07	0.00508245	Glycinergic_amacrine	M18vM3
Insyn2b	-2.62197	0.003	0.333	1.46892e-24	3.42684e-20	Glycinergic_amacrine	M18vM3
Dclk1	-3.02548	0.013	0.333	6.12398e-14	1.42866e-09	Glycinergic_amacrine	M18vM3
Prr16	-3.22117	0.013	0.25	4.00716e-09	9.34831e-05	Glycinergic_amacrine	M18vM3
Slc6a1	-3.28844	0.025	0.333	3.69902e-09	8.62945e-05	Glycinergic_amacrine	M18vM3
Ckb	2.05022	0.987	1	2.25605e-07	0.00526315	Horizontal	M18vM3
Vim	2.02505	0.974	0.824	4.20978e-08	0.0009821	Horizontal	M18vM3
H3f3a	1.91341	0.974	0.706	8.52982e-09	0.000198992	Horizontal	M18vM3
Cst3	1.84239	0.987	0.941	2.09179e-08	0.000487993	Horizontal	M18vM3
Rps10	1.6252	0.948	0.529	3.33276e-07	0.00777499	Horizontal	M18vM3
Atp5l	1.60005	0.948	0.588	4.12616e-07	0.00962592	Horizontal	M18vM3
Rplp0	1.47198	0.922	0.412	5.45357e-08	0.00127226	Horizontal	M18vM3
Rps16	1.45789	0.961	0.588	2.05017e-07	0.00478284	Horizontal	M18vM3
Rpl26	1.44995	0.974	0.588	3.33052e-08	0.000776977	Horizontal	M18vM3
Rps23	1.36308	0.961	0.824	2.84642e-07	0.00664041	Horizontal	M18vM3
Rps25	1.35466	0.961	0.588	1.33946e-07	0.00312482	Horizontal	M18vM3
Rpl30	1.30685	0.987	0.765	1.92183e-07	0.00448343	Horizontal	M18vM3
Rps21	1.26971	0.961	0.706	3.86899e-07	0.00902596	Horizontal	M18vM3
Rps4x	1.25766	0.987	0.706	1.59352e-07	0.00371752	Horizontal	M18vM3
Rpl5	1.1911	0.961	0.647	3.05247e-07	0.00712112	Horizontal	M18vM3
Hmgn1	1.0379	0.948	0.647	3.20149e-07	0.00746876	Horizontal	M18vM3
Eif3i	0.958478	0.857	0.118	2.01738e-07	0.00470634	Horizontal	M18vM3
Chmp2a	0.940979	0.883	0.235	1.48162e-07	0.00345648	Horizontal	M18vM3
Ost4	0.839424	0.883	0.176	1.40458e-07	0.00327675	Horizontal	M18vM3
Ddrgk1	0.813739	0.87	0.235	3.64691e-07	0.00850789	Horizontal	M18vM3
Ifi27	1.09162	0.872	0.535	1.03296e-41	2.40978e-37	Mueller_cell	M18vM3
Hcn1	1.01982	0.43	0.34	3.78534e-09	8.83083e-05	Mueller_cell	M18vM3
Ifit1	0.981092	0.466	0.166	1.08222e-24	2.52471e-20	Mueller_cell	M18vM3
Ifit3	0.957285	0.699	0.637	1.31548e-07	0.00306889	Mueller_cell	M18vM3
Prss56	0.936549	0.343	0.193	2.24376e-07	0.00523448	Mueller_cell	M18vM3
Gngt1	0.752867	0.943	0.871	2.02481e-20	4.72368e-16	Mueller_cell	M18vM3
Shisal2b	0.71398	0.946	0.758	1.73362e-20	4.04437e-16	Mueller_cell	M18vM3
Stat1	0.688863	0.633	0.473	2.56713e-14	5.98885e-10	Mueller_cell	M18vM3
Sag	0.675031	0.857	0.732	9.36547e-12	2.18487e-07	Mueller_cell	M18vM3
Oasl2	0.650937	0.725	0.56	1.70644e-16	3.98095e-12	Mueller_cell	M18vM3
Nupr1	0.638776	0.848	0.618	2.86593e-27	6.68594e-23	Mueller_cell	M18vM3
Tff2	0.630553	0.642	0.331	5.25588e-26	1.22614e-21	Mueller_cell	M18vM3
Arhgap6	0.60804	0.893	0.779	5.1408e-15	1.1993e-10	Mueller_cell	M18vM3
Gm3764	0.572377	0.893	0.79	1.73062e-20	4.03736e-16	Mueller_cell	M18vM3
Trim9	0.569311	0.952	0.875	7.61733e-23	1.77705e-18	Mueller_cell	M18vM3
Dlg2	0.561529	0.919	0.905	3.28928e-14	7.67355e-10	Mueller_cell	M18vM3
Eml6	0.547077	0.973	0.924	4.46311e-16	1.0412e-11	Mueller_cell	M18vM3
Slc1a2	0.545546	0.985	0.975	5.72379e-23	1.3353e-18	Mueller_cell	M18vM3
Ddx60	0.54505	0.519	0.293	6.53869e-16	1.52541e-11	Mueller_cell	M18vM3
Wnt6	0.543596	0.448	0.091	4.62538e-36	1.07905e-31	Mueller_cell	M18vM3
Xaf1	0.494888	0.713	0.56	4.32192e-12	1.00826e-07	Mueller_cell	M18vM3
Bst2	0.48592	0.573	0.408	1.01408e-09	2.36576e-05	Mueller_cell	M18vM3
Pde1c	0.479445	0.985	0.955	1.24821e-19	2.91195e-15	Mueller_cell	M18vM3
Gbp6	0.468266	0.525	0.335	3.06855e-12	7.15861e-08	Mueller_cell	M18vM3
Grid2	0.450049	1	0.985	4.28305e-14	9.99193e-10	Mueller_cell	M18vM3
Guca1a	0.444436	0.74	0.543	7.24935e-13	1.6912e-08	Mueller_cell	M18vM3
Slc25a21	0.443486	0.475	0.289	2.2367e-09	5.218e-05	Mueller_cell	M18vM3
Gnat1	0.4398	0.806	0.671	2.61577e-10	6.10232e-06	Mueller_cell	M18vM3
H2-T23	0.438517	0.478	0.263	2.00718e-13	4.68256e-09	Mueller_cell	M18vM3
Stmn1	0.424568	0.961	0.921	1.4854e-14	3.4653e-10	Mueller_cell	M18vM3
Usp18	0.413783	0.334	0.144	3.81149e-13	8.89183e-09	Mueller_cell	M18vM3
Folh1	0.412607	0.916	0.853	8.57623e-11	2.00075e-06	Mueller_cell	M18vM3
Ucp2	0.408889	0.555	0.405	2.78021e-10	6.48594e-06	Mueller_cell	M18vM3
Hif3a	0.406778	0.66	0.493	8.81981e-13	2.05757e-08	Mueller_cell	M18vM3
Gsn	0.403228	0.528	0.253	1.13274e-20	2.64257e-16	Mueller_cell	M18vM3
Parp14	0.401308	0.46	0.302	4.53285e-09	0.000105747	Mueller_cell	M18vM3
Rho	0.391956	0.925	0.783	8.55381e-13	1.99552e-08	Mueller_cell	M18vM3
Cdh19	0.386109	0.337	0.136	8.40079e-13	1.95982e-08	Mueller_cell	M18vM3
Erich5	0.38521	0.418	0.102	1.87317e-30	4.36992e-26	Mueller_cell	M18vM3
Rgs20	0.38232	0.824	0.716	1.52815e-08	0.000356502	Mueller_cell	M18vM3
Frmd4b	0.380432	0.958	0.928	1.56563e-12	3.65247e-08	Mueller_cell	M18vM3
BC055402	0.378272	0.782	0.681	2.68901e-08	0.000627319	Mueller_cell	M18vM3
Gbp3	0.375741	0.409	0.191	4.5426e-14	1.05974e-09	Mueller_cell	M18vM3
Pik3r3	0.375165	0.746	0.609	2.13656e-13	4.98438e-09	Mueller_cell	M18vM3
Ldhb	0.37136	0.979	0.97	6.38646e-19	1.4899e-14	Mueller_cell	M18vM3
Olfm2	0.371114	0.809	0.758	1.79188e-08	0.000418029	Mueller_cell	M18vM3
Il1rapl1	0.370154	0.875	0.815	3.37715e-07	0.00787855	Mueller_cell	M18vM3
Parp9	0.366062	0.445	0.299	1.58007e-08	0.000368614	Mueller_cell	M18vM3
Oxr1	0.352134	0.91	0.917	6.85709e-10	1.59969e-05	Mueller_cell	M18vM3
Psmb8	0.351147	0.636	0.518	7.82337e-09	0.000182511	Mueller_cell	M18vM3
Gna14	0.346591	0.743	0.55	3.95293e-11	9.2218e-07	Mueller_cell	M18vM3
Rom1	0.345824	0.836	0.733	8.3255e-09	0.000194225	Mueller_cell	M18vM3
Mast4	0.342628	0.89	0.86	2.3149e-07	0.00540043	Mueller_cell	M18vM3
Zc3hav1	0.342501	0.475	0.301	4.55012e-11	1.0615e-06	Mueller_cell	M18vM3
Zfpm2	0.342294	0.922	0.836	8.10731e-09	0.000189136	Mueller_cell	M18vM3
Mir124-2hg	0.335496	0.684	0.671	5.62894e-08	0.00131317	Mueller_cell	M18vM3
Irf9	0.333635	0.442	0.27	5.66618e-10	1.32186e-05	Mueller_cell	M18vM3
Sntb1	0.333578	0.967	0.991	1.68944e-09	3.94129e-05	Mueller_cell	M18vM3
Cped1	0.333253	0.779	0.694	5.24424e-08	0.00122343	Mueller_cell	M18vM3
Pdc	0.32583	0.8	0.671	7.649e-08	0.00178444	Mueller_cell	M18vM3
Rgs6	0.321583	0.997	0.998	8.26719e-08	0.00192865	Mueller_cell	M18vM3
Adgrv1	0.319581	0.982	0.93	3.47114e-08	0.000809783	Mueller_cell	M18vM3
Cpeb3	0.314276	0.83	0.766	6.01954e-09	0.00014043	Mueller_cell	M18vM3
Ephb1	0.312424	0.89	0.862	4.42061e-08	0.00103128	Mueller_cell	M18vM3
Prph2	0.310039	0.743	0.588	2.73972e-08	0.00063915	Mueller_cell	M18vM3
Nedd4l	0.309049	0.916	0.854	6.23937e-08	0.00145558	Mueller_cell	M18vM3
B2m	0.299592	0.925	0.847	1.0088e-10	2.35344e-06	Mueller_cell	M18vM3
Snx10	0.296919	0.928	0.924	1.26115e-08	0.000294213	Mueller_cell	M18vM3
Zfhx4	0.293277	0.481	0.246	1.17902e-15	2.75054e-11	Mueller_cell	M18vM3
Prex2	0.29137	0.985	0.949	3.47233e-08	0.000810059	Mueller_cell	M18vM3
Sv2b	0.289249	0.621	0.527	1.98232e-07	0.00462454	Mueller_cell	M18vM3
Ifi35	0.285791	0.651	0.535	3.00071e-08	0.000700035	Mueller_cell	M18vM3
Osbp2	0.284671	0.478	0.359	2.01164e-08	0.000469295	Mueller_cell	M18vM3
Unc13c	0.282899	0.994	0.97	2.38713e-07	0.00556894	Mueller_cell	M18vM3
Rtp4	0.279926	0.257	0.108	2.50696e-09	5.8485e-05	Mueller_cell	M18vM3
Otud7a	0.278699	0.797	0.703	2.77215e-07	0.00646715	Mueller_cell	M18vM3
Atxn1	0.276739	0.916	0.913	4.07304e-07	0.00950199	Mueller_cell	M18vM3
Spon1	0.276106	0.991	0.998	1.46332e-07	0.00341378	Mueller_cell	M18vM3
Ror2	0.271347	0.421	0.244	1.08323e-09	2.52706e-05	Mueller_cell	M18vM3
Nrg2	0.271182	0.445	0.291	7.65243e-08	0.00178524	Mueller_cell	M18vM3
Rasgrf1	0.270552	0.388	0.246	1.45561e-07	0.0033958	Mueller_cell	M18vM3
Nr6a1	0.268304	0.734	0.612	1.31886e-07	0.00307676	Mueller_cell	M18vM3
Fth1	0.264465	0.994	0.994	6.74426e-12	1.57337e-07	Mueller_cell	M18vM3
Scara3	0.263535	0.755	0.648	1.8859e-07	0.00439962	Mueller_cell	M18vM3
Bsg	0.258725	0.994	0.996	2.15934e-07	0.00503751	Mueller_cell	M18vM3
Hap1	0.258344	0.615	0.459	4.3627e-10	1.01777e-05	Mueller_cell	M18vM3
Kctd14	0.25708	0.564	0.425	2.40955e-08	0.000562124	Mueller_cell	M18vM3
Cryab	0.254893	0.973	0.983	9.71776e-09	0.000226706	Mueller_cell	M18vM3
Kazald1	0.249522	0.636	0.484	4.0858e-08	0.000953176	Mueller_cell	M18vM3
Msi2	0.241486	0.991	0.994	4.28259e-07	0.00999085	Mueller_cell	M18vM3
Aqp4	0.235463	0.982	0.93	1.67579e-07	0.00390946	Mueller_cell	M18vM3
Macf1	0.235021	0.967	0.979	1.02909e-07	0.00240076	Mueller_cell	M18vM3
Tnxb	0.233599	0.379	0.204	1.12878e-09	2.63333e-05	Mueller_cell	M18vM3
Dpp4	0.223852	0.275	0.113	9.61198e-11	2.24238e-06	Mueller_cell	M18vM3
Eef1a1	-0.22514	0.982	0.991	2.31592e-08	0.000540282	Mueller_cell	M18vM3
Mtch1	-0.225438	0.478	0.641	3.16e-09	7.37197e-05	Mueller_cell	M18vM3
Rps29	-0.228962	0.985	0.989	4.54646e-10	1.06064e-05	Mueller_cell	M18vM3
Rps28	-0.230645	0.979	0.968	2.21128e-08	0.000515869	Mueller_cell	M18vM3
Cntn1	-0.231936	0.982	0.994	2.77431e-09	6.4722e-05	Mueller_cell	M18vM3
Slc44a5	-0.232143	0.269	0.437	7.30524e-08	0.00170424	Mueller_cell	M18vM3
Gnas	-0.232968	0.979	0.981	3.71701e-09	8.6714e-05	Mueller_cell	M18vM3
Ddah2	-0.236499	0.866	0.936	1.55579e-07	0.00362951	Mueller_cell	M18vM3
Chst2	-0.237304	0.824	0.921	9.49026e-08	0.00221398	Mueller_cell	M18vM3
Espn	-0.23761	0.976	0.979	1.62478e-09	3.79045e-05	Mueller_cell	M18vM3
Phpt1	-0.237656	0.94	0.957	1.71947e-07	0.00401135	Mueller_cell	M18vM3
Bex4	-0.238042	0.421	0.601	2.42391e-08	0.000565473	Mueller_cell	M18vM3
Calcrl	-0.238646	0.272	0.442	3.75778e-07	0.00876653	Mueller_cell	M18vM3
Bloc1s1	-0.239508	0.621	0.777	1.29565e-07	0.00302263	Mueller_cell	M18vM3
Rian	-0.240421	0.197	0.346	7.92873e-08	0.00184969	Mueller_cell	M18vM3
Hspa8	-0.241276	0.976	0.981	3.79493e-08	0.00088532	Mueller_cell	M18vM3
Zfand5	-0.246865	0.567	0.72	7.70084e-08	0.00179653	Mueller_cell	M18vM3
Rorb	-0.24859	0.988	0.966	6.33252e-11	1.47731e-06	Mueller_cell	M18vM3
Adamts16	-0.24942	0.173	0.338	3.60536e-08	0.000841094	Mueller_cell	M18vM3
Kdr	-0.252708	0.973	0.974	6.53952e-09	0.00015256	Mueller_cell	M18vM3
Gm2000	-0.255055	0.716	0.86	1.09424e-08	0.000255276	Mueller_cell	M18vM3
mt-Atp8	-0.257042	0.907	0.949	1.08884e-08	0.000254014	Mueller_cell	M18vM3
Rpl41	-0.270243	0.982	0.987	1.71977e-08	0.000401205	Mueller_cell	M18vM3
Arglu1	-0.276983	0.836	0.913	1.12586e-07	0.00262651	Mueller_cell	M18vM3
Dclk1	-0.280308	0.2	0.38	8.39677e-09	0.000195888	Mueller_cell	M18vM3
Erh	-0.280709	0.469	0.688	2.47432e-10	5.77234e-06	Mueller_cell	M18vM3
Cyp7b1	-0.281147	0.215	0.405	1.00119e-08	0.000233568	Mueller_cell	M18vM3
Lamp1	-0.290184	0.573	0.769	1.83137e-11	4.2724e-07	Mueller_cell	M18vM3
2610307P16Rik	-0.290602	0.036	0.302	1.30742e-20	3.05008e-16	Mueller_cell	M18vM3
Actb	-0.292584	0.979	0.991	1.97358e-09	4.60417e-05	Mueller_cell	M18vM3
Ppp2ca	-0.292768	0.615	0.794	4.70483e-12	1.09759e-07	Mueller_cell	M18vM3
Ctnnd2	-0.303361	0.875	0.947	2.5692e-07	0.00599368	Mueller_cell	M18vM3
Nr1d1	-0.305197	0.896	0.947	2.699e-09	6.29649e-05	Mueller_cell	M18vM3
Dbp	-0.310185	0.952	0.977	6.27119e-11	1.46301e-06	Mueller_cell	M18vM3
Frmd4a	-0.310678	0.612	0.741	3.8631e-07	0.00901222	Mueller_cell	M18vM3
Apba2	-0.316404	0.209	0.44	4.32372e-14	1.00868e-09	Mueller_cell	M18vM3
Actg1	-0.31672	0.937	0.975	2.81401e-11	6.5648e-07	Mueller_cell	M18vM3
Vcam1	-0.321792	0.46	0.745	5.41885e-14	1.26416e-09	Mueller_cell	M18vM3
Rpl10	-0.322514	0.967	0.968	1.16273e-12	2.71253e-08	Mueller_cell	M18vM3
Spry2	-0.324059	0.722	0.851	1.01485e-07	0.00236755	Mueller_cell	M18vM3
Hmgn2	-0.326014	0.782	0.881	1.76689e-12	4.12198e-08	Mueller_cell	M18vM3
Grip1	-0.328534	0.728	0.854	1.69839e-08	0.000396217	Mueller_cell	M18vM3
Snhg11	-0.335272	0.233	0.365	7.87852e-08	0.00183798	Mueller_cell	M18vM3
Mdk	-0.336784	0.675	0.803	3.40483e-08	0.000794312	Mueller_cell	M18vM3
Rtn4	-0.342753	0.997	0.996	3.07253e-18	7.16792e-14	Mueller_cell	M18vM3
Ybx1	-0.348232	0.86	0.96	2.24781e-15	5.24391e-11	Mueller_cell	M18vM3
Ifitm2	-0.349332	0.075	0.261	3.39051e-11	7.90972e-07	Mueller_cell	M18vM3
Mt1	-0.349504	0.946	0.983	5.51398e-08	0.00128636	Mueller_cell	M18vM3
Camk1d	-0.350453	0.672	0.836	4.48785e-12	1.04697e-07	Mueller_cell	M18vM3
Pdlim3	-0.35933	0.63	0.777	2.79308e-07	0.00651597	Mueller_cell	M18vM3
Ptov1	-0.359806	0.767	0.902	1.2703e-15	2.96349e-11	Mueller_cell	M18vM3
Lhx2	-0.360593	0.943	0.972	3.27605e-16	7.64269e-12	Mueller_cell	M18vM3
Tenm2	-0.366316	0.43	0.645	8.95036e-09	0.000208803	Mueller_cell	M18vM3
Ptms	-0.369767	0.964	0.974	1.34021e-18	3.12658e-14	Mueller_cell	M18vM3
Creb5	-0.374309	0.519	0.715	3.55227e-10	8.2871e-06	Mueller_cell	M18vM3
Sparc	-0.375733	0.988	0.994	5.27379e-14	1.23032e-09	Mueller_cell	M18vM3
Id4	-0.378958	0.137	0.301	6.87444e-09	0.000160374	Mueller_cell	M18vM3
Itgb8	-0.381933	0.654	0.805	6.84362e-11	1.59655e-06	Mueller_cell	M18vM3
Robo2	-0.389276	0.794	0.864	2.16955e-08	0.000506134	Mueller_cell	M18vM3
Pdzrn3	-0.39125	0.504	0.688	2.20134e-07	0.00513551	Mueller_cell	M18vM3
Basp1	-0.391471	0.749	0.907	1.47776e-15	3.44745e-11	Mueller_cell	M18vM3
Dleu2	-0.394247	0.152	0.429	3.89727e-20	9.09193e-16	Mueller_cell	M18vM3
Btg1	-0.39745	0.922	0.968	1.59379e-10	3.71816e-06	Mueller_cell	M18vM3
Chl1	-0.40176	0.307	0.612	8.05361e-17	1.87883e-12	Mueller_cell	M18vM3
Uba52	-0.409874	0.776	0.896	3.01439e-16	7.03227e-12	Mueller_cell	M18vM3
Robo1	-0.410545	0.107	0.28	8.61638e-10	2.01012e-05	Mueller_cell	M18vM3
Tes	-0.412288	0.439	0.577	2.13703e-07	0.00498548	Mueller_cell	M18vM3
Pcdh7	-0.418693	0.176	0.401	7.00134e-14	1.63334e-09	Mueller_cell	M18vM3
Cd24a	-0.426093	0.158	0.478	5.1144e-21	1.19314e-16	Mueller_cell	M18vM3
Marcks	-0.438309	0.922	0.97	3.64444e-20	8.50212e-16	Mueller_cell	M18vM3
Eno1b	-0.460546	0.719	0.875	1.29391e-14	3.01856e-10	Mueller_cell	M18vM3
Hexb	-0.475145	0.475	0.722	1.39607e-17	3.25688e-13	Mueller_cell	M18vM3
Hopx	-0.477775	0.964	0.974	2.00662e-11	4.68125e-07	Mueller_cell	M18vM3
Hs3st5	-0.480889	0.409	0.59	1.1982e-10	2.79529e-06	Mueller_cell	M18vM3
Tenm3	-0.501157	0.242	0.429	3.5909e-17	8.37721e-13	Mueller_cell	M18vM3
Id2	-0.509447	0.672	0.843	8.43321e-13	1.96738e-08	Mueller_cell	M18vM3
Rpl35	-0.526111	0.934	0.966	3.02541e-31	7.05797e-27	Mueller_cell	M18vM3
Epas1	-0.527997	0.848	0.922	8.08206e-09	0.000188546	Mueller_cell	M18vM3
Gria4	-0.537534	0.606	0.803	1.99738e-13	4.65968e-09	Mueller_cell	M18vM3
Eno1	-0.587724	0.982	0.996	6.49201e-36	1.51452e-31	Mueller_cell	M18vM3
Tafa1	-0.603405	0.119	0.431	1.33415e-22	3.11245e-18	Mueller_cell	M18vM3
Ier2	-0.607721	0.585	0.688	1.09982e-07	0.00256578	Mueller_cell	M18vM3
Id3	-0.614942	0.812	0.905	1.39084e-10	3.24469e-06	Mueller_cell	M18vM3
Grm7	-0.616395	0.466	0.73	1.07457e-18	2.50687e-14	Mueller_cell	M18vM3
Pcp2	-0.624325	0.388	0.667	2.97311e-44	6.93597e-40	Mueller_cell	M18vM3
Kcnip4	-0.626138	0.412	0.633	1.20333e-10	2.80725e-06	Mueller_cell	M18vM3
Gng13	-0.626303	0.427	0.69	5.97862e-46	1.39475e-41	Mueller_cell	M18vM3
Adgrb3	-0.662041	0.236	0.526	1.67328e-30	3.9036e-26	Mueller_cell	M18vM3
Cntnap2	-0.67559	0.767	0.883	6.19652e-17	1.44559e-12	Mueller_cell	M18vM3
Pde10a	-0.695899	0.49	0.664	3.38234e-12	7.89065e-08	Mueller_cell	M18vM3
Fosb	-0.703346	0.534	0.675	8.43742e-10	1.96836e-05	Mueller_cell	M18vM3
Egr1	-0.708127	0.701	0.762	1.11064e-08	0.000259101	Mueller_cell	M18vM3
Jun	-0.862502	0.836	0.902	3.67987e-15	8.58476e-11	Mueller_cell	M18vM3
Jund	-0.881314	0.809	0.945	6.37454e-53	1.48712e-48	Mueller_cell	M18vM3
Meg3	-0.968617	0.43	0.726	1.43999e-27	3.35935e-23	Mueller_cell	M18vM3
Fos	-1.02862	0.758	0.807	9.22242e-11	2.1515e-06	Mueller_cell	M18vM3
Galnt13	-1.23164	0.627	0.93	1.51061e-56	3.5241e-52	Mueller_cell	M18vM3
Ccn2	-1.48765	0.475	0.652	2.63555e-10	6.14847e-06	Mueller_cell	M18vM3
Cst3	-2.38081	0.991	0.97	1.43773e-07	0.00335407	Mueller_cell	M18vM3
Grm5	1.52909	0.286	0.198	7.39297e-18	1.72471e-13	OFF_cone_bipolar	M18vM3
Unc5d	0.837516	0.27	0.165	1.86115e-18	4.34187e-14	OFF_cone_bipolar	M18vM3
Nrg3	0.753023	0.518	0.458	2.55646e-17	5.96396e-13	OFF_cone_bipolar	M18vM3
Cdh12	0.667905	0.319	0.228	3.27272e-16	7.63493e-12	OFF_cone_bipolar	M18vM3
Tenm2	0.644474	0.857	0.804	1.57323e-30	3.67019e-26	OFF_cone_bipolar	M18vM3
Nebl	0.576242	0.252	0.165	7.55028e-16	1.7614e-11	OFF_cone_bipolar	M18vM3
Grin2b	0.576042	0.29	0.14	6.04338e-33	1.40986e-28	OFF_cone_bipolar	M18vM3
Pde4b	0.5684	0.829	0.741	1.61284e-46	3.76259e-42	OFF_cone_bipolar	M18vM3
Slc15a2	0.565373	0.258	0.083	1.07347e-51	2.5043e-47	OFF_cone_bipolar	M18vM3
Cdh8	0.54001	0.452	0.409	1.03593e-07	0.00241672	OFF_cone_bipolar	M18vM3
Dlgap1	0.520108	0.364	0.244	9.28976e-23	2.16721e-18	OFF_cone_bipolar	M18vM3
A330076H08Rik	0.518578	0.939	0.943	8.30964e-61	1.93856e-56	OFF_cone_bipolar	M18vM3
Slc9a9	0.515394	0.458	0.427	2.41429e-10	5.6323e-06	OFF_cone_bipolar	M18vM3
Trpm1	0.501871	0.662	0.751	1.64028e-08	0.00038266	OFF_cone_bipolar	M18vM3
Ptprd	0.500896	0.966	0.984	2.50599e-14	5.84621e-10	OFF_cone_bipolar	M18vM3
Tenm4	0.496196	0.56	0.477	5.15695e-26	1.20306e-21	OFF_cone_bipolar	M18vM3
Dscaml1	0.48023	0.378	0.348	3.77953e-07	0.00881726	OFF_cone_bipolar	M18vM3
Kcnb2	0.461686	0.592	0.548	5.07741e-10	1.18451e-05	OFF_cone_bipolar	M18vM3
mt-Co2	0.461291	0.998	0.995	2.34439e-64	5.46924e-60	OFF_cone_bipolar	M18vM3
Pde1a	0.459573	0.661	0.691	2.14367e-09	5.00096e-05	OFF_cone_bipolar	M18vM3
Zfhx4	0.446969	0.512	0.454	3.20061e-09	7.4667e-05	OFF_cone_bipolar	M18vM3
Diaph2	0.432077	0.29	0.226	2.67092e-10	6.23098e-06	OFF_cone_bipolar	M18vM3
Fgf12	0.427637	0.672	0.608	1.83957e-20	4.29154e-16	OFF_cone_bipolar	M18vM3
Zfhx3	0.42211	0.551	0.47	5.40738e-15	1.26149e-10	OFF_cone_bipolar	M18vM3
Large1	0.418532	0.765	0.801	9.55801e-12	2.22979e-07	OFF_cone_bipolar	M18vM3
Gabrb1	0.418095	0.46	0.396	2.56029e-09	5.97289e-05	OFF_cone_bipolar	M18vM3
Slc6a11	0.414217	0.426	0.397	9.01938e-10	2.10413e-05	OFF_cone_bipolar	M18vM3
Tnr	0.413227	0.497	0.417	1.8822e-14	4.39097e-10	OFF_cone_bipolar	M18vM3
Prr16	0.410783	0.726	0.742	8.7397e-12	2.03888e-07	OFF_cone_bipolar	M18vM3
Pde1c	0.396462	0.872	0.884	3.04279e-16	7.09852e-12	OFF_cone_bipolar	M18vM3
A230057D06Rik	0.395773	0.984	0.973	3.02637e-37	7.06021e-33	OFF_cone_bipolar	M18vM3
mt-Atp6	0.392482	0.999	0.997	1.06886e-53	2.49355e-49	OFF_cone_bipolar	M18vM3
Mt1	0.387282	0.431	0.417	3.64152e-07	0.00849531	OFF_cone_bipolar	M18vM3
mt-Co3	0.377319	0.998	0.997	5.28786e-35	1.2336e-30	OFF_cone_bipolar	M18vM3
Gpr158	0.377059	0.356	0.255	4.56108e-17	1.06405e-12	OFF_cone_bipolar	M18vM3
Ahi1	0.373824	0.74	0.746	2.27776e-16	5.31379e-12	OFF_cone_bipolar	M18vM3
Galnt7	0.356861	0.329	0.287	6.57605e-08	0.00153413	OFF_cone_bipolar	M18vM3
Stxbp5l	0.351635	0.606	0.58	2.49824e-13	5.82814e-09	OFF_cone_bipolar	M18vM3
Syne1	0.349585	0.706	0.687	8.17006e-20	1.90599e-15	OFF_cone_bipolar	M18vM3
mt-Cytb	0.348489	0.999	0.995	1.59294e-32	3.71616e-28	OFF_cone_bipolar	M18vM3
Adcy8	0.346452	0.428	0.359	4.95345e-10	1.15559e-05	OFF_cone_bipolar	M18vM3
Snhg11	0.340354	0.758	0.708	1.89643e-21	4.42417e-17	OFF_cone_bipolar	M18vM3
Slit2	0.329062	0.522	0.439	2.07236e-09	4.8346e-05	OFF_cone_bipolar	M18vM3
Plcl1	0.325263	0.868	0.892	1.1401e-10	2.65975e-06	OFF_cone_bipolar	M18vM3
mt-Nd2	0.318723	0.984	0.984	7.77836e-15	1.81461e-10	OFF_cone_bipolar	M18vM3
Rnf180	0.30141	0.595	0.583	2.30128e-08	0.000536865	OFF_cone_bipolar	M18vM3
mt-Nd4	0.301168	0.996	0.994	3.1282e-25	7.29779e-21	OFF_cone_bipolar	M18vM3
Sntg1	0.299968	0.276	0.208	1.81612e-09	4.23682e-05	OFF_cone_bipolar	M18vM3
Lncpint	0.291654	0.602	0.604	1.18115e-07	0.00275551	OFF_cone_bipolar	M18vM3
mt-Nd1	0.289583	0.994	0.992	4.25591e-20	9.92862e-16	OFF_cone_bipolar	M18vM3
Mdga2	0.286743	0.959	0.973	4.51519e-08	0.00105335	OFF_cone_bipolar	M18vM3
Samd5	0.286082	0.267	0.188	3.18504e-11	7.43039e-07	OFF_cone_bipolar	M18vM3
Prkca	0.282477	0.197	0.291	1.20485e-07	0.0028108	OFF_cone_bipolar	M18vM3
Fam155a	0.272129	0.952	0.956	1.96011e-19	4.57275e-15	OFF_cone_bipolar	M18vM3
Samd12	0.253038	0.627	0.618	2.02009e-07	0.00471266	OFF_cone_bipolar	M18vM3
Grid1	0.24962	0.794	0.82	1.99379e-08	0.000465131	OFF_cone_bipolar	M18vM3
Sgpp2	0.24882	0.388	0.349	1.64807e-07	0.00384479	OFF_cone_bipolar	M18vM3
Cadm1	0.243028	0.882	0.905	1.09106e-11	2.54534e-07	OFF_cone_bipolar	M18vM3
Calm1	0.238854	0.927	0.936	5.97826e-15	1.39467e-10	OFF_cone_bipolar	M18vM3
Zranb2	0.237899	0.739	0.782	1.25687e-09	2.93216e-05	OFF_cone_bipolar	M18vM3
Fat3	0.236272	0.53	0.447	2.21694e-07	0.0051719	OFF_cone_bipolar	M18vM3
Ndufb9	0.224409	0.741	0.77	9.71124e-08	0.00226554	OFF_cone_bipolar	M18vM3
Bloc1s1	-0.223712	0.195	0.365	8.94967e-30	2.08787e-25	OFF_cone_bipolar	M18vM3
Cnot3	-0.22401	0.386	0.582	6.25301e-27	1.45876e-22	OFF_cone_bipolar	M18vM3
Frmd5	-0.225835	0.475	0.645	9.49755e-18	2.21568e-13	OFF_cone_bipolar	M18vM3
Pde4d	-0.22691	0.326	0.497	2.24626e-24	5.24029e-20	OFF_cone_bipolar	M18vM3
Rpl37a	-0.227315	0.817	0.903	1.9181e-17	4.47474e-13	OFF_cone_bipolar	M18vM3
Nudt3	-0.230533	0.385	0.58	9.99946e-29	2.33277e-24	OFF_cone_bipolar	M18vM3
Neurod1	-0.231259	0.67	0.785	6.02175e-17	1.40481e-12	OFF_cone_bipolar	M18vM3
mt-Nd4l	-0.23271	0.673	0.842	4.15145e-17	9.68493e-13	OFF_cone_bipolar	M18vM3
A930009A15Rik	-0.232882	0.484	0.688	2.8724e-23	6.70102e-19	OFF_cone_bipolar	M18vM3
Ddah1	-0.234109	0.272	0.471	3.02174e-32	7.04942e-28	OFF_cone_bipolar	M18vM3
Rps24	-0.234935	0.866	0.95	1.336e-20	3.11674e-16	OFF_cone_bipolar	M18vM3
Malat1	-0.235477	1	1	6.28839e-33	1.46702e-28	OFF_cone_bipolar	M18vM3
Gabarapl1	-0.236217	0.383	0.56	4.02052e-20	9.37946e-16	OFF_cone_bipolar	M18vM3
Tafa2	-0.236312	0.469	0.629	1.77126e-16	4.13217e-12	OFF_cone_bipolar	M18vM3
Tmem132d	-0.237651	0.457	0.63	8.47018e-20	1.97601e-15	OFF_cone_bipolar	M18vM3
Dstn	-0.237699	0.531	0.698	3.45554e-21	8.06143e-17	OFF_cone_bipolar	M18vM3
Plekhg1	-0.238074	0.183	0.351	3.91909e-29	9.14284e-25	OFF_cone_bipolar	M18vM3
Taf10	-0.239855	0.132	0.329	3.57659e-48	8.34383e-44	OFF_cone_bipolar	M18vM3
Hcn1	-0.240614	0.738	0.885	2.35077e-19	5.48411e-15	OFF_cone_bipolar	M18vM3
Ptms	-0.241268	0.711	0.841	4.76207e-20	1.11094e-15	OFF_cone_bipolar	M18vM3
Ndufa3	-0.242266	0.495	0.684	1.24369e-26	2.9014e-22	OFF_cone_bipolar	M18vM3
Pcbp2	-0.242922	0.816	0.922	8.03717e-26	1.87499e-21	OFF_cone_bipolar	M18vM3
Stmn1	-0.242967	0.701	0.829	2.81838e-21	6.57499e-17	OFF_cone_bipolar	M18vM3
Rpl6	-0.243287	0.812	0.903	8.00083e-22	1.86651e-17	OFF_cone_bipolar	M18vM3
Diras2	-0.245767	0.676	0.846	2.31777e-25	5.40713e-21	OFF_cone_bipolar	M18vM3
Tagln3	-0.246093	0.347	0.529	7.33392e-24	1.71093e-19	OFF_cone_bipolar	M18vM3
Lrrtm3	-0.246371	0.477	0.626	1.04581e-14	2.43976e-10	OFF_cone_bipolar	M18vM3
Cacng7	-0.246769	0.371	0.575	9.72612e-30	2.26901e-25	OFF_cone_bipolar	M18vM3
Tmsb4x	-0.252175	0.47	0.669	1.67708e-26	3.91247e-22	OFF_cone_bipolar	M18vM3
Snhg9	-0.252524	0.253	0.451	2.98134e-33	6.95517e-29	OFF_cone_bipolar	M18vM3
Nckap5	-0.254035	0.567	0.763	1.95409e-22	4.5587e-18	OFF_cone_bipolar	M18vM3
Phpt1	-0.255788	0.542	0.72	3.02032e-24	7.0461e-20	OFF_cone_bipolar	M18vM3
Cited2	-0.258216	0.271	0.455	3.08276e-29	7.19177e-25	OFF_cone_bipolar	M18vM3
Cxxc4	-0.260426	0.434	0.632	2.73255e-27	6.37476e-23	OFF_cone_bipolar	M18vM3
Mmd	-0.261216	0.464	0.651	5.14148e-25	1.19946e-20	OFF_cone_bipolar	M18vM3
Dbp	-0.261732	0.718	0.831	1.09566e-21	2.55606e-17	OFF_cone_bipolar	M18vM3
Dscam	-0.261974	0.77	0.935	8.26852e-24	1.92896e-19	OFF_cone_bipolar	M18vM3
Purb	-0.262532	0.778	0.883	3.89056e-22	9.07628e-18	OFF_cone_bipolar	M18vM3
Arr3	-0.264212	0.122	0.263	4.02279e-29	9.38476e-25	OFF_cone_bipolar	M18vM3
Nr1d1	-0.264327	0.642	0.816	1.26537e-25	2.95199e-21	OFF_cone_bipolar	M18vM3
St13	-0.266253	0.552	0.739	1.00156e-27	2.33653e-23	OFF_cone_bipolar	M18vM3
Fam189a1	-0.266369	0.599	0.79	4.28145e-26	9.9882e-22	OFF_cone_bipolar	M18vM3
Frmpd4	-0.267869	0.37	0.495	4.43343e-12	1.03427e-07	OFF_cone_bipolar	M18vM3
Hsp90b1	-0.269995	0.712	0.839	1.28299e-20	2.99309e-16	OFF_cone_bipolar	M18vM3
Gnb3	-0.273327	0.537	0.736	2.35837e-29	5.50184e-25	OFF_cone_bipolar	M18vM3
Slc38a2	-0.273365	0.395	0.607	7.573e-31	1.7667e-26	OFF_cone_bipolar	M18vM3
Kirrel3	-0.276446	0.415	0.636	1.15021e-25	2.68334e-21	OFF_cone_bipolar	M18vM3
Hist1h4i	-0.278886	0.199	0.378	9.26897e-33	2.16236e-28	OFF_cone_bipolar	M18vM3
Cntn4	-0.27896	0.825	0.958	1.92766e-23	4.49704e-19	OFF_cone_bipolar	M18vM3
Polr2l	-0.280852	0.098	0.305	1.97857e-61	4.61581e-57	OFF_cone_bipolar	M18vM3
Gm36372	-0.284545	0.166	0.328	1.18709e-30	2.76936e-26	OFF_cone_bipolar	M18vM3
Dlc1	-0.285959	0.755	0.895	2.37107e-25	5.53148e-21	OFF_cone_bipolar	M18vM3
Cabp5	-0.28654	0.69	0.892	2.75458e-27	6.42616e-23	OFF_cone_bipolar	M18vM3
Marcks	-0.286975	0.123	0.297	2.32963e-41	5.43479e-37	OFF_cone_bipolar	M18vM3
Gm15635	-0.288304	0.119	0.287	3.86625e-39	9.01958e-35	OFF_cone_bipolar	M18vM3
Rbp3	-0.289432	0.603	0.755	8.9088e-21	2.07833e-16	OFF_cone_bipolar	M18vM3
Sox4	-0.290316	0.118	0.28	1.0417e-37	2.43019e-33	OFF_cone_bipolar	M18vM3
Erh	-0.291334	0.173	0.392	4.3894e-51	1.024e-46	OFF_cone_bipolar	M18vM3
Slitrk6	-0.291456	0.525	0.641	1.83499e-16	4.28084e-12	OFF_cone_bipolar	M18vM3
Hmgb1	-0.291685	0.767	0.859	4.48905e-24	1.04725e-19	OFF_cone_bipolar	M18vM3
E130114P18Rik	-0.292414	0.371	0.537	3.63739e-20	8.48567e-16	OFF_cone_bipolar	M18vM3
Ptma	-0.296404	0.83	0.924	4.33563e-30	1.01146e-25	OFF_cone_bipolar	M18vM3
Cpe	-0.296706	0.883	0.958	2.15268e-33	5.02198e-29	OFF_cone_bipolar	M18vM3
Jund	-0.302124	0.236	0.468	3.34356e-47	7.80018e-43	OFF_cone_bipolar	M18vM3
Ddx5	-0.302751	0.901	0.958	2.89425e-42	6.752e-38	OFF_cone_bipolar	M18vM3
Mir124a-1hg	-0.303186	0.854	0.949	3.53813e-34	8.2541e-30	OFF_cone_bipolar	M18vM3
Cadps2	-0.303727	0.384	0.548	2.54307e-20	5.93274e-16	OFF_cone_bipolar	M18vM3
Slc8a1	-0.306113	0.501	0.713	4.97002e-30	1.15946e-25	OFF_cone_bipolar	M18vM3
Slc16a7	-0.306166	0.528	0.665	2.28308e-18	5.3262e-14	OFF_cone_bipolar	M18vM3
Bri3	-0.307624	0.374	0.61	5.94736e-41	1.38746e-36	OFF_cone_bipolar	M18vM3
Rpl39	-0.307762	0.8	0.902	2.73807e-28	6.38764e-24	OFF_cone_bipolar	M18vM3
Dpysl2	-0.30918	0.67	0.817	6.60821e-31	1.54163e-26	OFF_cone_bipolar	M18vM3
Tob1	-0.309876	0.419	0.631	1.0906e-35	2.54425e-31	OFF_cone_bipolar	M18vM3
Pabpn1	-0.311092	0.572	0.78	7.16862e-38	1.67237e-33	OFF_cone_bipolar	M18vM3
Cmss1	-0.311807	0.806	0.918	1.93177e-37	4.50663e-33	OFF_cone_bipolar	M18vM3
Chrm3	-0.313355	0.749	0.926	9.44739e-28	2.20398e-23	OFF_cone_bipolar	M18vM3
Snrnp70	-0.315362	0.83	0.94	1.49585e-38	3.48967e-34	OFF_cone_bipolar	M18vM3
Gnat2	-0.315972	0.546	0.785	5.37511e-39	1.25396e-34	OFF_cone_bipolar	M18vM3
Rtl8b	-0.316217	0.266	0.485	6.63264e-43	1.54733e-38	OFF_cone_bipolar	M18vM3
Gm40841	-0.31848	0.409	0.614	5.98109e-33	1.39533e-28	OFF_cone_bipolar	M18vM3
Cacna1h	-0.320583	0.621	0.838	6.90418e-36	1.61068e-31	OFF_cone_bipolar	M18vM3
Psip1	-0.323278	0.752	0.874	2.11778e-33	4.94056e-29	OFF_cone_bipolar	M18vM3
Ndufb1-ps	-0.324453	0.675	0.817	1.08758e-31	2.53721e-27	OFF_cone_bipolar	M18vM3
Rpl41	-0.325203	0.836	0.923	4.76585e-34	1.11183e-29	OFF_cone_bipolar	M18vM3
Rpl37	-0.32526	0.835	0.924	1.30803e-30	3.0515e-26	OFF_cone_bipolar	M18vM3
Lrfn5	-0.330961	0.239	0.402	3.94192e-25	9.19611e-21	OFF_cone_bipolar	M18vM3
Ptprg	-0.332028	0.263	0.479	5.89808e-39	1.37596e-34	OFF_cone_bipolar	M18vM3
Gm11808	-0.332061	0.089	0.318	1.67313e-75	3.90325e-71	OFF_cone_bipolar	M18vM3
Cbx3	-0.338091	0.621	0.798	3.56198e-36	8.30974e-32	OFF_cone_bipolar	M18vM3
Elovl4	-0.338302	0.347	0.562	6.15925e-38	1.43689e-33	OFF_cone_bipolar	M18vM3
Gngt2	-0.344522	0.771	0.902	4.30323e-32	1.0039e-27	OFF_cone_bipolar	M18vM3
Gm2000	-0.358097	0.266	0.536	2.15914e-59	5.03707e-55	OFF_cone_bipolar	M18vM3
mt-Atp8	-0.36193	0.435	0.676	2.40544e-43	5.61165e-39	OFF_cone_bipolar	M18vM3
Atp5k	-0.363704	0.72	0.856	1.7741e-38	4.1388e-34	OFF_cone_bipolar	M18vM3
Rnf187	-0.366272	0.405	0.629	1.71682e-42	4.00517e-38	OFF_cone_bipolar	M18vM3
Gm31615	-0.36759	0.423	0.595	1.06184e-24	2.47716e-20	OFF_cone_bipolar	M18vM3
Rtl8a	-0.369921	0.431	0.649	1.61942e-39	3.77795e-35	OFF_cone_bipolar	M18vM3
Pdcd4	-0.36995	0.66	0.828	1.04756e-37	2.44384e-33	OFF_cone_bipolar	M18vM3
Gngt1	-0.372837	0.775	0.936	5.56291e-46	1.29777e-41	OFF_cone_bipolar	M18vM3
Nfia	-0.373819	0.539	0.696	6.36921e-26	1.48587e-21	OFF_cone_bipolar	M18vM3
Pnrc1	-0.3811	0.406	0.663	2.40438e-50	5.60918e-46	OFF_cone_bipolar	M18vM3
Kcnab2	-0.393761	0.481	0.719	3.51735e-49	8.20564e-45	OFF_cone_bipolar	M18vM3
Set	-0.393978	0.576	0.771	1.34737e-47	3.14329e-43	OFF_cone_bipolar	M18vM3
Ctnna3	-0.398178	0.444	0.602	2.42667e-20	5.66118e-16	OFF_cone_bipolar	M18vM3
Rpl38	-0.401495	0.806	0.914	1.09936e-43	2.56469e-39	OFF_cone_bipolar	M18vM3
Prkar2b	-0.404907	0.292	0.507	1.20847e-39	2.81924e-35	OFF_cone_bipolar	M18vM3
Rpl10	-0.420246	0.614	0.807	2.74932e-46	6.4139e-42	OFF_cone_bipolar	M18vM3
Hexb	-0.421032	0.243	0.505	8.78799e-66	2.05015e-61	OFF_cone_bipolar	M18vM3
Rps27	-0.42992	0.797	0.906	2.03099e-51	4.73811e-47	OFF_cone_bipolar	M18vM3
Nnat	-0.434106	0.425	0.631	5.47688e-36	1.2777e-31	OFF_cone_bipolar	M18vM3
Hmgn2	-0.437095	0.281	0.557	4.41715e-69	1.03048e-64	OFF_cone_bipolar	M18vM3
Otor	-0.447456	0.425	0.608	2.35478e-33	5.49346e-29	OFF_cone_bipolar	M18vM3
Ubb	-0.457714	0.931	0.975	8.17198e-57	1.90644e-52	OFF_cone_bipolar	M18vM3
Cngb3	-0.457828	0.447	0.643	1.13846e-29	2.6559e-25	OFF_cone_bipolar	M18vM3
Sgcz	-0.47089	0.232	0.41	3.46521e-30	8.084e-26	OFF_cone_bipolar	M18vM3
Btg1	-0.482942	0.611	0.821	8.78442e-61	2.04932e-56	OFF_cone_bipolar	M18vM3
Dnaic1	-0.483297	0.23	0.441	5.38184e-47	1.25553e-42	OFF_cone_bipolar	M18vM3
Pcdh7	-0.490607	0.692	0.911	1.19722e-60	2.79299e-56	OFF_cone_bipolar	M18vM3
Gm12027	-0.50987	0.127	0.377	5.50455e-77	1.28416e-72	OFF_cone_bipolar	M18vM3
Rps28	-0.537476	0.771	0.902	1.19434e-73	2.78627e-69	OFF_cone_bipolar	M18vM3
Uba52	-0.56293	0.376	0.691	4.52471e-94	1.05557e-89	OFF_cone_bipolar	M18vM3
Ybx1	-0.600688	0.589	0.833	1.14269e-97	2.66578e-93	OFF_cone_bipolar	M18vM3
Rps29	-0.649043	0.874	0.966	9.69666e-110	2.26213e-105	OFF_cone_bipolar	M18vM3
Rpl35	-0.758998	0.464	0.766	2.20617e-126	5.14677e-122	OFF_cone_bipolar	M18vM3
Eno1	-0.784589	0.624	0.855	2.28859e-135	5.33905e-131	OFF_cone_bipolar	M18vM3
Tmsb10	-0.9541	0.67	0.89	7.15997e-100	1.67035e-95	OFF_cone_bipolar	M18vM3
Grid2	0.556249	0.381	0.337	4.23776e-08	0.000988626	ON_cone_bipolar	M18vM3
Gabrb1	0.552361	0.309	0.21	1.7503e-22	4.08327e-18	ON_cone_bipolar	M18vM3
Dmd	0.516697	0.791	0.781	5.12709e-30	1.1961e-25	ON_cone_bipolar	M18vM3
Gpc6	0.479153	0.634	0.639	8.46682e-09	0.000197522	ON_cone_bipolar	M18vM3
C130073E24Rik	0.470478	0.465	0.423	8.05569e-09	0.000187931	ON_cone_bipolar	M18vM3
Cdh8	0.458061	0.344	0.299	3.54879e-07	0.00827898	ON_cone_bipolar	M18vM3
Tenm2	0.448105	0.924	0.895	3.75206e-44	8.75317e-40	ON_cone_bipolar	M18vM3
Tnnt1	0.432436	0.272	0.218	5.96738e-09	0.000139213	ON_cone_bipolar	M18vM3
Cdh18	0.394291	0.763	0.752	1.3699e-16	3.19585e-12	ON_cone_bipolar	M18vM3
Chst9	0.379021	0.28	0.216	1.382e-09	3.22407e-05	ON_cone_bipolar	M18vM3
Unc13c	0.376594	0.735	0.699	8.03663e-13	1.87487e-08	ON_cone_bipolar	M18vM3
Grin3a	0.369757	0.273	0.22	1.60937e-07	0.00375451	ON_cone_bipolar	M18vM3
Gpr158	0.363945	0.304	0.234	8.19431e-13	1.91165e-08	ON_cone_bipolar	M18vM3
Vsx1	0.352862	0.304	0.242	3.90628e-10	9.11296e-06	ON_cone_bipolar	M18vM3
Ryr3	0.352762	0.718	0.716	6.94122e-13	1.61932e-08	ON_cone_bipolar	M18vM3
Ralyl	0.346798	0.349	0.284	5.48821e-10	1.28034e-05	ON_cone_bipolar	M18vM3
Gm45323	0.342612	0.325	0.278	3.36706e-07	0.00785501	ON_cone_bipolar	M18vM3
Ahi1	0.338896	0.752	0.746	2.43542e-19	5.68158e-15	ON_cone_bipolar	M18vM3
Calm1	0.33757	0.907	0.924	1.55586e-16	3.62966e-12	ON_cone_bipolar	M18vM3
Tenm3	0.320926	0.765	0.766	1.53799e-12	3.58798e-08	ON_cone_bipolar	M18vM3
Snhg11	0.314944	0.516	0.477	1.2199e-07	0.00284591	ON_cone_bipolar	M18vM3
Guk1	0.309878	0.717	0.713	1.0172e-09	2.37303e-05	ON_cone_bipolar	M18vM3
Pde4b	0.306244	0.865	0.836	1.27489e-25	2.97418e-21	ON_cone_bipolar	M18vM3
A330076H08Rik	0.291911	0.916	0.927	4.25204e-22	9.91958e-18	ON_cone_bipolar	M18vM3
Pde1c	0.28389	0.852	0.806	1.53909e-25	3.59055e-21	ON_cone_bipolar	M18vM3
Rbm3	0.283346	0.428	0.371	1.38803e-14	3.23813e-10	ON_cone_bipolar	M18vM3
Stxbp5l	0.270661	0.566	0.54	2.07683e-09	4.84504e-05	ON_cone_bipolar	M18vM3
Caly	0.269588	0.625	0.603	1.52433e-13	3.5561e-09	ON_cone_bipolar	M18vM3
Arid5b	0.267916	0.721	0.732	4.34956e-10	1.01471e-05	ON_cone_bipolar	M18vM3
Ndn	0.263221	0.531	0.516	4.61973e-09	0.000107774	ON_cone_bipolar	M18vM3
Dcc	0.257245	0.972	0.966	1.47464e-17	3.44019e-13	ON_cone_bipolar	M18vM3
Smim40	0.244708	0.711	0.732	3.60183e-09	8.40271e-05	ON_cone_bipolar	M18vM3
mt-Co2	0.243741	0.996	0.995	1.00358e-33	2.34124e-29	ON_cone_bipolar	M18vM3
Pcp4l1	0.243017	0.292	0.239	2.18098e-07	0.005088	ON_cone_bipolar	M18vM3
Tulp1	0.237609	0.261	0.205	1.57806e-09	3.68147e-05	ON_cone_bipolar	M18vM3
Ndufb9	0.230254	0.691	0.695	7.16164e-11	1.67074e-06	ON_cone_bipolar	M18vM3
Ptms	-0.223578	0.672	0.783	3.65241e-18	8.52072e-14	ON_cone_bipolar	M18vM3
Ank3	-0.224592	0.802	0.923	1.29741e-24	3.02672e-20	ON_cone_bipolar	M18vM3
Cplx4	-0.229554	0.576	0.704	1.94449e-20	4.5363e-16	ON_cone_bipolar	M18vM3
Gm13944	-0.231383	0.548	0.712	2.11989e-24	4.94548e-20	ON_cone_bipolar	M18vM3
Nrxn2	-0.231529	0.219	0.341	1.26552e-23	2.95233e-19	ON_cone_bipolar	M18vM3
Snhg9	-0.231751	0.205	0.361	9.39261e-36	2.1912e-31	ON_cone_bipolar	M18vM3
Vax2os	-0.233822	0.207	0.281	7.61883e-11	1.7774e-06	ON_cone_bipolar	M18vM3
Dstn	-0.233957	0.485	0.622	4.97976e-25	1.16173e-20	ON_cone_bipolar	M18vM3
Egr1	-0.233967	0.173	0.276	1.35697e-19	3.16567e-15	ON_cone_bipolar	M18vM3
Traf5	-0.236355	0.399	0.58	7.58191e-33	1.76878e-28	ON_cone_bipolar	M18vM3
Meis2	-0.23911	0.299	0.365	3.37055e-07	0.00786316	ON_cone_bipolar	M18vM3
Nr1d1	-0.239231	0.577	0.706	1.67913e-21	3.91723e-17	ON_cone_bipolar	M18vM3
Gabarapl1	-0.239543	0.346	0.495	1.82559e-26	4.25891e-22	ON_cone_bipolar	M18vM3
Psip1	-0.239639	0.717	0.835	2.18262e-27	5.09182e-23	ON_cone_bipolar	M18vM3
Rpl39	-0.240845	0.749	0.817	1.38024e-17	3.21996e-13	ON_cone_bipolar	M18vM3
Rtl8a	-0.24195	0.387	0.53	7.06561e-26	1.64834e-21	ON_cone_bipolar	M18vM3
Mir124a-1hg	-0.242348	0.863	0.943	3.4857e-25	8.13179e-21	ON_cone_bipolar	M18vM3
Cnot3	-0.242581	0.337	0.525	2.01118e-38	4.69188e-34	ON_cone_bipolar	M18vM3
Esrrg	-0.245651	0.404	0.487	5.99323e-11	1.39816e-06	ON_cone_bipolar	M18vM3
Ptma	-0.245921	0.78	0.84	5.67062e-19	1.3229e-14	ON_cone_bipolar	M18vM3
Gabra5	-0.24608	0.605	0.728	3.76927e-15	8.79334e-11	ON_cone_bipolar	M18vM3
Arglu1	-0.246972	0.626	0.768	8.66684e-24	2.02189e-19	ON_cone_bipolar	M18vM3
Dalrd3	-0.24801	0.184	0.329	1.44802e-35	3.37809e-31	ON_cone_bipolar	M18vM3
Tmsb4x	-0.248425	0.442	0.573	7.25545e-18	1.69262e-13	ON_cone_bipolar	M18vM3
Gngt1	-0.250652	0.67	0.807	1.70133e-20	3.96903e-16	ON_cone_bipolar	M18vM3
Nisch	-0.254163	0.65	0.789	1.89125e-26	4.41211e-22	ON_cone_bipolar	M18vM3
Tagln3	-0.254405	0.236	0.394	3.01275e-36	7.02846e-32	ON_cone_bipolar	M18vM3
Taf10	-0.25481	0.11	0.277	3.49596e-60	8.15573e-56	ON_cone_bipolar	M18vM3
Snx32	-0.254862	0.379	0.559	1.16101e-34	2.70853e-30	ON_cone_bipolar	M18vM3
Cbx3	-0.255404	0.57	0.701	3.29985e-25	7.69823e-21	ON_cone_bipolar	M18vM3
Pde4d	-0.255592	0.525	0.665	3.20868e-22	7.48552e-18	ON_cone_bipolar	M18vM3
Sdk1	-0.255861	0.186	0.266	6.45418e-12	1.5057e-07	ON_cone_bipolar	M18vM3
Cabp5	-0.255863	0.444	0.58	8.32015e-19	1.94101e-14	ON_cone_bipolar	M18vM3
Ddx5	-0.256429	0.871	0.947	2.1473e-35	5.00945e-31	ON_cone_bipolar	M18vM3
Pcdh7	-0.259367	0.393	0.482	9.50232e-09	0.00022168	ON_cone_bipolar	M18vM3
Rpl41	-0.261047	0.782	0.839	2.42315e-20	5.65297e-16	ON_cone_bipolar	M18vM3
Snrpf	-0.262719	0.439	0.624	7.42226e-36	1.73154e-31	ON_cone_bipolar	M18vM3
Rnf187	-0.263464	0.361	0.548	2.07819e-40	4.8482e-36	ON_cone_bipolar	M18vM3
Polr2l	-0.266153	0.096	0.262	4.04072e-64	9.4266e-60	ON_cone_bipolar	M18vM3
Gm17231	-0.271777	0.281	0.433	1.36755e-29	3.19035e-25	ON_cone_bipolar	M18vM3
Pabpn1	-0.272578	0.52	0.725	1.32069e-38	3.08104e-34	ON_cone_bipolar	M18vM3
Erh	-0.273924	0.157	0.341	5.62353e-57	1.31191e-52	ON_cone_bipolar	M18vM3
Nckap5	-0.27999	0.22	0.353	1.32799e-27	3.09808e-23	ON_cone_bipolar	M18vM3
Gm26672	-0.281947	0.269	0.391	1.88799e-21	4.40449e-17	ON_cone_bipolar	M18vM3
Usp50	-0.28206	0.114	0.273	9.75022e-54	2.27463e-49	ON_cone_bipolar	M18vM3
Pnrc1	-0.284123	0.392	0.584	6.74482e-40	1.5735e-35	ON_cone_bipolar	M18vM3
mt-Nd4l	-0.287869	0.643	0.814	1.85017e-31	4.31626e-27	ON_cone_bipolar	M18vM3
A330015K06Rik	-0.292654	0.189	0.267	1.36852e-12	3.19263e-08	ON_cone_bipolar	M18vM3
Dpysl2	-0.297473	0.598	0.755	3.75176e-36	8.75248e-32	ON_cone_bipolar	M18vM3
Set	-0.304003	0.498	0.654	5.32061e-33	1.24125e-28	ON_cone_bipolar	M18vM3
Nfia	-0.305641	0.435	0.544	3.72954e-15	8.70064e-11	ON_cone_bipolar	M18vM3
Rpl38	-0.308245	0.749	0.824	2.1878e-26	5.10391e-22	ON_cone_bipolar	M18vM3
Pcp4	-0.312509	0.532	0.714	2.55299e-30	5.95586e-26	ON_cone_bipolar	M18vM3
Nmnat3	-0.320027	0.419	0.489	4.48782e-08	0.00104696	ON_cone_bipolar	M18vM3
Schip1	-0.322748	0.563	0.703	2.4115e-17	5.6258e-13	ON_cone_bipolar	M18vM3
Ubb	-0.323741	0.905	0.959	4.53018e-26	1.05685e-21	ON_cone_bipolar	M18vM3
Dusp15	-0.325871	0.257	0.407	1.06745e-32	2.49024e-28	ON_cone_bipolar	M18vM3
Gm11808	-0.326964	0.081	0.271	1.43902e-86	3.35709e-82	ON_cone_bipolar	M18vM3
Rps27	-0.332417	0.748	0.848	1.61137e-34	3.75917e-30	ON_cone_bipolar	M18vM3
Ndufb1-ps	-0.340576	0.604	0.717	8.15078e-32	1.9015e-27	ON_cone_bipolar	M18vM3
Cacna2d3	-0.344511	0.763	0.881	1.5236e-23	3.5544e-19	ON_cone_bipolar	M18vM3
Gm2000	-0.344588	0.233	0.44	9.00905e-61	2.10172e-56	ON_cone_bipolar	M18vM3
Gpm6b	-0.359954	0.157	0.348	1.13748e-66	2.65362e-62	ON_cone_bipolar	M18vM3
Hmgn2	-0.368041	0.237	0.438	4.89542e-61	1.14205e-56	ON_cone_bipolar	M18vM3
Hexb	-0.380714	0.202	0.415	4.95798e-70	1.15665e-65	ON_cone_bipolar	M18vM3
Gm5149	-0.385506	0.436	0.644	4.22866e-45	9.86505e-41	ON_cone_bipolar	M18vM3
mt-Atp8	-0.390413	0.418	0.642	8.0787e-59	1.88468e-54	ON_cone_bipolar	M18vM3
Snrnp70	-0.396059	0.807	0.931	5.57917e-68	1.30157e-63	ON_cone_bipolar	M18vM3
Dach1	-0.397927	0.207	0.334	1.54369e-27	3.60129e-23	ON_cone_bipolar	M18vM3
Rpl10	-0.398458	0.539	0.687	4.46076e-41	1.04065e-36	ON_cone_bipolar	M18vM3
Btg1	-0.408756	0.493	0.67	1.73119e-49	4.03869e-45	ON_cone_bipolar	M18vM3
Rps28	-0.438962	0.712	0.818	1.0279e-50	2.39799e-46	ON_cone_bipolar	M18vM3
Nrg3	-0.458056	0.237	0.378	1.81927e-29	4.24418e-25	ON_cone_bipolar	M18vM3
Rps29	-0.474831	0.842	0.907	1.72494e-59	4.02411e-55	ON_cone_bipolar	M18vM3
Ybx1	-0.52171	0.561	0.739	8.58975e-78	2.0039e-73	ON_cone_bipolar	M18vM3
E130114P18Rik	-0.588059	0.353	0.448	1.17749e-15	2.74698e-11	ON_cone_bipolar	M18vM3
Uba52	-0.63536	0.332	0.622	1.08186e-130	2.52387e-126	ON_cone_bipolar	M18vM3
Rpl35	-0.674735	0.405	0.657	1.89082e-118	4.41109e-114	ON_cone_bipolar	M18vM3
Eno1	-0.698954	0.59	0.789	5.66454e-120	1.32148e-115	ON_cone_bipolar	M18vM3
Tmsb10	-0.898354	0.687	0.877	1.4139e-49	3.29848e-45	ON_cone_bipolar	M18vM3
Nlgn1	-0.920625	0.084	0.28	4.67534e-95	1.09071e-90	ON_cone_bipolar	M18vM3
Cngb3	1.1564	0.264	0.122	3.83569e-51	8.94829e-47	Rod_bipolar	M18vM3
2410018L13Rik	1.15511	0.927	0.538	0	0	Rod_bipolar	M18vM3
5730507C01Rik	0.683916	0.653	0.32	2.95461e-140	6.8928e-136	Rod_bipolar	M18vM3
9030624G23Rik	0.585968	0.689	0.462	7.36198e-93	1.71748e-88	Rod_bipolar	M18vM3
Gngt1	0.576734	0.469	0.644	1.51798e-14	3.54129e-10	Rod_bipolar	M18vM3
Ndn	0.537632	0.843	0.711	9.65675e-85	2.25282e-80	Rod_bipolar	M18vM3
mt-Co2	0.480978	0.999	0.992	2.84643e-184	6.64043e-180	Rod_bipolar	M18vM3
Thsd7b	0.466131	0.29	0.136	2.64407e-42	6.16834e-38	Rod_bipolar	M18vM3
Gm49692	0.455084	0.302	0.073	9.12194e-95	2.12806e-90	Rod_bipolar	M18vM3
Zfp804b	0.43176	0.143	0.372	1.38206e-84	3.2242e-80	Rod_bipolar	M18vM3
mt-Nd2	0.416539	0.997	0.983	7.6351e-101	1.78119e-96	Rod_bipolar	M18vM3
mt-Atp6	0.404945	0.999	0.994	2.13842e-139	4.98871e-135	Rod_bipolar	M18vM3
Pde8b	0.400164	0.491	0.345	4.69361e-40	1.09497e-35	Rod_bipolar	M18vM3
Dync2h1	0.392615	0.783	0.709	4.46922e-34	1.04263e-29	Rod_bipolar	M18vM3
Slc15a2	0.386072	0.253	0.076	3.62684e-67	8.46105e-63	Rod_bipolar	M18vM3
Dpp6	0.380834	0.952	0.922	2.01776e-49	4.70723e-45	Rod_bipolar	M18vM3
Kcnt2	0.361732	0.34	0.198	1.35225e-32	3.15467e-28	Rod_bipolar	M18vM3
Vsx2	0.357617	0.987	0.976	7.99869e-72	1.86602e-67	Rod_bipolar	M18vM3
mt-Cytb	0.350023	0.999	0.992	6.90825e-98	1.61163e-93	Rod_bipolar	M18vM3
Csgalnact1	0.343991	0.584	0.448	2.28558e-31	5.33202e-27	Rod_bipolar	M18vM3
Adamts6	0.34218	0.546	0.429	3.57447e-26	8.33888e-22	Rod_bipolar	M18vM3
Cntn6	0.339202	0.92	0.86	1.81732e-29	4.23963e-25	Rod_bipolar	M18vM3
mt-Nd4	0.329864	0.998	0.985	9.10925e-94	2.1251e-89	Rod_bipolar	M18vM3
Calm1	0.329379	0.997	0.994	1.90459e-68	4.44322e-64	Rod_bipolar	M18vM3
Pcdh9	0.327334	0.147	0.282	5.41888e-37	1.26417e-32	Rod_bipolar	M18vM3
Chchd10	0.325126	0.923	0.891	1.95696e-36	4.56539e-32	Rod_bipolar	M18vM3
Rpa1	0.317448	0.95	0.924	1.48575e-46	3.4661e-42	Rod_bipolar	M18vM3
Gm49769	0.317134	0.319	0.158	1.11969e-43	2.61213e-39	Rod_bipolar	M18vM3
mt-Co3	0.301575	0.999	0.993	5.34514e-86	1.24697e-81	Rod_bipolar	M18vM3
mt-Nd1	0.300732	0.997	0.987	3.19874e-72	7.46234e-68	Rod_bipolar	M18vM3
Ndufa11	0.296716	0.7	0.646	1.46924e-24	3.42758e-20	Rod_bipolar	M18vM3
Gm5784	0.295938	0.331	0.182	8.07102e-38	1.88289e-33	Rod_bipolar	M18vM3
Actb	0.294064	0.882	0.847	7.23849e-28	1.68867e-23	Rod_bipolar	M18vM3
Pde7b	0.29057	0.643	0.586	1.09385e-14	2.55185e-10	Rod_bipolar	M18vM3
Ndufb9	0.289167	0.851	0.815	1.57763e-29	3.68046e-25	Rod_bipolar	M18vM3
Prdx5	0.279542	0.772	0.733	4.68851e-22	1.09378e-17	Rod_bipolar	M18vM3
Fgf12	0.278124	0.822	0.777	1.99542e-16	4.65511e-12	Rod_bipolar	M18vM3
Frrs1l	0.277085	0.366	0.26	5.44074e-22	1.26927e-17	Rod_bipolar	M18vM3
Cngb1	0.270297	0.665	0.633	7.28311e-21	1.69908e-16	Rod_bipolar	M18vM3
Pkm	0.266184	0.959	0.956	2.76139e-29	6.44205e-25	Rod_bipolar	M18vM3
Chgb	0.263475	0.994	0.969	1.11745e-44	2.60689e-40	Rod_bipolar	M18vM3
Gpr176	0.257728	0.548	0.462	1.20734e-16	2.8166e-12	Rod_bipolar	M18vM3
Cirbp	0.257568	0.837	0.829	8.65559e-23	2.01926e-18	Rod_bipolar	M18vM3
Hecw2	0.257069	0.25	0.157	2.97435e-18	6.93885e-14	Rod_bipolar	M18vM3
Caly	0.255515	0.695	0.647	2.31296e-20	5.39591e-16	Rod_bipolar	M18vM3
Gm19466	0.252234	0.487	0.391	2.99832e-18	6.99479e-14	Rod_bipolar	M18vM3
Gm48693	0.250066	0.682	0.598	1.45453e-20	3.39326e-16	Rod_bipolar	M18vM3
Galnt17	0.244969	0.756	0.687	2.65775e-17	6.20027e-13	Rod_bipolar	M18vM3
Isl1	0.244049	0.97	0.955	4.92986e-27	1.15009e-22	Rod_bipolar	M18vM3
Meg3	0.240765	0.917	0.931	4.17095e-24	9.73041e-20	Rod_bipolar	M18vM3
Hs3st5	0.238538	0.766	0.709	2.38113e-13	5.55494e-09	Rod_bipolar	M18vM3
Mapk10	0.237578	0.671	0.634	4.50917e-12	1.05194e-07	Rod_bipolar	M18vM3
Cox4i1	0.23071	0.965	0.945	1.43518e-24	3.34813e-20	Rod_bipolar	M18vM3
Rbm3	0.230617	0.396	0.324	3.0984e-15	7.22826e-11	Rod_bipolar	M18vM3
Fars2	0.230151	0.428	0.382	3.06267e-10	7.1449e-06	Rod_bipolar	M18vM3
Pcp2	0.229549	0.999	1	2.49186e-26	5.81325e-22	Rod_bipolar	M18vM3
Mdh2	0.227459	0.762	0.75	1.2727e-16	2.96908e-12	Rod_bipolar	M18vM3
Ndufb8	0.226574	0.823	0.82	3.37236e-17	7.86739e-13	Rod_bipolar	M18vM3
Ndufa13	0.226306	0.886	0.87	1.67169e-18	3.89989e-14	Rod_bipolar	M18vM3
Ubl3	0.226271	0.878	0.852	6.8878e-19	1.60685e-14	Rod_bipolar	M18vM3
Fth1	0.223624	0.938	0.937	2.49611e-20	5.82317e-16	Rod_bipolar	M18vM3
Strbp	-0.223786	0.835	0.911	2.98602e-19	6.9661e-15	Rod_bipolar	M18vM3
Klhdc8a	-0.225312	0.342	0.501	8.71698e-23	2.03358e-18	Rod_bipolar	M18vM3
2610008E11Rik	-0.225807	0.389	0.538	1.54228e-21	3.59799e-17	Rod_bipolar	M18vM3
Hnrnpa1	-0.226439	0.849	0.899	1.19882e-21	2.79672e-17	Rod_bipolar	M18vM3
Chka	-0.227515	0.487	0.634	2.30435e-20	5.37582e-16	Rod_bipolar	M18vM3
AC160336.1	-0.229528	0.101	0.274	2.69148e-46	6.27895e-42	Rod_bipolar	M18vM3
Frmd3	-0.231813	0.973	0.984	1.34909e-26	3.14728e-22	Rod_bipolar	M18vM3
Nmt1	-0.232417	0.45	0.624	1.42159e-26	3.31643e-22	Rod_bipolar	M18vM3
R3hdm2	-0.232528	0.756	0.851	6.4108e-22	1.49558e-17	Rod_bipolar	M18vM3
Hnrnph1	-0.234836	0.95	0.972	5.33731e-37	1.24514e-32	Rod_bipolar	M18vM3
Dpysl2	-0.235641	0.853	0.91	1.0207e-26	2.38119e-22	Rod_bipolar	M18vM3
Dstn	-0.235648	0.757	0.83	3.82113e-20	8.9143e-16	Rod_bipolar	M18vM3
1700025G04Rik	-0.235885	0.139	0.304	3.14122e-37	7.32816e-33	Rod_bipolar	M18vM3
Ndufb1-ps	-0.237418	0.687	0.803	4.08701e-21	9.5346e-17	Rod_bipolar	M18vM3
Rufy3	-0.238548	0.818	0.901	1.13719e-27	2.65294e-23	Rod_bipolar	M18vM3
Ppp1cc	-0.23986	0.68	0.803	5.93762e-24	1.38519e-19	Rod_bipolar	M18vM3
Pde3a	-0.24245	0.224	0.343	3.01361e-19	7.03044e-15	Rod_bipolar	M18vM3
Rpl41	-0.242944	0.934	0.954	3.99225e-26	9.31352e-22	Rod_bipolar	M18vM3
Bri3	-0.246564	0.492	0.658	4.16351e-26	9.71304e-22	Rod_bipolar	M18vM3
Spag5	-0.246875	0.201	0.371	5.5568e-34	1.29635e-29	Rod_bipolar	M18vM3
Pld3	-0.248219	0.611	0.735	8.03768e-22	1.87511e-17	Rod_bipolar	M18vM3
Slc24a3	-0.249463	0.192	0.371	6.39409e-40	1.49168e-35	Rod_bipolar	M18vM3
Gm14211	-0.249893	0.128	0.27	1.16654e-31	2.72143e-27	Rod_bipolar	M18vM3
Ptms	-0.250453	0.823	0.889	1.30655e-22	3.04805e-18	Rod_bipolar	M18vM3
Thsd7a	-0.251539	0.979	0.99	8.09273e-28	1.88795e-23	Rod_bipolar	M18vM3
Them6	-0.2522	0.34	0.489	7.9637e-23	1.85785e-18	Rod_bipolar	M18vM3
Rnf11	-0.252435	0.547	0.699	1.01372e-25	2.36491e-21	Rod_bipolar	M18vM3
Eef1a2	-0.252707	0.427	0.582	1.54814e-23	3.61165e-19	Rod_bipolar	M18vM3
Hmgn2	-0.252899	0.25	0.441	1.21259e-38	2.82885e-34	Rod_bipolar	M18vM3
Hist1h2bc	-0.254593	0.634	0.763	5.57495e-21	1.30058e-16	Rod_bipolar	M18vM3
Ptma	-0.25514	0.902	0.928	9.50649e-26	2.21777e-21	Rod_bipolar	M18vM3
6430548M08Rik	-0.255655	0.603	0.747	6.48232e-26	1.51226e-21	Rod_bipolar	M18vM3
AC149090.1	-0.258068	0.948	0.974	4.33572e-26	1.01148e-21	Rod_bipolar	M18vM3
Cd63	-0.258689	0.551	0.711	3.02244e-26	7.05106e-22	Rod_bipolar	M18vM3
Gm5149	-0.25962	0.26	0.396	8.73858e-20	2.03862e-15	Rod_bipolar	M18vM3
Cmss1	-0.261379	0.899	0.928	4.60539e-24	1.07439e-19	Rod_bipolar	M18vM3
Hnrnpa2b1	-0.261567	0.934	0.962	1.14367e-41	2.66808e-37	Rod_bipolar	M18vM3
Nrg1	-0.263092	0.735	0.813	3.10147e-10	7.23542e-06	Rod_bipolar	M18vM3
Klf12	-0.263553	0.251	0.408	4.749e-28	1.10789e-23	Rod_bipolar	M18vM3
Cited2	-0.263994	0.49	0.639	4.0193e-24	9.37663e-20	Rod_bipolar	M18vM3
Set	-0.264161	0.693	0.808	1.43611e-27	3.35029e-23	Rod_bipolar	M18vM3
Erh	-0.264846	0.155	0.355	1.0323e-49	2.40825e-45	Rod_bipolar	M18vM3
Psip1	-0.265254	0.899	0.941	2.74556e-33	6.40511e-29	Rod_bipolar	M18vM3
Nisch	-0.265979	0.801	0.89	1.53889e-28	3.59008e-24	Rod_bipolar	M18vM3
Cbx3	-0.266444	0.739	0.826	7.99829e-25	1.86592e-20	Rod_bipolar	M18vM3
Rpl10	-0.267776	0.726	0.816	1.83287e-23	4.27589e-19	Rod_bipolar	M18vM3
Gm26672	-0.268899	0.227	0.363	1.53577e-22	3.5828e-18	Rod_bipolar	M18vM3
Neurl1a	-0.270502	0.558	0.709	9.81925e-30	2.29073e-25	Rod_bipolar	M18vM3
Mir124a-1hg	-0.273553	0.754	0.865	4.67291e-25	1.09014e-20	Rod_bipolar	M18vM3
Cacng7	-0.273632	0.411	0.607	8.91759e-36	2.08038e-31	Rod_bipolar	M18vM3
Fos	-0.275526	0.382	0.58	7.24217e-33	1.68953e-28	Rod_bipolar	M18vM3
Gpnmb	-0.278114	0.301	0.45	9.4008e-25	2.19311e-20	Rod_bipolar	M18vM3
Wipf3	-0.279123	0.228	0.371	5.35352e-25	1.24892e-20	Rod_bipolar	M18vM3
Rps21	-0.279989	0.969	0.976	2.49228e-38	5.81424e-34	Rod_bipolar	M18vM3
Frat2	-0.283678	0.328	0.511	1.85467e-33	4.32676e-29	Rod_bipolar	M18vM3
Schip1	-0.286932	0.538	0.691	6.74708e-29	1.57403e-24	Rod_bipolar	M18vM3
Cry2	-0.289745	0.479	0.675	1.85133e-36	4.31897e-32	Rod_bipolar	M18vM3
Epha4	-0.290414	0.108	0.28	1.16749e-45	2.72365e-41	Rod_bipolar	M18vM3
Slc22a17	-0.293003	0.26	0.477	2.68833e-47	6.2716e-43	Rod_bipolar	M18vM3
Btg1	-0.294276	0.519	0.698	8.42766e-34	1.96609e-29	Rod_bipolar	M18vM3
Slc38a2	-0.295421	0.504	0.681	1.67991e-34	3.91907e-30	Rod_bipolar	M18vM3
Gm11655	-0.296985	0.381	0.504	1.31639e-15	3.071e-11	Rod_bipolar	M18vM3
Brsk2	-0.297038	0.494	0.681	1.01815e-34	2.37525e-30	Rod_bipolar	M18vM3
Gm35188	-0.297472	0.202	0.365	4.32711e-32	1.00947e-27	Rod_bipolar	M18vM3
Slc38a3	-0.302034	0.75	0.873	4.90051e-37	1.14324e-32	Rod_bipolar	M18vM3
Cntn1	-0.302805	0.915	0.958	3.95461e-35	9.22571e-31	Rod_bipolar	M18vM3
Gm12709	-0.304161	0.224	0.423	3.95271e-41	9.22127e-37	Rod_bipolar	M18vM3
St13	-0.307701	0.687	0.825	1.17904e-33	2.75059e-29	Rod_bipolar	M18vM3
Pclo	-0.31023	0.948	0.979	1.15398e-43	2.69212e-39	Rod_bipolar	M18vM3
Pnrc1	-0.31216	0.574	0.757	3.49578e-39	8.1553e-35	Rod_bipolar	M18vM3
Kcnab2	-0.314123	0.727	0.852	1.51079e-35	3.52452e-31	Rod_bipolar	M18vM3
Rpl39	-0.315274	0.912	0.945	7.87074e-35	1.83616e-30	Rod_bipolar	M18vM3
mt-Atp8	-0.31949	0.727	0.865	1.16636e-40	2.72099e-36	Rod_bipolar	M18vM3
Fgfr2	-0.319922	0.795	0.887	1.35237e-24	3.15494e-20	Rod_bipolar	M18vM3
Vwc2l	-0.320929	0.893	0.882	3.91852e-07	0.00914151	Rod_bipolar	M18vM3
Cabp1	-0.325556	0.799	0.891	6.96096e-42	1.62392e-37	Rod_bipolar	M18vM3
Tmcc3	-0.328255	0.806	0.892	2.31245e-32	5.39472e-28	Rod_bipolar	M18vM3
Nr6a1	-0.330961	0.772	0.864	4.68133e-21	1.09211e-16	Rod_bipolar	M18vM3
Nr1d1	-0.342463	0.766	0.865	4.8284e-40	1.12642e-35	Rod_bipolar	M18vM3
Lurap1l	-0.347275	0.28	0.505	4.31701e-51	1.00712e-46	Rod_bipolar	M18vM3
L3mbtl3	-0.348956	0.193	0.376	4.14289e-41	9.66496e-37	Rod_bipolar	M18vM3
Pabpn1	-0.35267	0.566	0.775	2.65611e-52	6.19644e-48	Rod_bipolar	M18vM3
Snhg9	-0.353068	0.352	0.551	1.13433e-38	2.64629e-34	Rod_bipolar	M18vM3
5530401A14Rik	-0.354431	0.28	0.42	7.72654e-22	1.80253e-17	Rod_bipolar	M18vM3
Srgap3	-0.355233	0.097	0.349	5.06542e-87	1.18171e-82	Rod_bipolar	M18vM3
B3galt2	-0.356122	0.962	0.982	1.88612e-64	4.40012e-60	Rod_bipolar	M18vM3
Pbx1	-0.356335	0.273	0.503	2.86605e-55	6.6862e-51	Rod_bipolar	M18vM3
Gsdme	-0.360523	0.543	0.714	4.56715e-36	1.06547e-31	Rod_bipolar	M18vM3
Vax2os	-0.36218	0.585	0.645	4.31606e-12	1.00689e-07	Rod_bipolar	M18vM3
Malat1	-0.366767	1	1	2.36025e-73	5.50622e-69	Rod_bipolar	M18vM3
Tnik	-0.36681	0.496	0.678	3.15219e-41	7.35375e-37	Rod_bipolar	M18vM3
Gm35217	-0.367213	0.493	0.673	7.76398e-37	1.81126e-32	Rod_bipolar	M18vM3
5330438D12Rik	-0.368842	0.603	0.751	9.39191e-28	2.19104e-23	Rod_bipolar	M18vM3
Gm28307	-0.37065	0.274	0.427	2.42236e-27	5.65112e-23	Rod_bipolar	M18vM3
Gm48678	-0.386434	0.311	0.507	2.68063e-38	6.25364e-34	Rod_bipolar	M18vM3
Sh2d5	-0.388435	0.437	0.633	4.0906e-44	9.54295e-40	Rod_bipolar	M18vM3
Gm17231	-0.390827	0.421	0.641	2.496e-42	5.82291e-38	Rod_bipolar	M18vM3
Gm2000	-0.395315	0.364	0.611	3.6844e-60	8.59534e-56	Rod_bipolar	M18vM3
Gabra5	-0.395362	0.523	0.671	1.20668e-26	2.81506e-22	Rod_bipolar	M18vM3
Gm28807	-0.408501	0.534	0.67	4.36037e-25	1.01723e-20	Rod_bipolar	M18vM3
Rpl38	-0.410446	0.916	0.944	3.68859e-63	8.60511e-59	Rod_bipolar	M18vM3
Sorcs3	-0.422869	0.566	0.741	1.1736e-43	2.73789e-39	Rod_bipolar	M18vM3
Grik1	-0.42583	0.39	0.587	1.08469e-33	2.53048e-29	Rod_bipolar	M18vM3
Gm11808	-0.431666	0.138	0.429	9.12775e-100	2.12941e-95	Rod_bipolar	M18vM3
Nab1	-0.4341	0.279	0.537	3.80765e-72	8.88286e-68	Rod_bipolar	M18vM3
Mpp7	-0.435575	0.221	0.474	1.58172e-69	3.69e-65	Rod_bipolar	M18vM3
4930555F03Rik	-0.439498	0.905	0.924	2.85334e-12	6.65657e-08	Rod_bipolar	M18vM3
Ubb	-0.445336	0.98	0.983	4.94166e-81	1.15284e-76	Rod_bipolar	M18vM3
Gadd45g	-0.446755	0.58	0.747	7.98672e-50	1.86322e-45	Rod_bipolar	M18vM3
Nmnat3	-0.447066	0.366	0.532	2.32501e-34	5.42401e-30	Rod_bipolar	M18vM3
Gm42439	-0.451195	0.386	0.573	8.04602e-40	1.87706e-35	Rod_bipolar	M18vM3
Eno1	-0.468566	0.6	0.821	2.98089e-73	6.95412e-69	Rod_bipolar	M18vM3
Rps27	-0.471501	0.919	0.96	5.82999e-82	1.36008e-77	Rod_bipolar	M18vM3
Hexb	-0.473757	0.306	0.557	5.84927e-69	1.36458e-64	Rod_bipolar	M18vM3
Gm2516	-0.475833	0.803	0.876	1.33602e-30	3.1168e-26	Rod_bipolar	M18vM3
Pde10a	-0.490181	0.909	0.965	4.28927e-71	1.00064e-66	Rod_bipolar	M18vM3
Ybx1	-0.507919	0.827	0.912	1.37989e-95	3.21916e-91	Rod_bipolar	M18vM3
Gm45321	-0.509959	0.743	0.81	3.27677e-19	7.64438e-15	Rod_bipolar	M18vM3
Snrnp70	-0.519059	0.94	0.98	8.72621e-130	2.03574e-125	Rod_bipolar	M18vM3
Rps28	-0.521482	0.895	0.942	2.44661e-91	5.70769e-87	Rod_bipolar	M18vM3
4930509J09Rik	-0.531083	0.826	0.888	2.81436e-31	6.56563e-27	Rod_bipolar	M18vM3
Gm13963	-0.544035	0.59	0.752	4.73861e-42	1.10547e-37	Rod_bipolar	M18vM3
Rps29	-0.625399	0.948	0.988	3.27167e-144	7.63248e-140	Rod_bipolar	M18vM3
Uba52	-0.642466	0.505	0.786	1.01668e-122	2.37182e-118	Rod_bipolar	M18vM3
Kcnip4	-0.657505	0.216	0.417	8.51867e-50	1.98732e-45	Rod_bipolar	M18vM3
Cacna2d1	-0.706869	0.226	0.561	2.28927e-118	5.34064e-114	Rod_bipolar	M18vM3
Rpl35	-0.760828	0.63	0.856	2.55151e-161	5.95241e-157	Rod_bipolar	M18vM3
Rd3	-0.762531	0.41	0.741	3.73978e-147	8.72454e-143	Rod_bipolar	M18vM3
Tmsb10	-0.783666	0.954	0.979	2.47254e-137	5.76818e-133	Rod_bipolar	M18vM3
Unc5d	-0.836032	0.28	0.573	1.96852e-93	4.59236e-89	Rod_bipolar	M18vM3
Gm33497	1.09302	0.265	0.077	7.6018e-239	1.77342e-234	Rod	M18vM3
Hist3h2a	1.04101	0.426	0.212	9.18504e-243	2.14278e-238	Rod	M18vM3
Glb1l3	1.01609	0.321	0.116	4.42531e-243	1.03238e-238	Rod	M18vM3
Immp2l	0.938467	0.475	0.273	1.86692e-188	4.35534e-184	Rod	M18vM3
Col4a3	0.842044	0.372	0.184	2.60033e-174	6.06632e-170	Rod	M18vM3
Trim17	0.527484	0.252	0.141	6.98376e-77	1.62924e-72	Rod	M18vM3
Gm11961	0.489599	0.263	0.157	3.74488e-67	8.73644e-63	Rod	M18vM3
Negr1	0.439189	0.796	0.693	4.14308e-102	9.66539e-98	Rod	M18vM3
mt-Co3	0.437014	0.791	0.728	3.01915e-55	7.04337e-51	Rod	M18vM3
Car2	0.436274	0.351	0.269	3.47933e-42	8.11692e-38	Rod	M18vM3
Amy1	0.407632	0.352	0.263	3.32705e-40	7.76167e-36	Rod	M18vM3
5430419D17Rik	0.405228	0.275	0.189	3.91644e-42	9.13666e-38	Rod	M18vM3
mt-Co2	0.395503	0.74	0.663	2.60507e-55	6.07736e-51	Rod	M18vM3
Faim	0.378653	0.528	0.439	1.6154e-51	3.76857e-47	Rod	M18vM3
mt-Co1	0.377064	0.725	0.666	8.8445e-47	2.06333e-42	Rod	M18vM3
Sgk1	0.370834	0.538	0.452	3.7809e-48	8.82047e-44	Rod	M18vM3
Guca1a	0.36931	0.845	0.8	1.30385e-95	3.04176e-91	Rod	M18vM3
Meis2	0.362527	0.561	0.458	1.15772e-50	2.70084e-46	Rod	M18vM3
Dnah7b	0.354755	0.298	0.229	3.02807e-27	7.06418e-23	Rod	M18vM3
mt-Atp6	0.32435	0.818	0.764	4.64849e-50	1.08445e-45	Rod	M18vM3
Stxbp5l	0.324171	0.305	0.23	3.36936e-30	7.86037e-26	Rod	M18vM3
3222401L13Rik	0.321791	0.274	0.204	3.96575e-28	9.25169e-24	Rod	M18vM3
Ttll11	0.319896	0.495	0.404	1.07646e-37	2.51126e-33	Rod	M18vM3
mt-Nd4	0.309319	0.628	0.551	2.84433e-35	6.63553e-31	Rod	M18vM3
mt-Nd5	0.308672	0.396	0.321	1.52129e-26	3.54902e-22	Rod	M18vM3
Frmd5	0.305291	0.612	0.525	1.59424e-37	3.7192e-33	Rod	M18vM3
Hspa8	0.302622	0.341	0.283	1.36807e-20	3.19157e-16	Rod	M18vM3
Galntl6	0.302297	0.427	0.346	2.09598e-27	4.88972e-23	Rod	M18vM3
Tma7	0.300308	0.862	0.823	3.19541e-72	7.45458e-68	Rod	M18vM3
Osbpl8	0.298822	0.332	0.27	1.99729e-21	4.65949e-17	Rod	M18vM3
mt-Nd1	0.291304	0.634	0.566	5.42669e-31	1.26599e-26	Rod	M18vM3
Grb10	0.28852	0.276	0.214	3.49568e-22	8.15506e-18	Rod	M18vM3
mt-Nd3	0.276804	0.502	0.423	2.30798e-27	5.38429e-23	Rod	M18vM3
Dynll1	0.276517	0.344	0.285	2.59577e-20	6.05567e-16	Rod	M18vM3
Nr2e3	0.276351	0.632	0.561	2.27884e-38	5.31631e-34	Rod	M18vM3
Kmt2a	0.275775	0.476	0.406	6.09708e-26	1.42239e-21	Rod	M18vM3
AY036118	0.266859	0.671	0.627	8.33253e-24	1.9439e-19	Rod	M18vM3
mt-Cytb	0.263242	0.744	0.692	8.12787e-35	1.89615e-30	Rod	M18vM3
Zswim6	0.26012	0.434	0.367	1.08543e-21	2.5322e-17	Rod	M18vM3
Cdk2ap2	0.258449	0.301	0.245	1.10245e-18	2.5719e-14	Rod	M18vM3
Syt14	0.255516	0.256	0.204	1.08093e-16	2.5217e-12	Rod	M18vM3
Hsp90aa1	0.255479	0.739	0.709	1.06117e-34	2.4756e-30	Rod	M18vM3
Lhfpl3	0.253795	0.82	0.775	2.93244e-37	6.8411e-33	Rod	M18vM3
Nr6a1	0.247072	0.285	0.239	7.3385e-13	1.712e-08	Rod	M18vM3
Arl6ip1	0.245234	0.269	0.219	2.46835e-16	5.75842e-12	Rod	M18vM3
Khdrbs3	0.243687	0.301	0.252	1.20775e-14	2.81756e-10	Rod	M18vM3
Ip6k2	0.240538	0.358	0.3	7.08108e-18	1.65195e-13	Rod	M18vM3
Adgrb3	0.239178	0.268	0.238	1.85727e-07	0.00433282	Rod	M18vM3
Oaz1	0.239032	0.566	0.503	4.83414e-26	1.12776e-21	Rod	M18vM3
Itm2b	0.233507	0.284	0.239	8.85791e-14	2.06646e-09	Rod	M18vM3
mt-Nd2	0.227534	0.589	0.514	2.7431e-25	6.39938e-21	Rod	M18vM3
Efr3a	0.223353	0.276	0.226	3.25074e-15	7.58366e-11	Rod	M18vM3
Arglu1	-0.223186	0.216	0.256	1.2503e-11	2.91682e-07	Rod	M18vM3
Pitpnm3	-0.22334	0.461	0.521	7.41518e-20	1.72989e-15	Rod	M18vM3
Trappc9	-0.230308	0.274	0.328	1.94839e-16	4.54539e-12	Rod	M18vM3
Abhd18	-0.23134	0.236	0.282	9.35899e-14	2.18336e-09	Rod	M18vM3
Hk2	-0.233774	0.659	0.716	1.18676e-32	2.76859e-28	Rod	M18vM3
Rbm20	-0.234553	0.247	0.291	1.32885e-13	3.10006e-09	Rod	M18vM3
Umad1	-0.237747	0.34	0.374	1.79186e-09	4.18023e-05	Rod	M18vM3
Crxos	-0.239702	0.44	0.491	3.54878e-18	8.27895e-14	Rod	M18vM3
Cadm1	-0.242814	0.754	0.81	1.67149e-37	3.89942e-33	Rod	M18vM3
Gm10353	-0.244386	0.21	0.264	1.10962e-17	2.58864e-13	Rod	M18vM3
Ext1	-0.252482	0.433	0.483	1.32955e-16	3.1017e-12	Rod	M18vM3
Rabgap1	-0.253042	0.317	0.361	3.02852e-13	7.06523e-09	Rod	M18vM3
Cecr2	-0.256638	0.246	0.293	1.9316e-14	4.50623e-10	Rod	M18vM3
Dscaml1	-0.260506	0.72	0.78	1.11026e-39	2.59013e-35	Rod	M18vM3
Cc2d2a	-0.262116	0.259	0.308	1.51391e-14	3.5318e-10	Rod	M18vM3
A430035B10Rik	-0.262472	0.331	0.39	5.37159e-20	1.25314e-15	Rod	M18vM3
Ndufaf2	-0.271751	0.286	0.342	1.50967e-17	3.52191e-13	Rod	M18vM3
Slc17a1	-0.274738	0.321	0.371	7.21954e-16	1.68425e-11	Rod	M18vM3
Gm26827	-0.276829	0.226	0.285	1.45034e-19	3.38349e-15	Rod	M18vM3
Taok3	-0.277211	0.552	0.628	2.72171e-36	6.34949e-32	Rod	M18vM3
Gm15283	-0.280114	0.469	0.532	1.75853e-22	4.10248e-18	Rod	M18vM3
Ptpn2	-0.285035	0.299	0.345	4.30885e-15	1.00521e-10	Rod	M18vM3
Tjp1	-0.285082	0.515	0.586	3.09356e-30	7.21696e-26	Rod	M18vM3
Smim13	-0.319795	0.191	0.251	2.5109e-24	5.85768e-20	Rod	M18vM3
Gm20139	-0.325616	0.521	0.594	1.8397e-35	4.29184e-31	Rod	M18vM3
Mast2	-0.326601	0.393	0.478	7.19019e-35	1.6774e-30	Rod	M18vM3
Glp2r	-0.332711	0.196	0.268	1.15575e-28	2.69626e-24	Rod	M18vM3
Kansl1l	-0.336888	0.33	0.406	4.67629e-29	1.09093e-24	Rod	M18vM3
Ythdc1	-0.33964	0.196	0.257	1.88956e-25	4.40815e-21	Rod	M18vM3
Esrrb	-0.38481	0.502	0.609	1.70254e-61	3.97184e-57	Rod	M18vM3
F630040K05Rik	-0.44239	0.226	0.315	2.51995e-46	5.87878e-42	Rod	M18vM3
Gm12709	-0.443349	0.182	0.263	3.64133e-40	8.49485e-36	Rod	M18vM3
Phactr1	-0.458826	0.543	0.652	1.95827e-74	4.56845e-70	Rod	M18vM3
Tmlhe	-0.478723	0.494	0.613	3.35396e-85	7.82445e-81	Rod	M18vM3
Zfp385b	-0.586195	0.487	0.625	1.09792e-113	2.56134e-109	Rod	M18vM3
Rorb	-0.727206	0.388	0.567	2.27341e-176	5.30364e-172	Rod	M18vM3
Dlg2	-0.779731	0.303	0.455	2.89125e-116	6.74501e-112	Rod	M18vM3
Gulp1	-1.18522	0.165	0.427	0	0	Rod	M18vM3
Mgarp	1.3418	0.987	0.912	6.85497e-11	1.5992e-06	AII_amacrine	M24vM3
Cplx3	1.31283	0.975	0.789	8.70543e-12	2.03089e-07	AII_amacrine	M24vM3
Cirbp	1.24285	0.868	0.526	9.14696e-12	2.1339e-07	AII_amacrine	M24vM3
Car2	1.23405	0.987	0.895	3.19089e-11	7.44403e-07	AII_amacrine	M24vM3
Tgfb2	1.21495	0.868	0.579	9.05388e-15	2.11218e-10	AII_amacrine	M24vM3
H3f3b	1.0672	0.956	0.772	1.35161e-10	3.15317e-06	AII_amacrine	M24vM3
Drd4	1.03031	0.83	0.561	5.81796e-10	1.35727e-05	AII_amacrine	M24vM3
H3f3a	1.02846	0.912	0.754	1.31217e-09	3.06116e-05	AII_amacrine	M24vM3
Ckb	1.02579	0.994	0.86	4.92924e-09	0.000114994	AII_amacrine	M24vM3
Rps21	0.98967	0.937	0.702	2.57593e-10	6.00938e-06	AII_amacrine	M24vM3
Rps20	0.981813	0.843	0.509	5.33015e-10	1.24347e-05	AII_amacrine	M24vM3
Rplp1	0.977869	0.887	0.754	1.07893e-08	0.000251703	AII_amacrine	M24vM3
Rps24	0.958301	0.931	0.807	1.3506e-09	3.15081e-05	AII_amacrine	M24vM3
Mpc2	0.951698	0.818	0.404	2.72834e-10	6.36494e-06	AII_amacrine	M24vM3
Calm1	0.938725	0.987	0.947	1.41002e-07	0.00328943	AII_amacrine	M24vM3
Rpl13	0.933607	0.912	0.772	2.14941e-09	5.01435e-05	AII_amacrine	M24vM3
Cox8a	0.928123	0.925	0.737	1.44717e-07	0.00337609	AII_amacrine	M24vM3
Eif1	0.920671	0.906	0.684	2.93095e-08	0.000683762	AII_amacrine	M24vM3
Eif1b	0.914618	0.975	0.737	2.22828e-07	0.00519836	AII_amacrine	M24vM3
Gpx4	0.909316	0.862	0.649	3.92725e-08	0.000916189	AII_amacrine	M24vM3
Rpl21	0.907412	0.874	0.649	1.40958e-08	0.000328841	AII_amacrine	M24vM3
Rpl39	0.896359	0.83	0.649	6.92818e-08	0.00161628	AII_amacrine	M24vM3
Slc25a4	0.894805	0.906	0.684	1.07893e-07	0.00251703	AII_amacrine	M24vM3
Rps12	0.892683	0.811	0.544	4.63252e-08	0.00108072	AII_amacrine	M24vM3
Oaz1	0.885311	0.937	0.737	1.19387e-08	0.000278519	AII_amacrine	M24vM3
Rpl3	0.874505	0.887	0.684	4.84613e-08	0.00113055	AII_amacrine	M24vM3
Pebp1	0.861528	0.881	0.579	2.20903e-08	0.000515345	AII_amacrine	M24vM3
Rpl35a	0.852462	0.893	0.702	1.15688e-07	0.00269889	AII_amacrine	M24vM3
Rps27	0.848852	0.899	0.702	2.43745e-08	0.000568634	AII_amacrine	M24vM3
Rps14	0.84824	0.874	0.684	8.78973e-08	0.00205056	AII_amacrine	M24vM3
Rps13	0.847526	0.855	0.596	1.06327e-07	0.0024805	AII_amacrine	M24vM3
Ndufb9	0.846272	0.83	0.526	2.47135e-07	0.00576541	AII_amacrine	M24vM3
Rbm3	0.844657	0.799	0.439	8.45056e-09	0.000197143	AII_amacrine	M24vM3
Cacna2d4	0.840787	0.648	0.439	3.8155e-07	0.00890118	AII_amacrine	M24vM3
Rps9	0.830818	0.811	0.561	5.63732e-08	0.00131513	AII_amacrine	M24vM3
Ndufv3	0.812765	0.824	0.491	3.11534e-08	0.000726779	AII_amacrine	M24vM3
Naca	0.811467	0.843	0.561	1.55528e-07	0.00362831	AII_amacrine	M24vM3
Rpl28	0.809726	0.868	0.596	1.53897e-07	0.00359027	AII_amacrine	M24vM3
Rpl8	0.809433	0.862	0.614	1.54936e-07	0.00361451	AII_amacrine	M24vM3
Sec61g	0.807437	0.761	0.439	2.43934e-07	0.00569074	AII_amacrine	M24vM3
Rpl27	0.80103	0.83	0.649	1.94711e-07	0.00454241	AII_amacrine	M24vM3
Rpl9	0.796441	0.899	0.825	4.28416e-07	0.00999451	AII_amacrine	M24vM3
Rpl34	0.794238	0.824	0.561	2.26338e-07	0.00528024	AII_amacrine	M24vM3
Rps3	0.79235	0.843	0.614	6.73918e-08	0.00157218	AII_amacrine	M24vM3
Rpl30	0.786722	0.893	0.737	3.56884e-07	0.00832575	AII_amacrine	M24vM3
Ppp1r1a	0.784964	0.937	0.614	9.72129e-08	0.00226788	AII_amacrine	M24vM3
Rpl7	0.754516	0.792	0.561	3.8772e-07	0.00904512	AII_amacrine	M24vM3
Anp32e	0.751884	0.78	0.509	4.20967e-09	9.82075e-05	AII_amacrine	M24vM3
Snhg8	0.734028	0.723	0.316	1.6643e-08	0.000388264	AII_amacrine	M24vM3
Rpl5	0.733348	0.811	0.439	4.31976e-08	0.00100776	AII_amacrine	M24vM3
Rps18	0.733339	0.843	0.649	1.9821e-07	0.00462405	AII_amacrine	M24vM3
Map1lc3b	0.725482	0.736	0.316	6.09341e-08	0.00142153	AII_amacrine	M24vM3
Rps27a	0.718538	0.937	0.754	1.06962e-07	0.00249532	AII_amacrine	M24vM3
Rpl4	0.684287	0.78	0.439	5.26711e-08	0.00122876	AII_amacrine	M24vM3
Bzw2	0.674237	0.679	0.333	7.08105e-08	0.00165194	AII_amacrine	M24vM3
Rpl27a	0.665287	0.943	0.754	1.22768e-07	0.00286405	AII_amacrine	M24vM3
Ubxn1	0.662078	0.711	0.281	7.72373e-09	0.000180187	AII_amacrine	M24vM3
Ciapin1	0.653215	0.711	0.333	2.48916e-07	0.00580696	AII_amacrine	M24vM3
Micos10	0.577253	0.83	0.439	4.87999e-08	0.00113845	AII_amacrine	M24vM3
Ankra2	0.547919	0.635	0.228	3.73644e-07	0.00871673	AII_amacrine	M24vM3
Glo1	0.52098	0.679	0.351	4.0535e-07	0.00945642	AII_amacrine	M24vM3
Camk1d	-1.24863	0.491	0.719	8.45012e-10	1.97133e-05	AII_amacrine	M24vM3
Selenbp1	1.49449	0.403	0.029	2.90624e-66	6.77997e-62	Cone	M24vM3
Pcp2	1.1708	0.537	0.693	4.00443e-10	9.34193e-06	Cone	M24vM3
Drd4	1.12943	0.627	0.337	1.97119e-45	4.59858e-41	Cone	M24vM3
Tc2n	0.954002	0.319	0.045	3.25512e-42	7.59387e-38	Cone	M24vM3
Opn1mw	0.947138	0.889	0.816	8.53772e-34	1.99176e-29	Cone	M24vM3
Usp2	0.893428	0.794	0.624	4.24568e-43	9.90474e-39	Cone	M24vM3
Ip6k2	0.885029	0.888	0.761	3.65704e-49	8.53151e-45	Cone	M24vM3
Rbm3	0.875838	0.667	0.456	8.19791e-37	1.91249e-32	Cone	M24vM3
Zfp804a	0.813424	0.708	0.499	5.07465e-25	1.18387e-20	Cone	M24vM3
Pcp4l1	0.787381	0.505	0.226	2.99758e-36	6.99305e-32	Cone	M24vM3
Unc5d	0.756348	0.651	0.52	9.76158e-14	2.27728e-09	Cone	M24vM3
Btg2	0.749764	0.746	0.671	6.1517e-26	1.43513e-21	Cone	M24vM3
Ubc	0.735257	0.786	0.74	3.78228e-29	8.82368e-25	Cone	M24vM3
Snhg20	0.721491	0.809	0.705	5.72032e-27	1.33449e-22	Cone	M24vM3
Krt18	0.70117	0.639	0.52	1.66997e-18	3.89588e-14	Cone	M24vM3
Gpr158	0.688029	0.548	0.357	4.8312e-18	1.12707e-13	Cone	M24vM3
Ccdc25	0.681708	0.49	0.34	6.24345e-17	1.45654e-12	Cone	M24vM3
Tuft1	0.677678	0.371	0.161	1.60682e-22	3.74855e-18	Cone	M24vM3
Crlf3	0.657429	0.582	0.423	3.78262e-17	8.82449e-13	Cone	M24vM3
Ccdc85a	0.625504	0.612	0.427	1.22983e-16	2.86906e-12	Cone	M24vM3
Cit	0.615376	0.445	0.274	1.24191e-14	2.89725e-10	Cone	M24vM3
Klc3	0.60115	0.66	0.517	1.88253e-21	4.39175e-17	Cone	M24vM3
Glb1l3	0.595525	0.313	0.098	8.52256e-26	1.98823e-21	Cone	M24vM3
Snrpb	0.589678	0.737	0.671	2.99461e-20	6.98612e-16	Cone	M24vM3
Gm17167	0.579757	0.333	0.155	2.91811e-17	6.80766e-13	Cone	M24vM3
Mogat1	0.552673	0.487	0.31	7.38682e-17	1.72327e-12	Cone	M24vM3
Cirbp	0.552212	0.729	0.634	9.99199e-20	2.33103e-15	Cone	M24vM3
Eif3b	0.526023	0.748	0.666	4.73726e-16	1.10515e-11	Cone	M24vM3
Lpcat2	0.523647	0.758	0.661	1.19619e-16	2.7906e-12	Cone	M24vM3
Mdh1	0.518639	0.797	0.818	2.44517e-17	5.70435e-13	Cone	M24vM3
Gnb5	0.518002	0.916	0.883	1.74296e-34	4.06615e-30	Cone	M24vM3
A930016O22Rik	0.497969	0.277	0.158	8.92839e-11	2.0829e-06	Cone	M24vM3
Mgst3	0.487361	0.576	0.502	1.51364e-09	3.53116e-05	Cone	M24vM3
Pmm1	0.481241	0.595	0.456	9.20878e-16	2.14832e-11	Cone	M24vM3
Tax1bp1	0.465211	0.881	0.861	1.2761e-24	2.977e-20	Cone	M24vM3
Fth1	0.461251	0.867	0.851	5.1651e-13	1.20497e-08	Cone	M24vM3
Eif1	0.459593	0.854	0.839	3.85079e-15	8.98351e-11	Cone	M24vM3
Stk19	0.454186	0.452	0.33	2.40168e-10	5.60288e-06	Cone	M24vM3
Hs6st2	0.445348	0.392	0.232	1.55297e-11	3.62292e-07	Cone	M24vM3
Guca1a	0.44107	0.949	0.945	3.38201e-14	7.8899e-10	Cone	M24vM3
Ldha	0.441009	0.796	0.763	1.05618e-13	2.46396e-09	Cone	M24vM3
3110021N24Rik	0.438454	0.621	0.518	2.54638e-09	5.94046e-05	Cone	M24vM3
Atp5g1	0.434685	0.758	0.726	1.32571e-09	3.09276e-05	Cone	M24vM3
Cst3	0.430676	0.812	0.821	4.80859e-12	1.12179e-07	Cone	M24vM3
Ahcyl1	0.425819	0.721	0.647	9.45076e-11	2.20477e-06	Cone	M24vM3
Nrxn3	0.424167	0.425	0.605	7.68198e-11	1.79213e-06	Cone	M24vM3
Pebp1	0.41717	0.756	0.716	2.99198e-13	6.97999e-09	Cone	M24vM3
Tcta	0.414603	0.482	0.339	3.97035e-11	9.26242e-07	Cone	M24vM3
Thyn1	0.412005	0.453	0.349	1.09855e-08	0.00025628	Cone	M24vM3
Upf3b	0.403452	0.828	0.832	1.56397e-09	3.64858e-05	Cone	M24vM3
Rpl17	0.397369	0.712	0.693	1.79303e-08	0.000418297	Cone	M24vM3
Tomm20	0.394442	0.855	0.847	2.45237e-12	5.72112e-08	Cone	M24vM3
Tma7	0.393842	0.959	0.954	6.49251e-11	1.51464e-06	Cone	M24vM3
Ldhb	0.389593	0.451	0.33	4.13211e-10	9.6398e-06	Cone	M24vM3
Pnn	0.388831	0.767	0.708	3.19857e-09	7.46194e-05	Cone	M24vM3
Ndfip1	0.38633	0.88	0.871	1.43769e-12	3.35398e-08	Cone	M24vM3
Slc31a2	0.380662	0.691	0.615	4.70279e-11	1.09711e-06	Cone	M24vM3
Psma3	0.370738	0.748	0.706	8.67637e-11	2.02411e-06	Cone	M24vM3
Akr1a1	0.368326	0.566	0.514	1.09314e-07	0.00255019	Cone	M24vM3
Prmt7	0.364629	0.379	0.279	4.13439e-07	0.00964513	Cone	M24vM3
Hnrnpf	0.364266	0.732	0.685	1.62306e-09	3.78645e-05	Cone	M24vM3
Mgarp	0.358379	0.923	0.941	6.68484e-14	1.55951e-09	Cone	M24vM3
Osbp2	0.357905	0.75	0.724	7.95263e-10	1.85527e-05	Cone	M24vM3
A930003A15Rik	0.354614	0.74	0.735	2.57761e-08	0.000601331	Cone	M24vM3
Eif1a	0.353183	0.601	0.54	8.06578e-08	0.00188167	Cone	M24vM3
Rpl3	0.349936	0.779	0.738	6.71245e-09	0.000156595	Cone	M24vM3
Atp5a1	0.349128	0.728	0.712	1.65536e-09	3.86179e-05	Cone	M24vM3
Rpl13a	0.348751	0.759	0.75	1.10215e-08	0.000257121	Cone	M24vM3
Oaz1	0.348437	0.901	0.919	2.81125e-12	6.55837e-08	Cone	M24vM3
Atp5l	0.345589	0.769	0.745	1.24535e-09	2.90528e-05	Cone	M24vM3
Rps20	0.341569	0.704	0.641	2.79058e-08	0.000651015	Cone	M24vM3
Tspan3	0.334317	0.662	0.624	1.22648e-08	0.000286126	Cone	M24vM3
Dynll1	0.331227	0.705	0.692	3.79615e-07	0.00885605	Cone	M24vM3
Itm2b	0.329993	0.762	0.779	4.36433e-09	0.000101815	Cone	M24vM3
Rgs9	0.326925	0.965	0.957	3.05628e-17	7.12999e-13	Cone	M24vM3
Alad	0.326613	0.25	0.152	1.47038e-07	0.00343026	Cone	M24vM3
Uqcrc1	0.322371	0.656	0.586	3.22283e-08	0.000751855	Cone	M24vM3
Rps14	0.320808	0.748	0.734	1.76569e-07	0.00411917	Cone	M24vM3
Dad1	0.317981	0.667	0.644	4.13078e-07	0.00963669	Cone	M24vM3
Slc25a4	0.317803	0.831	0.813	3.56546e-08	0.000831786	Cone	M24vM3
Ndufv1	0.311502	0.628	0.573	1.31637e-07	0.00307096	Cone	M24vM3
Ndufa4	0.310883	0.85	0.88	1.05075e-08	0.000245129	Cone	M24vM3
Rpl23	0.307881	0.769	0.74	1.90901e-07	0.00445353	Cone	M24vM3
Car2	0.307405	0.725	0.685	3.55213e-08	0.000828675	Cone	M24vM3
Dpysl3	0.303552	0.854	0.818	9.89061e-10	2.30738e-05	Cone	M24vM3
Atp6v0c	0.303485	0.823	0.852	2.20483e-08	0.000514365	Cone	M24vM3
Lhfpl3	0.302239	0.95	0.9	1.65413e-09	3.85893e-05	Cone	M24vM3
Camta1	0.295448	0.907	0.886	3.6784e-08	0.000858135	Cone	M24vM3
Impdh1	0.293063	0.88	0.868	7.56098e-12	1.7639e-07	Cone	M24vM3
Calm2	0.280439	0.758	0.768	1.35057e-07	0.00315075	Cone	M24vM3
Agpat3	0.27694	0.827	0.81	2.2107e-09	5.15735e-05	Cone	M24vM3
Bcl7c	0.272734	0.261	0.161	1.60546e-07	0.00374538	Cone	M24vM3
Scg5	0.263823	0.809	0.841	7.02272e-09	0.000163833	Cone	M24vM3
Fam57b	0.261936	0.907	0.861	1.02855e-10	2.39951e-06	Cone	M24vM3
Rbm39	0.261242	0.889	0.893	1.09139e-08	0.000254609	Cone	M24vM3
Syp	0.256059	0.844	0.839	2.52552e-09	5.89178e-05	Cone	M24vM3
mt-Co1	0.223761	0.993	0.997	3.06675e-10	7.15442e-06	Cone	M24vM3
Smap1	-0.224795	0.257	0.398	2.65209e-08	0.000618705	Cone	M24vM3
D430042O09Rik	-0.225068	0.376	0.556	3.83438e-11	8.94523e-07	Cone	M24vM3
Wwp1	-0.226267	0.433	0.572	2.74849e-07	0.00641195	Cone	M24vM3
Rnf123	-0.227022	0.269	0.42	9.24739e-09	0.000215732	Cone	M24vM3
Zhx3	-0.228071	0.149	0.271	1.78784e-08	0.000417085	Cone	M24vM3
Cited2	-0.228486	0.233	0.369	2.41869e-08	0.000564256	Cone	M24vM3
mt-Nd1	-0.229115	0.989	0.993	4.15594e-09	9.6954e-05	Cone	M24vM3
mt-Nd2	-0.22937	0.981	0.996	5.37695e-09	0.000125439	Cone	M24vM3
Mir124a-1hg	-0.23002	0.936	0.962	5.21963e-10	1.21769e-05	Cone	M24vM3
Ubn2	-0.230036	0.598	0.729	2.37197e-07	0.00553356	Cone	M24vM3
Tpp1	-0.232635	0.3	0.467	1.09302e-09	2.5499e-05	Cone	M24vM3
Taf10	-0.234098	0.2	0.337	4.22858e-09	9.86485e-05	Cone	M24vM3
Kirrel	-0.234333	0.115	0.262	3.59256e-12	8.38107e-08	Cone	M24vM3
Cdk13	-0.234637	0.399	0.57	6.58686e-09	0.000153665	Cone	M24vM3
Arid1b	-0.239254	0.425	0.56	6.35644e-08	0.00148289	Cone	M24vM3
Nrep	-0.239618	0.202	0.365	1.54977e-11	3.61547e-07	Cone	M24vM3
Maml3	-0.239757	0.398	0.547	1.06506e-07	0.00248467	Cone	M24vM3
Fam149a	-0.240329	0.325	0.48	1.63907e-08	0.00038238	Cone	M24vM3
Umad1	-0.241392	0.295	0.431	2.37242e-07	0.00553463	Cone	M24vM3
Fam135a	-0.241479	0.287	0.423	1.43208e-07	0.0033409	Cone	M24vM3
Syne2	-0.241827	0.482	0.643	3.70601e-09	8.64575e-05	Cone	M24vM3
F630040K05Rik	-0.24206	0.525	0.679	1.16449e-08	0.000271664	Cone	M24vM3
Xrcc4	-0.242464	0.341	0.488	6.86304e-08	0.00160108	Cone	M24vM3
Hist1h2be	-0.24267	0.143	0.276	7.83057e-10	1.82679e-05	Cone	M24vM3
Crp	-0.242725	0.192	0.34	2.19383e-09	5.11798e-05	Cone	M24vM3
Ctr9	-0.242917	0.257	0.384	3.70866e-07	0.00865193	Cone	M24vM3
Samd12	-0.244002	0.146	0.272	1.03869e-08	0.000242317	Cone	M24vM3
Mark3	-0.244466	0.286	0.44	1.75729e-08	0.000409958	Cone	M24vM3
Scai	-0.244518	0.261	0.395	2.00582e-07	0.00467937	Cone	M24vM3
Map1b	-0.244915	0.928	0.964	5.71698e-09	0.000133371	Cone	M24vM3
Ppp3cb	-0.245518	0.382	0.54	1.83562e-09	4.28233e-05	Cone	M24vM3
Cltb	-0.247353	0.702	0.81	2.49399e-07	0.00581824	Cone	M24vM3
C2cd5	-0.247656	0.363	0.548	2.71334e-11	6.32995e-07	Cone	M24vM3
Dscaml1	-0.247987	0.838	0.89	3.34323e-07	0.00779942	Cone	M24vM3
Slc17a1	-0.248087	0.147	0.252	3.17066e-07	0.00739682	Cone	M24vM3
Arhgap26	-0.248695	0.231	0.402	1.14911e-11	2.68076e-07	Cone	M24vM3
Zfp207	-0.250687	0.604	0.748	3.4194e-08	0.000797711	Cone	M24vM3
Guca1b	-0.251675	0.558	0.737	5.90329e-11	1.37718e-06	Cone	M24vM3
Mettl15	-0.2535	0.218	0.347	3.55791e-08	0.000830025	Cone	M24vM3
Senp3	-0.253799	0.203	0.346	2.1142e-09	4.93223e-05	Cone	M24vM3
Dusp11	-0.254096	0.438	0.612	1.90798e-09	4.45113e-05	Cone	M24vM3
Cpne3	-0.254147	0.221	0.356	5.36345e-08	0.00125124	Cone	M24vM3
Uba52	-0.254492	0.384	0.512	4.16226e-07	0.00971014	Cone	M24vM3
Akap6	-0.254679	0.356	0.495	2.24194e-07	0.00523022	Cone	M24vM3
Fcho2	-0.255517	0.329	0.498	1.61613e-10	3.77027e-06	Cone	M24vM3
Xpo1	-0.255802	0.303	0.452	3.69329e-08	0.000861607	Cone	M24vM3
Pdzd8	-0.256024	0.372	0.528	1.57911e-08	0.00036839	Cone	M24vM3
mt-Nd4	-0.25614	0.988	0.996	6.89797e-13	1.60923e-08	Cone	M24vM3
Pnisr	-0.256712	0.673	0.831	4.38725e-10	1.0235e-05	Cone	M24vM3
Pitpnm2os2	-0.256714	0.276	0.405	3.96249e-07	0.00924409	Cone	M24vM3
Shisal1	-0.257404	0.254	0.405	7.50655e-09	0.00017512	Cone	M24vM3
Rapgef2	-0.257862	0.246	0.41	8.33732e-10	1.94501e-05	Cone	M24vM3
Rbm28	-0.257999	0.287	0.437	6.19405e-09	0.000144501	Cone	M24vM3
Ccdc90b	-0.259329	0.254	0.397	4.54298e-08	0.00105983	Cone	M24vM3
Agap1	-0.261633	0.673	0.826	8.24697e-11	1.92393e-06	Cone	M24vM3
Kcnq1ot1	-0.263173	0.424	0.569	2.96831e-07	0.00692476	Cone	M24vM3
Celf2	-0.263269	0.802	0.894	8.45785e-10	1.97313e-05	Cone	M24vM3
Tbc1d12	-0.264452	0.156	0.292	3.96525e-10	9.25052e-06	Cone	M24vM3
Lgr5	-0.265817	0.238	0.397	3.76284e-09	8.77834e-05	Cone	M24vM3
Atp8a2	-0.267172	0.637	0.77	1.48853e-07	0.0034726	Cone	M24vM3
Herc3	-0.267234	0.43	0.577	8.5377e-09	0.000199176	Cone	M24vM3
Otx2os1	-0.267767	0.916	0.949	4.10867e-11	9.58512e-07	Cone	M24vM3
Adcy2	-0.268605	0.322	0.502	2.21082e-10	5.15762e-06	Cone	M24vM3
Ndn	-0.268733	0.238	0.389	4.48454e-09	0.00010462	Cone	M24vM3
Ank3	-0.269351	0.775	0.863	1.99281e-10	4.64903e-06	Cone	M24vM3
Memo1	-0.269808	0.67	0.795	2.10734e-07	0.00491622	Cone	M24vM3
Lcorl	-0.269856	0.506	0.65	3.50084e-08	0.000816712	Cone	M24vM3
Atad2b	-0.270318	0.448	0.644	1.18363e-11	2.76129e-07	Cone	M24vM3
Ddhd1	-0.270673	0.756	0.86	2.70872e-09	6.31917e-05	Cone	M24vM3
Ythdc1	-0.272229	0.384	0.563	1.50268e-11	3.50561e-07	Cone	M24vM3
Psd	-0.275365	0.378	0.547	2.10181e-09	4.9033e-05	Cone	M24vM3
Ezh2	-0.27736	0.133	0.278	1.60431e-11	3.74269e-07	Cone	M24vM3
Hcn1	-0.279514	0.978	0.981	2.87615e-13	6.70978e-09	Cone	M24vM3
Clca1	-0.279903	0.218	0.352	3.47758e-08	0.000811285	Cone	M24vM3
Abi3	-0.280122	0.157	0.285	3.21191e-09	7.49307e-05	Cone	M24vM3
0610009B22Rik	-0.28297	0.234	0.402	1.6647e-11	3.88357e-07	Cone	M24vM3
4930549G23Rik	-0.283193	0.127	0.294	1.64299e-14	3.83292e-10	Cone	M24vM3
Stxbp1	-0.28409	0.862	0.957	8.01775e-11	1.87046e-06	Cone	M24vM3
Negr1	-0.286599	0.985	0.986	3.80405e-11	8.87447e-07	Cone	M24vM3
Filip1	-0.287368	0.183	0.355	9.29229e-13	2.1678e-08	Cone	M24vM3
Ppp1r9a	-0.287768	0.551	0.702	1.36854e-08	0.000319268	Cone	M24vM3
Prdm1	-0.288711	0.555	0.715	4.18766e-09	9.7694e-05	Cone	M24vM3
Iqsec1	-0.289233	0.72	0.834	2.71731e-07	0.00633921	Cone	M24vM3
Hmgn2	-0.290461	0.319	0.475	8.06326e-10	1.88108e-05	Cone	M24vM3
Rgs20	-0.292337	0.977	0.978	1.19438e-11	2.78637e-07	Cone	M24vM3
Jam3	-0.293105	0.724	0.834	1.6354e-08	0.000381523	Cone	M24vM3
Dusp23	-0.296103	0.212	0.343	2.07262e-08	0.000483521	Cone	M24vM3
Hsp90aa1	-0.297642	0.84	0.912	4.18085e-08	0.000975351	Cone	M24vM3
Skida1	-0.298733	0.319	0.488	8.27413e-10	1.93027e-05	Cone	M24vM3
Hs3st3b1	-0.30022	0.265	0.421	5.50118e-10	1.28337e-05	Cone	M24vM3
Adgrv1	-0.303215	0.549	0.731	4.20747e-11	9.8156e-07	Cone	M24vM3
Wdr31	-0.304484	0.575	0.698	7.45971e-09	0.000174028	Cone	M24vM3
Igsf11	-0.305338	0.568	0.754	3.17836e-11	7.4148e-07	Cone	M24vM3
Neurod1	-0.305663	0.8	0.871	3.13528e-08	0.00073143	Cone	M24vM3
Lca5	-0.306366	0.622	0.761	5.31835e-11	1.24072e-06	Cone	M24vM3
Wdr78	-0.306573	0.522	0.657	5.70507e-08	0.00133094	Cone	M24vM3
Uckl1	-0.309323	0.705	0.821	1.11132e-07	0.00259261	Cone	M24vM3
Nmnat2	-0.310165	0.348	0.546	4.41955e-12	1.03104e-07	Cone	M24vM3
Tsga10	-0.311629	0.175	0.33	6.39316e-12	1.49146e-07	Cone	M24vM3
Kidins220	-0.313172	0.369	0.554	1.89494e-11	4.42071e-07	Cone	M24vM3
Zfp608	-0.315887	0.57	0.751	1.61673e-11	3.77167e-07	Cone	M24vM3
Ccdc171	-0.316438	0.133	0.302	9.52189e-15	2.22136e-10	Cone	M24vM3
Epb41	-0.31794	0.939	0.973	3.23531e-15	7.54765e-11	Cone	M24vM3
Erc2	-0.319754	0.728	0.835	1.1109e-10	2.59161e-06	Cone	M24vM3
Ackr1	-0.320746	0.467	0.64	3.96619e-10	9.25273e-06	Cone	M24vM3
Psd3	-0.32387	0.332	0.498	1.81329e-10	4.23022e-06	Cone	M24vM3
Dennd1a	-0.32683	0.628	0.774	2.46478e-10	5.75008e-06	Cone	M24vM3
Ccdc136	-0.329334	0.72	0.828	3.45139e-09	8.05174e-05	Cone	M24vM3
Mak	-0.33229	0.766	0.874	1.23548e-11	2.88225e-07	Cone	M24vM3
Rorb	-0.333834	0.713	0.87	7.18953e-13	1.67724e-08	Cone	M24vM3
Dnm3	-0.336911	0.827	0.891	6.24204e-11	1.45621e-06	Cone	M24vM3
Cdh18	-0.337776	0.997	0.973	1.86858e-09	4.35921e-05	Cone	M24vM3
Fhod3	-0.338128	0.407	0.589	3.20292e-12	7.4721e-08	Cone	M24vM3
Ryr2	-0.340304	0.215	0.447	1.37437e-18	3.20627e-14	Cone	M24vM3
Kif1b	-0.342521	0.839	0.918	3.12739e-11	7.2959e-07	Cone	M24vM3
Exoc4	-0.342665	0.594	0.748	8.32763e-11	1.94275e-06	Cone	M24vM3
Kcnab2	-0.342666	0.433	0.608	1.04825e-10	2.44546e-06	Cone	M24vM3
Kdm4c	-0.342958	0.855	0.918	1.20766e-14	2.81735e-10	Cone	M24vM3
Prtg	-0.344208	0.402	0.563	9.14393e-09	0.000213319	Cone	M24vM3
Klhl29	-0.345984	0.133	0.305	4.10594e-15	9.57875e-11	Cone	M24vM3
Rabgap1l	-0.347768	0.535	0.696	4.11152e-09	9.59177e-05	Cone	M24vM3
Cntn1	-0.350837	0.133	0.304	3.85994e-15	9.00486e-11	Cone	M24vM3
Pla2r1	-0.351556	0.53	0.661	4.07406e-09	9.50438e-05	Cone	M24vM3
Gm12353	-0.352987	0.309	0.483	8.19714e-11	1.91231e-06	Cone	M24vM3
Calu	-0.354716	0.242	0.392	2.75099e-10	6.4178e-06	Cone	M24vM3
Gem	-0.354939	0.341	0.52	4.5682e-12	1.06571e-07	Cone	M24vM3
Xkr6	-0.355561	0.267	0.473	1.11555e-15	2.60248e-11	Cone	M24vM3
Large1	-0.356323	0.447	0.603	2.27551e-09	5.30854e-05	Cone	M24vM3
Upp2	-0.359065	0.234	0.415	1.62879e-13	3.79982e-09	Cone	M24vM3
Ap2b1	-0.360873	0.536	0.703	6.11485e-10	1.42653e-05	Cone	M24vM3
Pou2f1	-0.364588	0.505	0.683	2.55115e-13	5.95157e-09	Cone	M24vM3
Pitpnc1	-0.36564	0.257	0.45	1.68764e-13	3.93709e-09	Cone	M24vM3
Kcnv2	-0.365744	0.277	0.444	2.00745e-11	4.68317e-07	Cone	M24vM3
Crxos	-0.366908	0.831	0.915	3.73659e-14	8.71708e-10	Cone	M24vM3
Eno1	-0.36796	0.694	0.792	3.04687e-09	7.10805e-05	Cone	M24vM3
Cadm2	-0.368359	0.996	0.981	3.2303e-18	7.53598e-14	Cone	M24vM3
Alk	-0.369805	0.226	0.355	4.44591e-08	0.00103719	Cone	M24vM3
Lrit2	-0.370472	0.344	0.534	2.64594e-13	6.17271e-09	Cone	M24vM3
Zdhhc14	-0.377096	0.491	0.637	1.33305e-08	0.000310987	Cone	M24vM3
Gm16262	-0.380455	0.096	0.276	1.63739e-19	3.81986e-15	Cone	M24vM3
Dalrd3	-0.382874	0.464	0.637	5.64206e-12	1.31624e-07	Cone	M24vM3
Eya1	-0.383307	0.156	0.292	3.93846e-10	9.18804e-06	Cone	M24vM3
Dscam	-0.385875	0.673	0.812	5.61821e-14	1.31067e-09	Cone	M24vM3
Raver2	-0.386129	0.202	0.378	5.06383e-13	1.18134e-08	Cone	M24vM3
4930419G24Rik	-0.390301	0.101	0.302	6.70291e-21	1.56372e-16	Cone	M24vM3
Xylt1	-0.391834	0.582	0.764	2.32155e-14	5.41594e-10	Cone	M24vM3
Adcy1	-0.392816	0.373	0.575	3.7018e-15	8.63593e-11	Cone	M24vM3
Crb1	-0.394791	0.476	0.658	5.28439e-12	1.2328e-07	Cone	M24vM3
Pclo	-0.395021	0.815	0.923	2.56087e-17	5.97424e-13	Cone	M24vM3
Calr	-0.402051	0.522	0.657	3.69231e-11	8.61379e-07	Cone	M24vM3
Wdr95	-0.403235	0.107	0.282	2.63701e-16	6.15187e-12	Cone	M24vM3
Frmd5	-0.405554	0.47	0.671	2.31203e-16	5.39374e-12	Cone	M24vM3
Abcb1b	-0.413634	0.227	0.401	7.91029e-12	1.84539e-07	Cone	M24vM3
Moxd1	-0.413934	0.127	0.318	7.99335e-18	1.86477e-13	Cone	M24vM3
Galnt13	-0.41892	0.951	0.97	2.19231e-12	5.11443e-08	Cone	M24vM3
Dach1	-0.420475	0.196	0.408	8.74601e-18	2.04036e-13	Cone	M24vM3
Sag	-0.420725	0.995	0.999	4.91521e-31	1.14667e-26	Cone	M24vM3
Fgfr2	-0.430131	0.731	0.865	4.3098e-12	1.00543e-07	Cone	M24vM3
Slc44a1	-0.430294	0.618	0.809	1.80241e-16	4.20484e-12	Cone	M24vM3
Epb41l2	-0.431006	0.632	0.793	5.52744e-17	1.2895e-12	Cone	M24vM3
Pfkl	-0.431268	0.34	0.546	3.55564e-16	8.29496e-12	Cone	M24vM3
Ppp2r2b	-0.437325	0.965	0.975	8.77426e-16	2.04695e-11	Cone	M24vM3
Otop3	-0.43888	0.137	0.355	2.32808e-21	5.43118e-17	Cone	M24vM3
Cngb3	-0.441067	0.992	0.987	2.28138e-17	5.32224e-13	Cone	M24vM3
Gulo	-0.4415	0.33	0.546	6.45955e-17	1.50695e-12	Cone	M24vM3
Bbs9	-0.44295	0.572	0.738	5.23332e-14	1.22088e-09	Cone	M24vM3
Pard3	-0.466919	0.33	0.576	6.46288e-20	1.50772e-15	Cone	M24vM3
Plcl1	-0.472952	0.39	0.615	2.22226e-17	5.18432e-13	Cone	M24vM3
Gm32884	-0.483853	0.145	0.3	1.77995e-12	4.15245e-08	Cone	M24vM3
Ptprg	-0.488948	0.815	0.906	5.7073e-15	1.33146e-10	Cone	M24vM3
Map2	-0.492424	0.785	0.926	5.61602e-27	1.31016e-22	Cone	M24vM3
Mapk4	-0.497708	0.7	0.819	1.00667e-12	2.34846e-08	Cone	M24vM3
Rpgrip1	-0.501401	0.981	0.978	6.23673e-34	1.45497e-29	Cone	M24vM3
Hexb	-0.502051	0.315	0.54	1.80913e-19	4.22052e-15	Cone	M24vM3
Xiap	-0.502214	0.758	0.903	2.756e-22	6.42947e-18	Cone	M24vM3
Gm47283	-0.507171	0.212	0.485	2.74005e-25	6.39226e-21	Cone	M24vM3
Arr3	-0.507949	0.999	0.997	2.32971e-17	5.43498e-13	Cone	M24vM3
Gm42697	-0.509761	0.204	0.415	4.95566e-19	1.15611e-14	Cone	M24vM3
AC149090.1	-0.518923	0.422	0.699	3.09248e-25	7.21444e-21	Cone	M24vM3
Prkd1	-0.519986	0.648	0.842	9.28731e-20	2.16664e-15	Cone	M24vM3
mt-Atp8	-0.522421	0.594	0.792	8.97946e-24	2.09482e-19	Cone	M24vM3
Map6	-0.550736	0.516	0.781	6.87734e-26	1.60442e-21	Cone	M24vM3
A930004D18Rik	-0.56133	0.291	0.548	1.22114e-25	2.8488e-21	Cone	M24vM3
Dlg4	-0.562001	0.71	0.884	8.33342e-30	1.9441e-25	Cone	M24vM3
Wwc1	-0.578346	0.11	0.362	9.22949e-30	2.15315e-25	Cone	M24vM3
Gngt1	-0.592232	0.862	0.949	1.5636e-17	3.64771e-13	Cone	M24vM3
mt-Nd4l	-0.605503	0.747	0.878	3.18257e-29	7.42463e-25	Cone	M24vM3
Gm31615	-0.61797	0.391	0.566	2.11607e-12	4.93658e-08	Cone	M24vM3
mt-Nd3	-0.643543	0.957	0.988	5.81537e-46	1.35667e-41	Cone	M24vM3
Tmsb10	-0.683936	0.77	0.909	2.21045e-25	5.15675e-21	Cone	M24vM3
Gm26954	-0.699567	0.549	0.819	1.80062e-34	4.20068e-30	Cone	M24vM3
Pcdh15	-0.736632	0.997	0.988	3.44517e-51	8.03723e-47	Cone	M24vM3
Tafa3	-0.737363	0.732	0.909	7.00418e-34	1.634e-29	Cone	M24vM3
5430419D17Rik	-0.784595	0.315	0.575	8.29528e-25	1.93521e-20	Cone	M24vM3
Pex5l	-0.790017	0.574	0.834	4.62364e-38	1.07865e-33	Cone	M24vM3
Rab27b	-0.81588	0.302	0.588	9.2232e-30	2.15168e-25	Cone	M24vM3
Sphkap	-0.825289	0.904	0.98	8.30667e-59	1.93786e-54	Cone	M24vM3
Grm8	-0.996557	0.271	0.593	1.87981e-38	4.38541e-34	Cone	M24vM3
Casp7	-1.45248	0.338	0.841	1.1909e-99	2.77826e-95	Cone	M24vM3
Tmem252	1.76114	0.803	0.52	8.67397e-13	2.02355e-08	Endothelial	M24vM3
Paqr5	1.45133	0.939	0.711	2.38969e-18	5.5749e-14	Endothelial	M24vM3
H2-Q7	1.40238	0.682	0.105	5.93493e-21	1.38456e-16	Endothelial	M24vM3
Adm	1.37395	0.652	0.217	6.75338e-13	1.5755e-08	Endothelial	M24vM3
Cebpd	1.35967	0.667	0.388	1.15558e-09	2.69586e-05	Endothelial	M24vM3
Ccn2	1.35944	0.697	0.401	1.30411e-08	0.000304236	Endothelial	M24vM3
Pim3	1.34723	0.818	0.539	2.59949e-12	6.06436e-08	Endothelial	M24vM3
Spp1	1.34562	0.303	0.033	6.2318e-09	0.000145382	Endothelial	M24vM3
Pmaip1	1.32574	0.803	0.414	3.0551e-13	7.12725e-09	Endothelial	M24vM3
Ccdc85a	1.31316	0.742	0.401	3.12314e-12	7.28597e-08	Endothelial	M24vM3
Cd59a	1.2736	0.939	0.678	4.17367e-15	9.73675e-11	Endothelial	M24vM3
Ier3	1.25574	0.848	0.638	2.13048e-10	4.9702e-06	Endothelial	M24vM3
Ankrd37	1.25214	0.833	0.526	4.64286e-11	1.08313e-06	Endothelial	M24vM3
Depp1	1.20872	0.833	0.559	1.37953e-09	3.21831e-05	Endothelial	M24vM3
Mgp	1.20439	0.879	0.632	6.81129e-08	0.00158901	Endothelial	M24vM3
Tecrl	1.16874	0.455	0.105	3.06748e-10	7.15612e-06	Endothelial	M24vM3
Myrip	1.16869	0.788	0.368	4.8047e-15	1.12089e-10	Endothelial	M24vM3
Bnip3	1.15389	0.803	0.493	1.03101e-12	2.40524e-08	Endothelial	M24vM3
Ndrg1	1.14129	0.864	0.737	9.81533e-10	2.28982e-05	Endothelial	M24vM3
Sult1a1	1.08808	0.742	0.309	5.69868e-15	1.32945e-10	Endothelial	M24vM3
Zbtb16	1.03001	0.712	0.289	5.5438e-14	1.29331e-09	Endothelial	M24vM3
Adarb1	1.01556	0.636	0.27	8.6279e-10	2.0128e-05	Endothelial	M24vM3
Fam117b	0.998674	0.788	0.612	3.91638e-09	9.13653e-05	Endothelial	M24vM3
Serinc3	0.991475	1	0.895	1.49101e-18	3.47838e-14	Endothelial	M24vM3
H2-K1	0.982552	0.97	0.816	1.51578e-10	3.53617e-06	Endothelial	M24vM3
Cd9	0.953561	0.818	0.533	1.50917e-09	3.52075e-05	Endothelial	M24vM3
Cp	0.946279	0.833	0.684	2.54996e-08	0.000594879	Endothelial	M24vM3
Slc2a1	0.945756	0.985	0.928	4.08905e-13	9.53936e-09	Endothelial	M24vM3
Btg2	0.928181	0.833	0.678	7.43823e-08	0.00173526	Endothelial	M24vM3
Ctsd	0.912758	0.894	0.664	1.43093e-08	0.000333822	Endothelial	M24vM3
Cirbp	0.902298	0.818	0.579	2.70225e-11	6.30408e-07	Endothelial	M24vM3
Aldh2	0.897302	0.894	0.618	4.51286e-12	1.0528e-07	Endothelial	M24vM3
Klhl2	0.894877	0.833	0.566	4.94453e-10	1.15351e-05	Endothelial	M24vM3
Xdh	0.892494	0.818	0.664	2.7801e-09	6.48569e-05	Endothelial	M24vM3
S100a6	0.878222	0.5	0.164	2.38734e-08	0.000556944	Endothelial	M24vM3
H2-Q6	0.873099	0.606	0.046	5.45789e-20	1.27327e-15	Endothelial	M24vM3
Bcl2l1	0.858721	0.864	0.75	3.74969e-08	0.000874765	Endothelial	M24vM3
Shroom2	0.851295	0.727	0.441	4.55964e-09	0.000106372	Endothelial	M24vM3
Klf6	0.832816	0.894	0.658	1.20048e-08	0.000280061	Endothelial	M24vM3
Fam107a	0.820277	0.788	0.434	7.53807e-11	1.75856e-06	Endothelial	M24vM3
Phactr4	0.796713	0.818	0.632	2.85454e-08	0.000665935	Endothelial	M24vM3
Acer2	0.796688	0.848	0.73	1.63078e-07	0.00380444	Endothelial	M24vM3
Sik1	0.795611	0.727	0.474	7.19588e-08	0.00167873	Endothelial	M24vM3
Gm15283	0.788983	0.576	0.243	1.78487e-08	0.000416393	Endothelial	M24vM3
Adgrg1	0.787578	0.788	0.572	4.00962e-07	0.00935404	Endothelial	M24vM3
Per1	0.784747	0.742	0.434	1.23986e-09	2.89246e-05	Endothelial	M24vM3
Gulp1	0.784368	0.803	0.592	8.5811e-09	0.000200188	Endothelial	M24vM3
Scgb3a1	0.777474	0.333	0.053	9.11347e-09	0.000212608	Endothelial	M24vM3
Gltp	0.777449	0.667	0.414	2.2633e-07	0.00528006	Endothelial	M24vM3
Clec14a	0.773367	0.727	0.434	1.23316e-07	0.00287683	Endothelial	M24vM3
Galnt15	0.757125	0.606	0.289	1.75536e-08	0.000409509	Endothelial	M24vM3
Fkbp5	0.75243	0.485	0.053	3.70287e-15	8.63844e-11	Endothelial	M24vM3
Plxna2	0.733297	0.894	0.691	4.58124e-09	0.000106876	Endothelial	M24vM3
Map3k6	0.676869	0.545	0.178	2.55877e-10	5.96936e-06	Endothelial	M24vM3
Rbm3	0.673849	0.879	0.717	7.98657e-09	0.000186319	Endothelial	M24vM3
Eftud2	0.673674	0.667	0.434	1.96235e-07	0.00457797	Endothelial	M24vM3
Rps6	0.662195	0.939	0.862	1.06742e-08	0.000249018	Endothelial	M24vM3
Rpl7	0.647135	0.939	0.868	7.54377e-08	0.00175989	Endothelial	M24vM3
Tacc1	0.645542	0.833	0.671	2.32016e-07	0.00541269	Endothelial	M24vM3
Tmem176a	0.641011	0.561	0.23	3.15952e-08	0.000737085	Endothelial	M24vM3
Rps20	0.622272	0.97	0.862	1.47099e-08	0.000343167	Endothelial	M24vM3
Ercc1	0.615733	0.606	0.27	1.28088e-08	0.000298816	Endothelial	M24vM3
Plcb4	0.602216	0.864	0.809	2.26279e-07	0.00527887	Endothelial	M24vM3
Rps25	0.585535	0.985	0.836	1.26152e-09	2.94301e-05	Endothelial	M24vM3
Pla2g4a	0.583962	0.394	0.092	2.56063e-08	0.000597368	Endothelial	M24vM3
Snhg3	0.5746	0.742	0.414	2.53937e-07	0.0059241	Endothelial	M24vM3
Rpl3	0.572705	0.939	0.868	9.04308e-08	0.00210966	Endothelial	M24vM3
Rpl13a	0.564278	0.97	0.882	2.47629e-08	0.000577693	Endothelial	M24vM3
Eif3f	0.558565	0.909	0.796	2.72827e-07	0.00636479	Endothelial	M24vM3
Per2	0.53567	0.53	0.23	5.71665e-08	0.00133364	Endothelial	M24vM3
Pde4c	0.531738	0.379	0.112	3.52399e-07	0.00822111	Endothelial	M24vM3
Jade2	0.526817	0.621	0.27	2.70517e-08	0.00063109	Endothelial	M24vM3
Rps4x	0.526749	0.97	0.882	9.60102e-08	0.00223982	Endothelial	M24vM3
Acsl6	0.505579	0.333	0.046	1.96142e-09	4.57581e-05	Endothelial	M24vM3
Ctps	0.485633	0.515	0.197	3.93515e-08	0.000918032	Endothelial	M24vM3
Lypd1	0.482707	0.288	0.033	1.7132e-08	0.000399673	Endothelial	M24vM3
Rpl17	0.41243	0.97	0.882	2.50976e-08	0.000585502	Endothelial	M24vM3
Hif3a	0.283049	0.303	0.007	8.36298e-12	1.951e-07	Endothelial	M24vM3
Gnas	-0.515731	0.955	0.901	2.80617e-07	0.00654651	Endothelial	M24vM3
Nrep	-0.558395	0.152	0.493	2.95087e-07	0.00688409	Endothelial	M24vM3
Myl6	-0.635294	0.97	0.934	1.3007e-07	0.0030344	Endothelial	M24vM3
Ptma	-0.639886	0.97	0.934	1.308e-09	3.05144e-05	Endothelial	M24vM3
Hsp90ab1	-0.661766	0.955	0.901	2.80636e-09	6.54696e-05	Endothelial	M24vM3
Pltp	-0.809857	0.924	0.934	2.71967e-09	6.34473e-05	Endothelial	M24vM3
Efr3b	-0.810264	0.712	0.796	2.13723e-07	0.00498595	Endothelial	M24vM3
Itm2a	-0.83995	0.894	0.868	2.00246e-07	0.00467153	Endothelial	M24vM3
Ap3s1	-0.938681	0.561	0.743	9.53647e-08	0.00222476	Endothelial	M24vM3
Tsc22d1	-0.954394	0.924	0.895	1.48002e-12	3.45274e-08	Endothelial	M24vM3
Sparc	-0.977565	0.879	0.908	2.55871e-11	5.96922e-07	Endothelial	M24vM3
Spock2	-1.00699	0.939	0.947	3.86889e-15	9.02574e-11	Endothelial	M24vM3
Cd93	-1.04503	0.621	0.77	1.1887e-07	0.00277312	Endothelial	M24vM3
Tmsb10	-1.8363	0.788	0.908	4.72707e-14	1.10278e-09	Endothelial	M24vM3
Vim	2.57868	0.993	0.824	4.60246e-10	1.07371e-05	Horizontal	M24vM3
Mt1	2.48028	0.965	0.471	1.58102e-08	0.000368836	Horizontal	M24vM3
Ckb	2.46093	1	1	1.28949e-09	3.00825e-05	Horizontal	M24vM3
Slc25a4	2.09808	0.965	0.824	2.66096e-08	0.000620776	Horizontal	M24vM3
Mgarp	2.05305	1	1	2.46898e-09	5.75988e-05	Horizontal	M24vM3
Atp6v1g1	2.00829	0.951	0.412	6.59797e-09	0.000153924	Horizontal	M24vM3
H3f3a	1.99556	0.979	0.706	8.94288e-10	2.08628e-05	Horizontal	M24vM3
Fth1	1.96964	0.979	0.882	1.57214e-08	0.000366765	Horizontal	M24vM3
Ftl1	1.94026	0.965	0.529	6.898e-09	0.000160923	Horizontal	M24vM3
Rgs3	1.83431	0.965	0.412	1.50252e-08	0.000350522	Horizontal	M24vM3
Tubb2a	1.82686	0.965	0.412	8.47987e-08	0.00197827	Horizontal	M24vM3
Atp5l	1.7584	0.937	0.588	3.07475e-08	0.000717309	Horizontal	M24vM3
Tmsb4x	1.7557	0.937	0.765	3.7961e-07	0.00885592	Horizontal	M24vM3
Eif1	1.70278	0.965	0.824	8.183e-08	0.00190901	Horizontal	M24vM3
Cst3	1.69873	0.958	0.941	1.33648e-08	0.000311786	Horizontal	M24vM3
Cox5a	1.68827	0.951	0.529	2.99195e-07	0.00697993	Horizontal	M24vM3
Mt2	1.68453	0.853	0.235	3.94754e-07	0.00920922	Horizontal	M24vM3
Rps10	1.67288	0.958	0.529	3.34466e-08	0.000780275	Horizontal	M24vM3
Pebp1	1.66442	0.965	0.765	7.57238e-08	0.00176656	Horizontal	M24vM3
Ppp1r1a	1.6623	0.986	0.765	9.99243e-08	0.00233113	Horizontal	M24vM3
Rps9	1.61879	0.958	0.529	3.30601e-09	7.71259e-05	Horizontal	M24vM3
Hspa8	1.59202	0.972	0.765	1.35182e-07	0.00315366	Horizontal	M24vM3
Actg1	1.57738	0.965	0.647	2.92503e-07	0.0068238	Horizontal	M24vM3
Cirbp	1.577	0.972	0.529	1.93093e-09	4.50466e-05	Horizontal	M24vM3
Rps18	1.54839	0.958	0.529	1.24043e-08	0.000289381	Horizontal	M24vM3
Tpi1	1.54426	0.965	0.647	3.80682e-07	0.00888094	Horizontal	M24vM3
Uqcr11	1.50999	0.944	0.235	5.91215e-08	0.00137925	Horizontal	M24vM3
Rplp0	1.50272	0.937	0.412	2.02e-09	4.71247e-05	Horizontal	M24vM3
Rps16	1.4992	0.958	0.588	1.83126e-08	0.000427214	Horizontal	M24vM3
Oaz1	1.4931	0.979	0.765	2.53245e-07	0.00590796	Horizontal	M24vM3
Rpl24	1.4928	0.958	0.529	8.24264e-08	0.00192293	Horizontal	M24vM3
Rpl3	1.46319	0.951	0.765	3.25841e-08	0.000760154	Horizontal	M24vM3
Rpl19	1.46305	0.944	0.647	6.2469e-08	0.00145734	Horizontal	M24vM3
Tceal9	1.45891	0.944	0.294	1.47476e-08	0.000344047	Horizontal	M24vM3
Selenow	1.45876	0.958	0.765	4.19529e-08	0.000978719	Horizontal	M24vM3
Chchd2	1.44393	0.979	0.529	3.59107e-07	0.0083776	Horizontal	M24vM3
Rps21	1.41523	0.972	0.706	2.6336e-09	6.14393e-05	Horizontal	M24vM3
Atp5c1	1.40927	0.958	0.471	2.50684e-07	0.00584821	Horizontal	M24vM3
Rps3	1.40764	0.944	0.706	1.95255e-08	0.000455511	Horizontal	M24vM3
Rpl17	1.4056	0.958	0.588	4.04752e-08	0.000944247	Horizontal	M24vM3
Rps6	1.40239	0.965	0.471	2.9013e-08	0.000676844	Horizontal	M24vM3
Rps27a	1.38648	0.944	0.647	7.75177e-08	0.00180841	Horizontal	M24vM3
Ndufa2	1.38501	0.937	0.176	3.67436e-07	0.00857192	Horizontal	M24vM3
Rpl32	1.37458	0.93	0.647	5.49078e-08	0.00128094	Horizontal	M24vM3
Rpl39	1.3704	0.951	0.647	9.33458e-08	0.00217766	Horizontal	M24vM3
Rpl30	1.36308	0.965	0.765	7.9176e-09	0.00018471	Horizontal	M24vM3
Glul	1.36213	0.916	0.412	2.88554e-09	6.73169e-05	Horizontal	M24vM3
Rps23	1.35421	0.944	0.824	1.28871e-08	0.000300643	Horizontal	M24vM3
Smarca4	1.33902	0.965	0.765	2.68303e-07	0.00625925	Horizontal	M24vM3
Rps25	1.33712	0.951	0.588	3.9763e-08	0.000927631	Horizontal	M24vM3
Rps24	1.33624	0.958	0.882	2.97308e-08	0.000693591	Horizontal	M24vM3
Rps4x	1.32757	0.951	0.706	2.40749e-08	0.000561643	Horizontal	M24vM3
Rpl7	1.29375	0.944	0.647	2.74482e-07	0.00640338	Horizontal	M24vM3
Akr1a1	1.28994	0.958	0.353	3.06551e-07	0.00715152	Horizontal	M24vM3
Rpl11	1.28955	0.937	0.647	2.90524e-07	0.00677764	Horizontal	M24vM3
Rrp1	1.27722	0.93	0.353	7.34036e-08	0.00171243	Horizontal	M24vM3
Rpl26	1.27197	0.944	0.588	4.29007e-08	0.00100083	Horizontal	M24vM3
Atp5g2	1.26215	0.944	0.529	3.07381e-07	0.0071709	Horizontal	M24vM3
Rpl8	1.2612	0.951	0.706	1.32592e-07	0.00309323	Horizontal	M24vM3
Gpx4	1.26087	0.965	0.588	2.27255e-07	0.00530163	Horizontal	M24vM3
Gpi1	1.24785	0.993	0.941	1.41684e-07	0.00330534	Horizontal	M24vM3
Park7	1.23787	0.937	0.471	6.67253e-08	0.00155663	Horizontal	M24vM3
Rpl12	1.2356	0.937	0.471	7.09727e-08	0.00165572	Horizontal	M24vM3
Rpl35a	1.23266	0.944	0.706	1.92647e-07	0.00449426	Horizontal	M24vM3
Rpl13a	1.22904	0.951	0.706	1.17476e-07	0.00274059	Horizontal	M24vM3
Rpl29	1.22812	0.951	0.529	1.70923e-08	0.000398747	Horizontal	M24vM3
Rps2	1.22779	0.951	0.647	4.44609e-08	0.00103723	Horizontal	M24vM3
Rps13	1.22365	0.937	0.706	2.95447e-07	0.00689249	Horizontal	M24vM3
Rps17	1.19967	0.93	0.412	3.03428e-07	0.00707867	Horizontal	M24vM3
Rpl14	1.18777	0.958	0.706	1.43175e-07	0.00334013	Horizontal	M24vM3
Rpl5	1.18584	0.944	0.647	3.45176e-08	0.000805261	Horizontal	M24vM3
Naca	1.18268	0.951	0.647	1.6589e-07	0.00387005	Horizontal	M24vM3
Micos10	1.18005	0.937	0.588	1.03159e-07	0.00240659	Horizontal	M24vM3
Rpl4	1.17963	0.951	0.471	4.92415e-08	0.00114876	Horizontal	M24vM3
Snrpb	1.1665	0.951	0.471	1.20082e-07	0.0028014	Horizontal	M24vM3
Btf3	1.16505	0.909	0.412	1.75352e-07	0.0040908	Horizontal	M24vM3
Rps20	1.16189	0.958	0.647	2.10991e-07	0.00492221	Horizontal	M24vM3
Glo1	1.16037	0.937	0.588	2.54205e-08	0.000593036	Horizontal	M24vM3
Rps11	1.1448	0.951	0.647	1.70936e-07	0.00398777	Horizontal	M24vM3
Churc1	1.14321	0.923	0.294	8.4699e-08	0.00197594	Horizontal	M24vM3
mt-Nd2	1.14171	0.993	0.941	2.0909e-07	0.00487786	Horizontal	M24vM3
Slc25a5	1.14006	0.923	0.471	3.56516e-07	0.00831716	Horizontal	M24vM3
BC031181	1.13907	0.951	0.412	1.25302e-07	0.00292316	Horizontal	M24vM3
Lamtor2	1.12776	0.93	0.294	3.41571e-09	7.9685e-05	Horizontal	M24vM3
Uqcrfs1	1.12233	0.923	0.412	4.46675e-08	0.00104205	Horizontal	M24vM3
Eif3i	1.10959	0.895	0.118	7.95816e-09	0.000185656	Horizontal	M24vM3
Mrps14	1.10754	0.923	0.235	5.54813e-08	0.00129432	Horizontal	M24vM3
Psmd8	1.08896	0.93	0.294	2.10865e-07	0.00491926	Horizontal	M24vM3
Chmp2a	1.07831	0.909	0.235	8.2791e-09	0.000193143	Horizontal	M24vM3
Tent5a	1.07702	0.937	0.235	2.55727e-07	0.00596586	Horizontal	M24vM3
Higd2a	1.07138	0.951	0.294	3.39775e-08	0.000792662	Horizontal	M24vM3
Ppp1r1b	1.06754	0.909	0.294	5.09816e-08	0.00118935	Horizontal	M24vM3
Spag7	1.06073	0.923	0.235	1.16013e-07	0.00270646	Horizontal	M24vM3
Ndufb6	1.05764	0.916	0.353	2.03616e-07	0.00475017	Horizontal	M24vM3
Hmgn1	1.05309	0.93	0.647	7.03328e-08	0.00164079	Horizontal	M24vM3
Bhlhe40	1.05248	0.937	0.294	1.35117e-07	0.00315215	Horizontal	M24vM3
mt-Nd1	1.03458	0.993	1	3.60663e-07	0.00841391	Horizontal	M24vM3
Rab11b	1.03292	0.93	0.235	3.02786e-08	0.000706371	Horizontal	M24vM3
Psma4	1.03202	0.916	0.353	3.56851e-07	0.00832497	Horizontal	M24vM3
Cstb	1.02354	0.923	0.235	2.11722e-07	0.00493927	Horizontal	M24vM3
Txn2	1.01923	0.909	0.353	1.09168e-07	0.00254677	Horizontal	M24vM3
Psmd4	1.01164	0.951	0.412	1.25302e-07	0.00292316	Horizontal	M24vM3
2810001G20Rik	1.00862	0.902	0.353	3.32734e-07	0.00776236	Horizontal	M24vM3
1110004F10Rik	1.00558	0.951	0.471	2.39217e-07	0.00558069	Horizontal	M24vM3
Mrpl57	1.00388	0.909	0.235	9.82937e-08	0.00229309	Horizontal	M24vM3
Ybx1	0.991244	0.958	0.647	2.22307e-08	0.000518621	Horizontal	M24vM3
mt-Co2	0.985686	0.986	1	2.06003e-07	0.00480584	Horizontal	M24vM3
Snrpg	0.974868	0.93	0.412	7.37428e-08	0.00172035	Horizontal	M24vM3
Pfdn6	0.973171	0.916	0.235	1.4466e-07	0.00337477	Horizontal	M24vM3
Rpl10a	0.970495	0.944	0.647	3.68041e-07	0.00858603	Horizontal	M24vM3
Ost4	0.969735	0.895	0.176	1.47239e-08	0.000343495	Horizontal	M24vM3
Abhd8	0.961635	0.965	0.529	3.90832e-07	0.00911773	Horizontal	M24vM3
Mtln	0.950855	0.916	0.471	3.93234e-07	0.00917376	Horizontal	M24vM3
Sdhb	0.949927	0.937	0.412	1.13622e-07	0.00265069	Horizontal	M24vM3
Prmt1	0.949844	0.909	0.294	3.13758e-07	0.00731966	Horizontal	M24vM3
Gstm5	0.935658	0.916	0.294	3.54912e-07	0.00827975	Horizontal	M24vM3
Cfdp1	0.934069	0.937	0.471	3.91902e-07	0.00914267	Horizontal	M24vM3
Ubxn1	0.928414	0.93	0.294	2.6732e-07	0.00623631	Horizontal	M24vM3
Psmc4	0.910324	0.888	0.176	8.80004e-08	0.00205296	Horizontal	M24vM3
Shmt2	0.878497	0.888	0.235	4.08502e-07	0.00952994	Horizontal	M24vM3
Slirp	0.870675	0.909	0.294	1.10132e-07	0.00256927	Horizontal	M24vM3
Atox1	0.84984	0.888	0.235	3.3285e-07	0.00776506	Horizontal	M24vM3
Snrpd3	0.843603	0.923	0.412	1.71893e-07	0.00401008	Horizontal	M24vM3
Avpi1	0.83924	0.86	0.118	4.05604e-08	0.000946233	Horizontal	M24vM3
Trappc6a	0.828418	0.867	0.176	1.15693e-07	0.00269901	Horizontal	M24vM3
Dbi	0.812131	0.902	0.294	3.58438e-08	0.000836201	Horizontal	M24vM3
Rnh1	0.808706	0.909	0.235	1.45858e-07	0.00340272	Horizontal	M24vM3
Grpel1	0.750601	0.909	0.294	1.36182e-07	0.00317699	Horizontal	M24vM3
Erich5	0.743798	0.825	0.294	1.62881e-07	0.00379985	Horizontal	M24vM3
Dgcr6	0.743405	0.895	0.118	3.15745e-07	0.00736601	Horizontal	M24vM3
Ddrgk1	0.743095	0.881	0.235	1.85015e-07	0.0043162	Horizontal	M24vM3
Pdhb	0.730258	0.881	0.235	1.59213e-07	0.00371428	Horizontal	M24vM3
Rps27l	0.702713	0.839	0.059	1.9465e-08	0.000454099	Horizontal	M24vM3
Psmg4	0.683604	0.86	0.118	4.19724e-07	0.00979174	Horizontal	M24vM3
Fuca1	0.669599	0.895	0.235	1.66984e-07	0.00389558	Horizontal	M24vM3
Bzw1	0.665539	0.881	0.235	3.25169e-07	0.00758586	Horizontal	M24vM3
Gadd45gip1	0.646928	0.86	0.176	1.17845e-07	0.00274921	Horizontal	M24vM3
Commd6	0.644599	0.867	0.176	2.24496e-07	0.00523727	Horizontal	M24vM3
Cacna1c	-0.545372	0.042	0.412	4.22857e-08	0.000986483	Horizontal	M24vM3
Snap25	-0.589778	1	1	3.59956e-08	0.00083974	Horizontal	M24vM3
Gad1	-0.644153	0.021	0.412	1.54572e-10	3.606e-06	Horizontal	M24vM3
Dach2	-0.787109	0.007	0.294	3.53097e-09	8.23741e-05	Horizontal	M24vM3
Esrrg	-0.991135	1	1	1.52757e-07	0.00356367	Horizontal	M24vM3
Megf11	-1.25554	1	1	3.48804e-08	0.000813726	Horizontal	M24vM3
Lrrtm4	-1.26005	0.105	0.529	2.02889e-07	0.00473319	Horizontal	M24vM3
Dlgap1	-1.29919	1	1	2.6895e-07	0.00627434	Horizontal	M24vM3
Zfp804a	-1.66393	1	1	4.48285e-08	0.00104581	Horizontal	M24vM3
Csmd1	-2.55337	0.273	0.824	5.2221e-09	0.000121826	Horizontal	M24vM3
Fkbp5	1.29007	0.789	0.422	1.0498e-14	2.44908e-10	Microglia	M24vM3
Slc1a3	1.16331	0.691	0.344	6.66228e-12	1.55424e-07	Microglia	M24vM3
Mt1	1.13156	0.805	0.656	8.03835e-09	0.000187527	Microglia	M24vM3
Sult1a1	1.10136	0.74	0.256	6.2579e-15	1.45991e-10	Microglia	M24vM3
Rad51b	0.965387	0.691	0.522	3.49428e-07	0.00815182	Microglia	M24vM3
Srgn	0.964675	0.902	0.822	1.11806e-09	2.60832e-05	Microglia	M24vM3
Arhgap15	0.962984	0.837	0.533	2.70623e-08	0.000631337	Microglia	M24vM3
Rpl32	0.906723	1	0.989	1.23372e-21	2.87814e-17	Microglia	M24vM3
Rpl3	0.84328	1	0.978	2.06021e-18	4.80626e-14	Microglia	M24vM3
Lifr	0.795322	0.626	0.311	7.8452e-09	0.000183021	Microglia	M24vM3
Ndufa6	0.785084	0.894	0.722	4.95594e-10	1.15617e-05	Microglia	M24vM3
Rbm3	0.759791	0.967	0.9	4.95378e-13	1.15567e-08	Microglia	M24vM3
Rpl12	0.756832	1	0.989	3.08366e-17	7.19386e-13	Microglia	M24vM3
Tlr7	0.75488	0.756	0.489	2.34314e-09	5.46631e-05	Microglia	M24vM3
Osbpl11	0.737029	0.707	0.422	6.38049e-08	0.00148851	Microglia	M24vM3
Rps18	0.729958	1	0.989	3.61627e-16	8.43639e-12	Microglia	M24vM3
Rpl10a	0.720407	0.992	0.978	1.10305e-17	2.57331e-13	Microglia	M24vM3
Rps5	0.71766	1	0.978	1.03631e-15	2.4176e-11	Microglia	M24vM3
Rpl19	0.714776	1	1	1.72631e-17	4.02731e-13	Microglia	M24vM3
Rps16	0.710631	1	0.989	3.61627e-16	8.43639e-12	Microglia	M24vM3
Rplp0	0.702074	1	0.989	2.8698e-15	6.69494e-11	Microglia	M24vM3
Pkib	0.700121	0.659	0.411	1.16529e-07	0.0027185	Microglia	M24vM3
Ogfrl1	0.69823	0.78	0.589	6.97051e-08	0.00162615	Microglia	M24vM3
mt-Co2	0.667799	0.992	0.956	5.38874e-12	1.25714e-07	Microglia	M24vM3
Rpl23	0.649533	1	1	8.46852e-16	1.97562e-11	Microglia	M24vM3
Rpl17	0.647041	1	0.989	8.78558e-16	2.04959e-11	Microglia	M24vM3
Eif3f	0.642335	0.935	0.889	6.97332e-09	0.000162681	Microglia	M24vM3
Tgfbi	0.641202	0.561	0.278	2.33288e-07	0.00544239	Microglia	M24vM3
Rps14	0.633551	1	0.989	4.28328e-14	9.99246e-10	Microglia	M24vM3
Rpl8	0.631431	0.992	0.978	3.13521e-14	7.31414e-10	Microglia	M24vM3
Tpt1	0.627014	1	1	2.54443e-14	5.93591e-10	Microglia	M24vM3
Rps25	0.620709	1	0.989	1.98904e-13	4.64023e-09	Microglia	M24vM3
Ucp2	0.61661	0.927	0.844	6.62276e-09	0.000154502	Microglia	M24vM3
Rps19	0.612409	1	0.989	6.36598e-14	1.48512e-09	Microglia	M24vM3
Rps10	0.606527	1	1	1.49287e-13	3.48272e-09	Microglia	M24vM3
Cd300lf	0.602534	0.423	0.056	1.17929e-09	2.75117e-05	Microglia	M24vM3
Fau	0.60193	1	1	1.90604e-12	4.44661e-08	Microglia	M24vM3
Rpsa	0.601772	1	0.989	6.82071e-13	1.5912e-08	Microglia	M24vM3
Rpl13a	0.599143	1	0.989	3.29179e-12	7.67942e-08	Microglia	M24vM3
Rps23	0.595799	1	1	4.18775e-15	9.7696e-11	Microglia	M24vM3
Tnfsf13	0.591991	0.447	0.067	1.02368e-09	2.38815e-05	Microglia	M24vM3
mt-Atp6	0.59159	1	0.967	3.98623e-12	9.29949e-08	Microglia	M24vM3
Rps2	0.577831	0.992	0.967	8.2615e-10	1.92733e-05	Microglia	M24vM3
Lrp1	0.575138	0.902	0.8	3.97941e-07	0.00928357	Microglia	M24vM3
Rps9	0.571989	1	1	7.40566e-13	1.72767e-08	Microglia	M24vM3
Rpl13	0.569058	1	1	3.98648e-12	9.30005e-08	Microglia	M24vM3
Rps20	0.568405	1	0.989	3.53013e-11	8.23543e-07	Microglia	M24vM3
Rpl18	0.56694	0.992	0.978	7.07563e-11	1.65067e-06	Microglia	M24vM3
Nme2	0.565859	0.951	0.878	2.0013e-07	0.00466883	Microglia	M24vM3
Rack1	0.565143	1	0.978	3.98688e-11	9.30099e-07	Microglia	M24vM3
Rpl36	0.561923	1	1	8.87134e-13	2.06959e-08	Microglia	M24vM3
Rps6	0.552898	1	0.944	7.39961e-11	1.72625e-06	Microglia	M24vM3
Rpl24	0.546775	1	0.967	2.15543e-09	5.0284e-05	Microglia	M24vM3
Rpl29	0.539746	0.992	1	7.62716e-12	1.77934e-07	Microglia	M24vM3
Rpl27	0.533555	1	0.978	9.97866e-11	2.32792e-06	Microglia	M24vM3
Rpl30	0.529475	1	1	6.59965e-13	1.53963e-08	Microglia	M24vM3
Rps24	0.528163	1	0.989	3.57668e-10	8.34403e-06	Microglia	M24vM3
Rps13	0.526744	1	0.989	2.50666e-12	5.84778e-08	Microglia	M24vM3
mt-Co3	0.525235	0.992	0.978	6.72427e-10	1.5687e-05	Microglia	M24vM3
Naca	0.524191	0.984	0.967	1.58068e-08	0.000368757	Microglia	M24vM3
Rpl7	0.520394	1	0.989	2.30971e-09	5.38831e-05	Microglia	M24vM3
Rpl34	0.520039	1	0.989	4.66397e-13	1.08806e-08	Microglia	M24vM3
Ctsl	0.512945	0.976	0.944	6.93981e-08	0.00161899	Microglia	M24vM3
Rplp2	0.508141	1	0.989	3.13758e-12	7.31966e-08	Microglia	M24vM3
Ddit4	0.505884	0.407	0.067	1.72514e-08	0.000402458	Microglia	M24vM3
Rpl35a	0.49575	1	0.989	1.18225e-11	2.75807e-07	Microglia	M24vM3
Rps12	0.485253	1	0.989	5.50651e-10	1.28461e-05	Microglia	M24vM3
Rpl14	0.48106	1	0.989	7.01793e-10	1.63721e-05	Microglia	M24vM3
Cox7a2l	0.478571	0.976	0.922	1.07197e-07	0.0025008	Microglia	M24vM3
Rps27a	0.47813	1	1	8.99006e-11	2.09729e-06	Microglia	M24vM3
H2-D1	0.476998	0.992	0.956	3.7323e-09	8.70708e-05	Microglia	M24vM3
Btf3	0.476426	0.943	0.9	4.28029e-07	0.00998548	Microglia	M24vM3
Rpl27a	0.472133	1	1	1.91195e-11	4.46038e-07	Microglia	M24vM3
Rpl37a	0.464769	1	1	1.07911e-08	0.000251745	Microglia	M24vM3
Rps26	0.462711	1	0.989	6.90187e-08	0.00161014	Microglia	M24vM3
Cox4i1	0.461194	0.976	0.967	2.57393e-08	0.000600473	Microglia	M24vM3
Rpl26	0.458253	1	0.978	2.5089e-09	5.85302e-05	Microglia	M24vM3
mt-Cytb	0.457899	0.992	0.944	1.00887e-07	0.00235358	Microglia	M24vM3
Rps15a	0.456134	1	0.989	2.9997e-09	6.99799e-05	Microglia	M24vM3
Abcg1	0.454473	0.341	0.044	1.22793e-07	0.00286463	Microglia	M24vM3
Rps11	0.446689	1	1	5.45749e-09	0.000127318	Microglia	M24vM3
Rps4x	0.444514	1	1	1.05794e-09	2.46806e-05	Microglia	M24vM3
Rpl7a	0.442915	1	0.956	7.1176e-10	1.66046e-05	Microglia	M24vM3
Rps3	0.440018	1	0.989	9.83461e-09	0.000229432	Microglia	M24vM3
Rpl15	0.437406	1	0.989	4.56992e-10	1.06612e-05	Microglia	M24vM3
Rpl21	0.43258	1	1	1.4235e-08	0.000332087	Microglia	M24vM3
Rps7	0.41687	0.992	1	1.80301e-10	4.20625e-06	Microglia	M24vM3
Rps8	0.41573	1	1	3.83626e-09	8.94962e-05	Microglia	M24vM3
Rpl37	0.413877	1	1	8.05436e-09	0.0001879	Microglia	M24vM3
Xdh	0.401788	0.317	0.022	8.65513e-08	0.00201915	Microglia	M24vM3
mt-Co1	0.398185	0.984	0.967	8.63987e-08	0.00201559	Microglia	M24vM3
Rpl18a	0.394076	1	1	6.08743e-08	0.00142014	Microglia	M24vM3
C1qc	0.39056	1	0.989	4.05093e-09	9.4504e-05	Microglia	M24vM3
Rpl11	0.380093	0.992	0.989	2.28805e-07	0.00533778	Microglia	M24vM3
Rps21	0.37045	1	1	4.78888e-08	0.0011172	Microglia	M24vM3
Eef1a1	0.350412	1	1	1.62295e-08	0.000378619	Microglia	M24vM3
Kcnma1	-0.347594	0.228	0.544	4.65519e-08	0.00108601	Microglia	M24vM3
Csf1r	-0.362563	0.984	0.967	2.01518e-07	0.00470121	Microglia	M24vM3
Ak1	-0.378576	0.106	0.411	2.7942e-07	0.0065186	Microglia	M24vM3
Pdlim4	-0.411796	0.171	0.578	2.29994e-09	5.36553e-05	Microglia	M24vM3
Ppia	-0.572279	0.976	1	1.88256e-11	4.39182e-07	Microglia	M24vM3
Tjp1	-0.579591	0.358	0.678	1.98249e-07	0.00462496	Microglia	M24vM3
Cdc42	-0.620109	0.919	0.956	7.92852e-11	1.84965e-06	Microglia	M24vM3
Bin1	-0.623402	0.846	0.911	7.12713e-08	0.00166269	Microglia	M24vM3
Evl	-0.628465	0.569	0.8	6.40936e-08	0.00149524	Microglia	M24vM3
Actb	-0.691963	0.992	1	1.19266e-10	2.78235e-06	Microglia	M24vM3
Hsp90ab1	-0.702563	0.951	0.944	2.86977e-10	6.69489e-06	Microglia	M24vM3
Tuba1b	-0.707414	0.878	0.9	1.41206e-09	3.29419e-05	Microglia	M24vM3
Ccdc12	-0.709018	0.634	0.878	1.17404e-08	0.000273891	Microglia	M24vM3
Ly6e	-0.733645	0.935	0.989	1.34123e-09	3.12895e-05	Microglia	M24vM3
Gpr34	-0.739547	0.911	0.933	1.39317e-08	0.000325012	Microglia	M24vM3
Aif1	-0.741681	0.959	0.989	7.91391e-11	1.84624e-06	Microglia	M24vM3
Pmepa1	-0.757999	0.797	0.867	1.76191e-07	0.00411035	Microglia	M24vM3
Gm35188	-0.77337	0.423	0.744	2.69218e-08	0.00062806	Microglia	M24vM3
Calm1	-0.777872	0.919	0.956	5.98563e-08	0.00139639	Microglia	M24vM3
Marcks	-0.787141	0.902	0.933	4.86429e-11	1.13479e-06	Microglia	M24vM3
Rnaset2a	-0.812294	0.878	0.967	1.45437e-09	3.3929e-05	Microglia	M24vM3
Gm47283	-0.821337	0.244	0.589	2.24451e-08	0.000523622	Microglia	M24vM3
Bin2	-0.827513	0.748	0.844	4.69819e-10	1.09604e-05	Microglia	M24vM3
Ivns1abp	-0.831553	0.602	0.844	7.6879e-10	1.79351e-05	Microglia	M24vM3
Gnas	-0.847825	0.927	0.978	8.27853e-13	1.9313e-08	Microglia	M24vM3
Selplg	-0.849614	0.943	0.933	1.73366e-11	4.04445e-07	Microglia	M24vM3
Hspa8	-0.858153	0.927	1	4.78351e-17	1.11595e-12	Microglia	M24vM3
Ywhah	-0.860111	0.805	0.878	3.08521e-10	7.1975e-06	Microglia	M24vM3
Fscn1	-0.873083	0.358	0.689	6.32038e-09	0.000147448	Microglia	M24vM3
F11r	-0.898955	0.764	0.856	4.73973e-08	0.00110573	Microglia	M24vM3
Dpysl2	-0.899472	0.65	0.878	3.39377e-11	7.91733e-07	Microglia	M24vM3
Fam102b	-0.942563	0.512	0.8	5.46433e-10	1.27477e-05	Microglia	M24vM3
Pdgfb	-0.944428	0.537	0.722	2.217e-07	0.00517203	Microglia	M24vM3
Tmem119	-0.99632	0.821	0.944	1.12515e-14	2.62487e-10	Microglia	M24vM3
Jund	-1.02512	0.707	0.789	1.5188e-09	3.5432e-05	Microglia	M24vM3
Fcrls	-1.04071	0.057	0.4	3.82352e-10	8.91988e-06	Microglia	M24vM3
Lhfpl2	-1.08127	0.293	0.7	1.09752e-12	2.56039e-08	Microglia	M24vM3
Rgs2	-1.14025	0.724	0.844	2.99483e-09	6.98664e-05	Microglia	M24vM3
Cst3	-1.14673	1	1	5.01428e-21	1.16978e-16	Microglia	M24vM3
Sparc	-1.15177	0.967	0.956	3.77953e-19	8.81727e-15	Microglia	M24vM3
Tanc2	-1.21747	0.78	0.789	3.27144e-08	0.000763194	Microglia	M24vM3
Lst1	-1.29779	0.488	0.878	8.62091e-15	2.01117e-10	Microglia	M24vM3
Tmsb10	-1.39484	0.602	0.944	1.42426e-18	3.32266e-14	Microglia	M24vM3
Olfml3	-1.42635	0.715	0.911	4.08323e-17	9.52577e-13	Microglia	M24vM3
Mt1	1.56063	0.943	0.983	1.05418e-11	2.45929e-07	Mueller_cell	M24vM3
Mt2	1.41215	0.816	0.773	6.16636e-12	1.43855e-07	Mueller_cell	M24vM3
Trf	1.21773	0.837	0.779	4.19665e-08	0.000979036	Mueller_cell	M24vM3
Nupr1	1.1111	0.812	0.618	1.06639e-26	2.48779e-22	Mueller_cell	M24vM3
Cadps	1.04965	0.739	0.656	3.36048e-16	7.83967e-12	Mueller_cell	M24vM3
Mdga2	1.02233	0.771	0.779	1.16212e-07	0.0027111	Mueller_cell	M24vM3
[truncated: 1,805 more rows]
