# Supplementary material for: Transcriptional Heterogeneity and Differential Response of Rod Photoreceptor Pathway Uncovered by Single‐Cell RNA Sequencing of the Aging Mouse Retina
Source: Aging Cell. 2025 Feb 15;24(5):e70001. doi: 10.1111/acel.70001 (PMC12073905; doi:10.1111/acel.70001)
Supplement: Supplementary file 13 — Table S3. [file ACEL-24-e70001-s009.xlsx]

## Sheet: Sheet1
ID	Description	GeneRatio	BgRatio	pvalue	p.adjust	qvalue	geneID	Count	Comparison	CellType
GO:0140059	dendrite arborization	3/59	13/18737	8.29369e-06	0.00566137	0.00417771	Ptn/Grip1/Cntnap2	3	M12vM3	Mueller_cell
GO:1990403	embryonic brain development	3/59	17/18737	1.95432e-05	0.00566137	0.00417771	Rpl10/Tubb2b/Cntnap2	3	M12vM3	Mueller_cell
GO:0007612	learning	6/59	180/18737	2.13589e-05	0.00566137	0.00417771	Ptn/Ctnnd2/Btg2/Cntnap2/Adgrb3/Jun	6	M12vM3	Mueller_cell
GO:0035994	response to muscle stretch	3/59	20/18737	3.25441e-05	0.00666748	0.00492016	Gsn/Jun/Fos	3	M12vM3	Mueller_cell
GO:0071276	cellular response to cadmium ion	3/59	21/18737	3.78832e-05	0.00689895	0.00509097	Gsn/Jun/Fos	3	M12vM3	Mueller_cell
GO:0010954	positive regulation of protein processing	3/59	27/18737	8.22026e-05	0.0103199	0.00761541	Gsn/Eno1b/Eno1	3	M12vM3	Mueller_cell
GO:0035914	skeletal muscle cell differentiation	4/59	75/18737	9.12114e-05	0.0103199	0.00761541	Nupr1/Btg2/Egr1/Fos	4	M12vM3	Mueller_cell
GO:0071277	cellular response to calcium ion	4/59	76/18737	9.60534e-05	0.0103199	0.00761541	Junb/Jun/Fosb/Fos	4	M12vM3	Mueller_cell
GO:0001570	vasculogenesis	4/59	88/18737	0.000169747	0.0139107	0.0102652	Itgb8/Kdr/Zfp36l1/Junb	4	M12vM3	Mueller_cell
GO:0016525	negative regulation of angiogenesis	4/59	102/18737	0.000299374	0.0169198	0.0124857	Ptn/Plk2/Adamts1/Adgrb3	4	M12vM3	Mueller_cell
GO:1904035	regulation of epithelial cell apoptotic process	4/59	106/18737	0.000346706	0.0172197	0.012707	Nupr1/Gsn/Kdr/Zfp36l1	4	M12vM3	Mueller_cell
GO:0046596	regulation of viral entry into host cell	3/59	48/18737	0.000463779	0.0200035	0.0147613	Gsn/Bsg/Hs3st5	3	M12vM3	Mueller_cell
GO:0070371	ERK1 and ERK2 cascade	6/59	319/18737	0.000490246	0.0201085	0.0148388	Tff2/Eno1b/Cntnap2/Kdr/Zfp36l1/Jun	6	M12vM3	Mueller_cell
GO:1902895	positive regulation of miRNA transcription	3/59	50/18737	0.000523217	0.0201117	0.0148411	Egr1/Jun/Fos	3	M12vM3	Mueller_cell
GO:0008038	neuron recognition	3/59	51/18737	0.000554678	0.0206618	0.015247	Bsg/Robo2/Cntnap2	3	M12vM3	Mueller_cell
GO:1901890	positive regulation of cell junction assembly	4/59	122/18737	0.000590516	0.0210873	0.015561	Cntnap2/Adgrb3/Hopx/Kdr	4	M12vM3	Mueller_cell
GO:0010976	positive regulation of neuron projection development	5/59	223/18737	0.000677817	0.0214172	0.0158045	Ptn/Cntn1/Tubb2b/Adamts1/Tenm3	5	M12vM3	Mueller_cell
GO:0042698	ovulation cycle	3/59	55/18737	0.000692563	0.0214172	0.0158045	Ptn/Adamts1/Egr1	3	M12vM3	Mueller_cell
GO:0042551	neuron maturation	3/59	58/18737	0.000809116	0.0220166	0.0162468	Dleu2/Cntnap2/Adgrb3	3	M12vM3	Mueller_cell
GO:0048286	lung alveolus development	3/59	58/18737	0.000809116	0.0220166	0.0162468	Hopx/Kdr/Meg3	3	M12vM3	Mueller_cell
GO:0048167	regulation of synaptic plasticity	5/59	233/18737	0.000825724	0.0220166	0.0162468	Ptn/Ctnnd2/Plk2/Kdr/Egr1	5	M12vM3	Mueller_cell
GO:0007411	axon guidance	5/59	238/18737	0.00090813	0.0225952	0.0166738	Bsg/Cntn1/Tubb2b/Robo2/Tenm2	5	M12vM3	Mueller_cell
GO:0002763	positive regulation of myeloid leukocyte differentiation	3/59	61/18737	0.000937447	0.0225952	0.0166738	Zfp36l1/Jun/Fos	3	M12vM3	Mueller_cell
GO:0048593	camera-type eye morphogenesis	4/59	144/18737	0.00109715	0.0239569	0.0176786	Ptn/Rorb/Kdr/Tenm3	4	M12vM3	Mueller_cell
GO:0045444	fat cell differentiation	5/59	249/18737	0.00111087	0.0239569	0.0176786	Nr1d1/Creb5/Cntnap2/Dio2/Zfp36l1	5	M12vM3	Mueller_cell
GO:0003407	neural retina development	3/59	80/18737	0.00205136	0.0317187	0.0234063	Bsg/Ptn/Rorb	3	M12vM3	Mueller_cell
GO:0001822	kidney development	5/59	299/18737	0.00247833	0.0347267	0.025626	Wnt6/Pcsk5/Robo2/Adamts1/Egr1	5	M12vM3	Mueller_cell
GO:0043525	positive regulation of neuron apoptotic process	3/59	86/18737	0.00252134	0.0347267	0.025626	Nupr1/Egr1/Jun	3	M12vM3	Mueller_cell
GO:0060395	SMAD protein signal transduction	3/59	86/18737	0.00252134	0.0347267	0.025626	Meg3/Jun/Fos	3	M12vM3	Mueller_cell
GO:0016032	viral process	5/59	322/18737	0.00340666	0.0401692	0.0296422	Gsn/Bsg/Pcsk5/Hs3st5/Jun	5	M12vM3	Mueller_cell
GO:0007229	integrin-mediated signaling pathway	3/59	98/18737	0.00364857	0.0415278	0.0306447	Ptn/Pcsk5/Itgb8	3	M12vM3	Mueller_cell
GO:0010595	positive regulation of endothelial cell migration	3/59	105/18737	0.00442756	0.0466094	0.0343946	Bsg/Plk2/Kdr	3	M12vM3	Mueller_cell
GO:0030323	respiratory tube development	4/59	212/18737	0.00445981	0.0466094	0.0343946	Pcsk5/Hopx/Kdr/Meg3	4	M12vM3	Mueller_cell
GO:0008585	female gonad development	3/59	106/18737	0.00454642	0.0466094	0.0343946	Nupr1/Adamts1/Kdr	3	M12vM3	Mueller_cell
GO:0048661	positive regulation of smooth muscle cell proliferation	3/59	106/18737	0.00454642	0.0466094	0.0343946	Adamts1/Egr1/Jun	3	M12vM3	Mueller_cell
GO:0007156	homophilic cell adhesion via plasma membrane adhesion molecules	3/59	107/18737	0.00466721	0.0474176	0.0349911	Bsg/Robo2/Tenm3	3	M12vM3	Mueller_cell
GO:0050920	regulation of chemotaxis	4/59	217/18737	0.00484237	0.0476626	0.0351718	Ptn/Tubb2b/Robo2/Kdr	4	M12vM3	Mueller_cell
GO:0048709	oligodendrocyte differentiation	3/59	109/18737	0.00491457	0.0476626	0.0351718	Ptn/Cntn1/Cntnap2	3	M12vM3	Mueller_cell
GO:0010649	regulation of cell communication by electrical coupling	3/59	11/18737	4.80633e-06	0.00126658	0.00105273	Cabp1/Ank3/Pde4d	3	M12vM3	OFF_cone_bipolar
GO:0042776	proton motive force-driven mitochondrial ATP synthesis	4/59	53/18737	2.31373e-05	0.00189455	0.00157468	Ndufb9/Ndufv3/Ndufa13/Ndufc2	4	M12vM3	OFF_cone_bipolar
GO:0086004	regulation of cardiac muscle cell contraction	3/59	35/18737	0.000180673	0.00663564	0.0055153	Pde4b/Pde4d/Ctnna3	3	M12vM3	OFF_cone_bipolar
GO:0051651	maintenance of location in cell	5/59	207/18737	0.000483646	0.0139566	0.0116002	Calm1/Ank3/Pde4d/Hexb/Tmsb10	5	M12vM3	OFF_cone_bipolar
GO:0030858	positive regulation of epithelial cell differentiation	3/59	51/18737	0.000554678	0.0152789	0.0126992	Ahi1/Zeb2/Btg1	3	M12vM3	OFF_cone_bipolar
GO:0034763	negative regulation of transmembrane transport	4/59	138/18737	0.000936719	0.0231694	0.0192576	Ahi1/Calm1/Cabp1/Ank3	4	M12vM3	OFF_cone_bipolar
GO:0098900	regulation of action potential	3/59	62/18737	0.00098292	0.023235	0.0193121	Ank3/Kcnab2/Ctnna3	3	M12vM3	OFF_cone_bipolar
GO:0010959	regulation of metal ion transport	6/59	427/18737	0.00219779	0.0341503	0.0283844	Pde4b/Calm1/Cabp1/Ank3/Kcnab2/Pde4d	6	M12vM3	OFF_cone_bipolar
GO:0046545	development of primary female sexual characteristics	4/52	109/18737	0.000236617	0.0379434	0.0318307	Ptprn/Schip1/Dach1/Ubb	4	M12vM3	ON_cone_bipolar
GO:1901385	regulation of voltage-gated calcium channel activity	3/52	46/18737	0.000281309	0.0379434	0.0318307	Dmd/Pde4b/Cabp1	3	M12vM3	ON_cone_bipolar
GO:0042698	ovulation cycle	3/52	55/18737	0.000477695	0.0379434	0.0318307	Ptprn/Schip1/Egr1	3	M12vM3	ON_cone_bipolar
GO:0048512	circadian behavior	3/52	55/18737	0.000477695	0.0379434	0.0318307	Nr1d1/Egr1/Nlgn1	3	M12vM3	ON_cone_bipolar
GO:0002181	cytoplasmic translation	4/52	143/18737	0.000662737	0.039088	0.0327909	Rps28/Rps29/Ybx1/Uba52	4	M12vM3	ON_cone_bipolar
GO:0043113	receptor clustering	3/52	75/18737	0.00118243	0.0488755	0.0410016	Dlg2/Nrxn2/Nlgn1	3	M12vM3	ON_cone_bipolar
GO:0071277	cellular response to calcium ion	3/52	76/18737	0.00122862	0.0488755	0.0410016	Junb/Fos/Nlgn1	3	M12vM3	ON_cone_bipolar
GO:0061178	regulation of insulin secretion involved in cellular response to glucose stimulus	3/52	77/18737	0.00127594	0.0488755	0.0410016	Pde1c/Nr1d1/Phpt1	3	M12vM3	ON_cone_bipolar
GO:0042776	proton motive force-driven mitochondrial ATP synthesis	6/98	53/18737	3.301e-07	3.91938e-05	3.77588e-05	Ndufa11/Ndufc2/Ndufa5/Ndufb9/Ndufa13/Ndufv3	6	M12vM3	Rod_bipolar
GO:0021859	pyramidal neuron differentiation	3/98	16/18737	7.39504e-05	0.00424857	0.00409301	Uqcrq/Fgfr2/Unc5d	3	M12vM3	Rod_bipolar
GO:0032981	mitochondrial respiratory chain complex I assembly	4/98	50/18737	0.00013474	0.007058	0.00679957	Ndufa11/Ndufc2/Ndufa5/Ndufb9	4	M12vM3	Rod_bipolar
GO:0021884	forebrain neuron development	3/98	25/18737	0.000293522	0.0137569	0.0132532	Uqcrq/Ubb/Fgfr2	3	M12vM3	Rod_bipolar
GO:0046496	nicotinamide nucleotide metabolic process	4/98	65/18737	0.000373071	0.0170369	0.0164131	Prdx5/Mdh1/Kcnab2/Nmnat3	4	M12vM3	Rod_bipolar
GO:1900371	regulation of purine nucleotide biosynthetic process	3/98	35/18737	0.000804208	0.0333092	0.0320896	Ndufc2/Eno1/Rd3	3	M12vM3	Rod_bipolar
GO:0002181	cytoplasmic translation	15/42	143/18737	6.76859e-22	9.65878e-19	7.4882e-19	Rps12/Rps14/Rps24/Rplp1/Rpl13/Rps20/Rpl21/Rps3/Rps16/Rpl28/Rpl8/Rpl3/Rpl34/Rps21/Rpl18	15	M18vM3	AII_amacrine
GO:0000462	maturation of SSU-rRNA from tricistronic rRNA transcript (SSU-rRNA, 5.8S rRNA, LSU-rRNA)	3/42	36/18737	7.10214e-05	0.018353	0.0142286	Rps14/Rps16/Rps21	3	M18vM3	AII_amacrine
GO:0006417	regulation of translation	5/42	357/18737	0.00116402	0.0415265	0.0321944	Rplp1/Rps3/Eif1/Cirbp/Bzw2	5	M18vM3	AII_amacrine
GO:0006576	cellular biogenic amine metabolic process	3/42	96/18737	0.00129452	0.0427508	0.0331436	Tgfb2/Oaz1/Drd4	3	M18vM3	AII_amacrine
GO:0002027	regulation of heart rate	3/42	104/18737	0.00162952	0.0446955	0.0346513	Calm1/Cacnb2/Ank2	3	M18vM3	AII_amacrine
GO:0043406	positive regulation of MAP kinase activity	3/42	121/18737	0.00250985	0.0482389	0.0373984	Mif/Rps3/Drd4	3	M18vM3	AII_amacrine
GO:0060048	cardiac muscle contraction	3/42	122/18737	0.00256914	0.0482389	0.0373984	Calm1/Cacnb2/Ank2	3	M18vM3	AII_amacrine
GO:0002181	cytoplasmic translation	20/51	143/18737	7.19184e-30	8.73809e-27	7.62335e-27	Rps20/Rpl13a/Rpl12/Rpl3/Rpl21/Rpl7/Rps6/Rps23/Rpl13/Rpl17/Rplp1/Rpl26/Rpl14/Rps14/Rps5/Fau/Rpl8/Rps12/Rps25/Eef2	20	M18vM3	Endothelial
GO:0000028	ribosomal small subunit assembly	3/51	19/18737	1.78514e-05	0.00542236	0.00473062	Rps14/Rps5/Rps25	3	M18vM3	Endothelial
GO:0006364	rRNA processing	6/51	214/18737	2.42759e-05	0.00589906	0.0051465	Rpl7/Rps6/Rpl26/Rpl14/Rps14/Rps25	6	M18vM3	Endothelial
GO:0050807	regulation of synapse organization	4/20	260/18737	0.000147338	0.0323618	0.0222122	Prkca/Malat1/Kif1a/Prnp	4	M18vM3	GABAnergic_amacrine
GO:0002181	cytoplasmic translation	11/20	143/18737	5.48096e-19	2.57057e-16	1.80583e-16	Rps10/Rplp0/Rps16/Rpl26/Rps23/Rps25/Rpl30/Rps21/Rps4x/Rpl5/Eif3i	11	M18vM3	Horizontal
GO:0045727	positive regulation of translation	3/20	134/18737	0.000372975	0.0145771	0.0102405	Vim/Rpl26/Rpl5	3	M18vM3	Horizontal
GO:0007157	heterophilic cell-cell adhesion via plasma membrane cell adhesion molecules	6/190	46/18737	6.7164e-06	0.000923505	0.000747159	Grid2/Il1rapl1/Vcam1/Tenm2/Cd24a/Tenm3	6	M18vM3	Mueller_cell
GO:0035458	cellular response to interferon-beta	6/190	46/18737	6.7164e-06	0.000923505	0.000747159	Ifit1/Ifit3/Stat1/Gbp6/Gbp3/Ifitm2	6	M18vM3	Mueller_cell
GO:0007602	phototransduction	5/190	31/18737	1.39506e-05	0.0016231	0.00131316	Gngt1/Guca1a/Gnat1/Rho/Pcp2	5	M18vM3	Mueller_cell
GO:0050769	positive regulation of neurogenesis	12/190	287/18737	3.81964e-05	0.00330126	0.00267088	Il1rapl1/Atxn1/Hap1/Macf1/Kdr/Mdk/Rtn4/Id4/Robo2/Robo1/Marcks/Id2	12	M18vM3	Mueller_cell
GO:0051607	defense response to virus	11/190	248/18737	4.74389e-05	0.00367956	0.00297694	Ifi27/Ifit1/Ifit3/Stat1/Oasl2/Ddx60/Bst2/Parp9/Zc3hav1/Rtp4/Ifitm2	11	M18vM3	Mueller_cell
GO:0071276	cellular response to cadmium ion	4/190	21/18737	5.35645e-05	0.00395202	0.00319737	Gsn/Mt1/Jun/Fos	4	M18vM3	Mueller_cell
GO:0071456	cellular response to hypoxia	7/190	103/18737	8.60911e-05	0.00591876	0.00478856	Gngt1/Hif3a/Rtn4/Eno1b/Epas1/Eno1/Egr1	7	M18vM3	Mueller_cell
GO:0010954	positive regulation of protein processing	4/190	27/18737	0.000149772	0.00879064	0.00711204	Gsn/Spon1/Eno1b/Eno1	4	M18vM3	Mueller_cell
GO:0035455	response to interferon-alpha	4/190	27/18737	0.000149772	0.00879064	0.00711204	Ifit1/Ifit3/Bst2/Ifitm2	4	M18vM3	Mueller_cell
GO:0008038	neuron recognition	5/190	51/18737	0.000163679	0.00934208	0.00755819	Bsg/Rtn4/Robo2/Robo1/Cntnap2	5	M18vM3	Mueller_cell
GO:1901890	positive regulation of cell junction assembly	7/190	122/18737	0.000247676	0.0125098	0.010121	Grid2/Il1rapl1/Ephb1/Kdr/Hopx/Adgrb3/Cntnap2	7	M18vM3	Mueller_cell
GO:0007611	learning or memory	11/190	306/18737	0.000301061	0.0130075	0.0105237	Cpeb3/B2m/Atxn1/Cyp7b1/Ctnnd2/Mdk/Grm7/Adgrb3/Cntnap2/Egr1/Jun	11	M18vM3	Mueller_cell
GO:0060041	retina development in camera-type eye	8/190	167/18737	0.000309601	0.0130075	0.0105237	Hcn1/Gnat1/Rho/Rom1/Prph2/Bsg/Rorb/Lhx2	8	M18vM3	Mueller_cell
GO:0030900	forebrain development	12/190	363/18737	0.000345359	0.013891	0.0112385	Slc1a2/B2m/Hap1/Dclk1/Mdk/Rtn4/Lhx2/Id4/Robo2/Robo1/Id2/Cntnap2	12	M18vM3	Mueller_cell
GO:0002763	positive regulation of myeloid leukocyte differentiation	5/190	61/18737	0.000381973	0.0150061	0.0121406	Ror2/Gnas/Id2/Jun/Fos	5	M18vM3	Mueller_cell
GO:0071333	cellular response to glucose stimulus	7/190	133/18737	0.000419012	0.0156641	0.012673	Pde1c/Ucp2/Aqp4/Phpt1/Ppp2ca/Nr1d1/Vcam1	7	M18vM3	Mueller_cell
GO:0021772	olfactory bulb development	4/190	35/18737	0.000419434	0.0156641	0.012673	Lhx2/Robo2/Robo1/Id2	4	M18vM3	Mueller_cell
GO:0030534	adult behavior	8/190	176/18737	0.000440072	0.0160388	0.0129761	Slc1a2/Oxr1/Prex2/Atxn1/Chl1/Id2/Grm7/Cntnap2	8	M18vM3	Mueller_cell
GO:0007043	cell-cell junction assembly	7/190	135/18737	0.000458452	0.0161955	0.0131029	Cdh19/Nedd4l/Actb/Ctnnd2/Actg1/Hopx/Cntnap2	7	M18vM3	Mueller_cell
GO:0001503	ossification	12/190	375/18737	0.000462068	0.0161955	0.0131029	Adgrv1/Snx10/Kazald1/Gnas/Rorb/Erh/Mdk/Id4/Id2/Id3/Jund/Ccn2	12	M18vM3	Mueller_cell
GO:0010976	positive regulation of neuron projection development	9/190	223/18737	0.000465788	0.0161955	0.0131029	Ror2/Hap1/Eef1a1/Cntn1/Mdk/Camk1d/Cd24a/Marcks/Tenm3	9	M18vM3	Mueller_cell
GO:0050678	regulation of epithelial cell proliferation	12/190	376/18737	0.00047314	0.0162642	0.0131585	Stat1/Nupr1/B2m/Rian/Kdr/Cyp7b1/Nr1d1/Mdk/Rtn4/Sparc/Robo1/Jun	12	M18vM3	Mueller_cell
GO:0007163	establishment or maintenance of cell polarity	9/190	225/18737	0.000496856	0.0165164	0.0133625	Dlg2/Gsn/Frmd4b/Ephb1/Macf1/Actb/Frmd4a/Spry2/Lhx2	9	M18vM3	Mueller_cell
GO:1902430	negative regulation of amyloid-beta formation	3/190	17/18737	0.000628493	0.0198041	0.0160224	Spon1/Hap1/Rtn4	3	M18vM3	Mueller_cell
GO:0062208	positive regulation of pattern recognition receptor signaling pathway	4/190	40/18737	0.000703748	0.0212884	0.0172233	Ddx60/Zc3hav1/Ifi35/Rtn4	4	M18vM3	Mueller_cell
GO:0032922	circadian regulation of gene expression	5/190	70/18737	0.000722053	0.0216258	0.0174963	Nr1d1/Id4/Id2/Id3/Egr1	5	M18vM3	Mueller_cell
GO:0042462	eye photoreceptor cell development	4/190	41/18737	0.000773702	0.02229	0.0180337	Hcn1/Gngt1/Gnat1/Rorb	4	M18vM3	Mueller_cell
GO:0032103	positive regulation of response to external stimulus	12/190	401/18737	0.00083234	0.0237531	0.0192174	Prss56/Nupr1/Ddx60/Parp9/Zc3hav1/Ifi35/Dpp4/Kdr/Lamp1/Mdk/Camk1d/Cd24a	12	M18vM3	Mueller_cell
GO:0051048	negative regulation of secretion	8/190	195/18737	0.00086303	0.0242642	0.0196309	Tff2/Trim9/Pde1c/Ucp2/Il1rapl1/Gnas/Frmd4a/Grm7	8	M18vM3	Mueller_cell
GO:0035584	calcium-mediated signaling using intracellular calcium source	3/190	19/18737	0.000882333	0.0242642	0.0196309	Kdr/Vcam1/Tenm2	3	M18vM3	Mueller_cell
GO:0045475	locomotor rhythm	3/190	19/18737	0.000882333	0.0242642	0.0196309	Id2/Cntnap2/Egr1	3	M18vM3	Mueller_cell
GO:0060333	interferon-gamma-mediated signaling pathway	3/190	19/18737	0.000882333	0.0242642	0.0196309	Stat1/Parp14/Parp9	3	M18vM3	Mueller_cell
GO:0035994	response to muscle stretch	3/190	20/18737	0.00103033	0.026513	0.0214503	Gsn/Jun/Fos	3	M18vM3	Mueller_cell
GO:1900373	positive regulation of purine nucleotide biosynthetic process	3/190	20/18737	0.00103033	0.026513	0.0214503	Guca1a/Eno1b/Eno1	3	M18vM3	Mueller_cell
GO:0071277	cellular response to calcium ion	5/190	76/18737	0.0010496	0.026681	0.0215862	Adgrv1/Fosb/Jun/Jund/Fos	5	M18vM3	Mueller_cell
GO:0035249	synaptic transmission, glutamatergic	6/190	115/18737	0.00113277	0.0280741	0.0227133	Hcn1/Grid2/Unc13c/Ror2/Gria4/Grm7	6	M18vM3	Mueller_cell
GO:0099173	postsynapse organization	8/190	204/18737	0.00115404	0.0280741	0.0227133	Grid2/Il1rapl1/Ephb1/Hspa8/Actb/Ctnnd2/Marcks/Cntnap2	8	M18vM3	Mueller_cell
GO:0002833	positive regulation of response to biotic stimulus	7/190	158/18737	0.00116202	0.0280741	0.0227133	Ddx60/Parp9/Zc3hav1/Ifi35/Dpp4/Lamp1/Cd24a	7	M18vM3	Mueller_cell
GO:0007605	sensory perception of sound	7/190	158/18737	0.00116202	0.0280741	0.0227133	Mir124-2hg/Adgrv1/Aqp4/Espn/Spry2/Hexb/Grm7	7	M18vM3	Mueller_cell
GO:2000177	regulation of neural precursor cell proliferation	6/190	116/18737	0.00118466	0.0280741	0.0227133	Mdk/Lhx2/Id4/Cd24a/Id2/Tafa1	6	M18vM3	Mueller_cell
GO:0099558	maintenance of synapse structure	3/190	21/18737	0.00119312	0.0280741	0.0227133	Hspa8/Adgrb3/Cntnap2	3	M18vM3	Mueller_cell
GO:0060412	ventricular septum morphogenesis	4/190	46/18737	0.00119856	0.0280741	0.0227133	Zfpm2/Robo2/Robo1/Id2	4	M18vM3	Mueller_cell
GO:0001894	tissue homeostasis	9/190	255/18737	0.00120649	0.0280741	0.0227133	Tff2/Rho/Adgrv1/Snx10/Bsg/Gnas/Kdr/Epas1/Ccn2	9	M18vM3	Mueller_cell
GO:0099003	vesicle-mediated transport in synapse	9/190	255/18737	0.00120649	0.0280741	0.0227133	Trim9/Unc13c/Hap1/Actb/Apba2/Actg1/Grip1/Cd24a/Grm7	9	M18vM3	Mueller_cell
GO:0050768	negative regulation of neurogenesis	7/190	160/18737	0.00124985	0.0288612	0.02335	B2m/Nr1d1/Rtn4/Lhx2/Id4/Cd24a/Id2	7	M18vM3	Mueller_cell
GO:0061448	connective tissue development	9/190	259/18737	0.00134393	0.0307983	0.0249173	Ror2/Gnas/Mdk/Creb5/Id4/Itgb8/Id2/Egr1/Ccn2	9	M18vM3	Mueller_cell
GO:0072001	renal system development	10/190	313/18737	0.00138379	0.0308381	0.0249495	Stat1/Wnt6/Adamts16/Robo2/Basp1/Robo1/Cd24a/Id2/Id3/Egr1	10	M18vM3	Mueller_cell
GO:0003254	regulation of membrane depolarization	4/190	48/18737	0.00140683	0.0308381	0.0249495	Hcn1/Nedd4l/B2m/Kdr	4	M18vM3	Mueller_cell
GO:0046596	regulation of viral entry into host cell	4/190	48/18737	0.00140683	0.0308381	0.0249495	Gsn/Bsg/Ifitm2/Hs3st5	4	M18vM3	Mueller_cell
GO:0043280	positive regulation of cysteine-type endopeptidase activity involved in apoptotic process	6/190	121/18737	0.00147197	0.0318052	0.0257319	Stat1/Gsn/Mtch1/Ppp2ca/Robo1/Ccn2	6	M18vM3	Mueller_cell
GO:0021700	developmental maturation	10/190	316/18737	0.00148532	0.0318659	0.025781	Dlg2/Snx10/Unc13c/Nrg2/Kdr/Dleu2/Id2/Epas1/Adgrb3/Cntnap2	10	M18vM3	Mueller_cell
GO:0002523	leukocyte migration involved in inflammatory response	3/190	23/18737	0.00156524	0.0320904	0.0259627	Mdk/Rtn4/Cd24a	3	M18vM3	Mueller_cell
GO:0042026	protein refolding	3/190	23/18737	0.00156524	0.0320904	0.0259627	B2m/Cryab/Hspa8	3	M18vM3	Mueller_cell
GO:0050908	detection of light stimulus involved in visual perception	3/190	23/18737	0.00156524	0.0320904	0.0259627	Gnat1/Rom1/Prph2	3	M18vM3	Mueller_cell
GO:1990000	amyloid fibril formation	3/190	23/18737	0.00156524	0.0320904	0.0259627	Gsn/B2m/Cryab	3	M18vM3	Mueller_cell
GO:0045071	negative regulation of viral genome replication	4/190	50/18737	0.00163909	0.0331419	0.0268133	Oasl2/Bst2/Zc3hav1/Ifitm2	4	M18vM3	Mueller_cell
GO:0045665	negative regulation of neuron differentiation	5/190	84/18737	0.0016434	0.0331419	0.0268133	B2m/Rtn4/Id4/Cd24a/Id2	5	M18vM3	Mueller_cell
GO:0007160	cell-matrix adhesion	8/190	216/18737	0.00165855	0.0331985	0.0268592	Arhgap6/Macf1/Tnxb/Kdr/Actg1/Vcam1/Itgb8/Ccn2	8	M18vM3	Mueller_cell
GO:0014013	regulation of gliogenesis	6/190	124/18737	0.00166816	0.0331985	0.0268592	Atxn1/Nr1d1/Mdk/Rtn4/Id4/Id2	6	M18vM3	Mueller_cell
GO:0051098	regulation of binding	11/190	378/18737	0.00170132	0.0336372	0.0272141	Stmn1/Parp9/B2m/Spon1/Actb/Ppp2ca/Lhx2/Hopx/Id2/Eno1/Jun	11	M18vM3	Mueller_cell
GO:1902622	regulation of neutrophil migration	4/190	51/18737	0.00176466	0.0346524	0.0280354	Dpp4/Mdk/Rtn4/Camk1d	4	M18vM3	Mueller_cell
GO:0003148	outflow tract septum morphogenesis	3/190	24/18737	0.00177558	0.0346524	0.0280354	Zfpm2/Robo2/Robo1	3	M18vM3	Mueller_cell
GO:0060326	cell chemotaxis	9/190	271/18737	0.0018336	0.0355554	0.028766	Prss56/Ephb1/Bsg/Dpp4/Kdr/Cyp7b1/Vcam1/Mdk/Camk1d	9	M18vM3	Mueller_cell
GO:0045685	regulation of glial cell differentiation	5/190	87/18737	0.00191957	0.0369854	0.0299229	Nr1d1/Mdk/Rtn4/Id4/Id2	5	M18vM3	Mueller_cell
GO:2000116	regulation of cysteine-type endopeptidase activity	8/190	224/18737	0.0020822	0.0396142	0.0320498	Stat1/Gsn/Cryab/Mtch1/Ppp2ca/Robo1/Ccn2/Cst3	8	M18vM3	Mueller_cell
GO:0019932	second-messenger-mediated signaling	9/190	280/18737	0.00228721	0.043211	0.0349597	Tff2/Guca1a/Gnas/Kdr/Vcam1/Mt1/Tenm2/Cd24a/Pde10a	9	M18vM3	Mueller_cell
GO:0045765	regulation of angiogenesis	9/190	281/18737	0.00234268	0.043211	0.0349597	Stat1/Kdr/Spry2/Mdk/Rtn4/Sparc/Itgb8/Btg1/Adgrb3	9	M18vM3	Mueller_cell
GO:0048814	regulation of dendrite morphogenesis	5/190	92/18737	0.00245317	0.0444363	0.035951	Il1rapl1/Nedd4l/Robo1/Marcks/Adgrb3	5	M18vM3	Mueller_cell
GO:0022010	central nervous system myelination	3/190	27/18737	0.00250938	0.0446522	0.0361257	Cntn1/Id4/Cntnap2	3	M18vM3	Mueller_cell
GO:0048167	regulation of synaptic plasticity	8/190	233/18737	0.00265608	0.0465282	0.0376435	Grid2/Mir124-2hg/Cpeb3/Unc13c/Rasgrf1/Kdr/Ctnnd2/Egr1	8	M18vM3	Mueller_cell
GO:0042116	macrophage activation	5/190	94/18737	0.00269415	0.0466772	0.037764	Tff2/Ifi35/Nr1d1/Jun/Jund	5	M18vM3	Mueller_cell
GO:0001916	positive regulation of T cell mediated cytotoxicity	3/190	28/18737	0.0027897	0.0467283	0.0378054	H2-T23/B2m/Hspa8	3	M18vM3	Mueller_cell
GO:0050909	sensory perception of taste	3/190	28/18737	0.0027897	0.0467283	0.0378054	Gnat1/Rtp4/Gng13	3	M18vM3	Mueller_cell
GO:0042551	neuron maturation	4/190	58/18737	0.00283573	0.0467283	0.0378054	Dlg2/Dleu2/Adgrb3/Cntnap2	4	M18vM3	Mueller_cell
GO:0048286	lung alveolus development	4/190	58/18737	0.00283573	0.0467283	0.0378054	Atxn1/Kdr/Hopx/Meg3	4	M18vM3	Mueller_cell
GO:0051701	biological process involved in interaction with host	6/190	138/18737	0.00285777	0.0467283	0.0378054	Gbp6/Gsn/Gbp3/Bsg/Ifitm2/Hs3st5	6	M18vM3	Mueller_cell
GO:0007411	axon guidance	8/190	238/18737	0.00302448	0.0489254	0.0395829	Ephb1/Bsg/Cntn1/Lhx2/Tenm2/Robo2/Chl1/Robo1	8	M18vM3	Mueller_cell
GO:0043524	negative regulation of neuron apoptotic process	7/190	188/18737	0.0031143	0.0498453	0.0403272	Oxr1/Kdr/Mdk/Mt1/Chl1/Grm7/Jun	7	M18vM3	Mueller_cell
GO:0002181	cytoplasmic translation	10/164	143/18737	5.27e-07	0.000661385	0.000588021	Rpl37a/Rps24/Rpl6/Rpl39/Rpl41/Rpl38/Rps28/Uba52/Ybx1/Rps29	10	M18vM3	OFF_cone_bipolar
GO:0007156	homophilic cell adhesion via plasma membrane adhesion molecules	7/164	107/18737	4.33381e-05	0.00772537	0.00686843	Cdh12/Cdh8/Dscaml1/Cadm1/Fat3/Dscam/Kirrel3	7	M18vM3	OFF_cone_bipolar
GO:0035637	multicellular organismal signaling	8/164	147/18737	4.61675e-05	0.00772537	0.00686843	Fgf12/Tnr/Pde4d/Hcn1/Cacng7/Slc8a1/Cacna1h/Ctnna3	8	M18vM3	OFF_cone_bipolar
GO:0099545	trans-synaptic signaling by trans-synaptic complex	3/164	11/18737	0.000103173	0.0125289	0.0111391	Tenm2/Ptprd/Cadm1	3	M18vM3	OFF_cone_bipolar
GO:0046549	retinal cone cell development	3/164	13/18737	0.000176542	0.0166357	0.0147904	Ahi1/Hcn1/Gnat2	3	M18vM3	OFF_cone_bipolar
GO:0099560	synaptic membrane adhesion	4/164	34/18737	0.000213794	0.0184144	0.0163718	Ptprd/Mdga2/Cadm1/Lrfn5	4	M18vM3	OFF_cone_bipolar
GO:0086004	regulation of cardiac muscle cell contraction	4/164	35/18737	0.000239743	0.0184144	0.0163718	Pde4b/Pde4d/Cacna1h/Ctnna3	4	M18vM3	OFF_cone_bipolar
GO:1905606	regulation of presynapse assembly	4/164	37/18737	0.000298317	0.0187194	0.016643	Ptprd/Mdga2/Slitrk6/Lrfn5	4	M18vM3	OFF_cone_bipolar
GO:0002027	regulation of heart rate	6/164	104/18737	0.000306894	0.0187879	0.0167039	Calm1/Pde4d/Hcn1/Slc8a1/Chrm3/Ctnna3	6	M18vM3	OFF_cone_bipolar
GO:0086065	cell communication involved in cardiac conduction	4/164	40/18737	0.000404465	0.0223216	0.0198456	Pde4d/Hcn1/Slc8a1/Ctnna3	4	M18vM3	OFF_cone_bipolar
GO:0098761	cellular response to interleukin-7	3/164	17/18737	0.000409081	0.0223216	0.0198456	Hmgb1/Ybx1/Eno1	3	M18vM3	OFF_cone_bipolar
GO:0000028	ribosomal small subunit assembly	3/164	19/18737	0.000575492	0.0272545	0.0242313	Rpl38/Rps27/Rps28	3	M18vM3	OFF_cone_bipolar
GO:0071222	cellular response to lipopolysaccharide	7/164	165/18737	0.000632562	0.028051	0.0249394	Pde4b/Prkca/Pde4d/Nr1d1/Hmgb1/Pabpn1/Pdcd4	7	M18vM3	OFF_cone_bipolar
GO:0007157	heterophilic cell-cell adhesion via plasma membrane cell adhesion molecules	4/164	46/18737	0.000693377	0.028051	0.0249394	Tenm2/Ptprd/Tenm4/Cadm1	4	M18vM3	OFF_cone_bipolar
GO:0050796	regulation of insulin secretion	7/164	169/18737	0.000728871	0.0281456	0.0250236	Pde1c/Stxbp5l/Adcy8/Phpt1/Nr1d1/Sox4/Nnat	7	M18vM3	OFF_cone_bipolar
GO:0051966	regulation of synaptic transmission, glutamatergic	5/164	83/18737	0.000809504	0.0303262	0.0269623	Grm5/Grin2b/Tnr/Hcn1/Cacng7	5	M18vM3	OFF_cone_bipolar
GO:0019932	second-messenger-mediated signaling	9/164	280/18737	0.00082384	0.0304094	0.0270362	Grm5/Tenm2/Mt1/Adcy8/Calm1/Pde4d/Neurod1/Slc8a1/Chrm3	9	M18vM3	OFF_cone_bipolar
GO:0010608	post-transcriptional regulation of gene expression	12/164	474/18737	0.00097432	0.0344443	0.0306236	Grm5/Prr16/Prkca/Cnot3/Cacng7/Sox4/Ddx5/Mir124a-1hg/Tob1/Rpl38/Rpl10/Ybx1	12	M18vM3	OFF_cone_bipolar
GO:0000027	ribosomal large subunit assembly	3/164	23/18737	0.00102513	0.0352476	0.0313378	Rpl6/Rpl38/Rpl10	3	M18vM3	OFF_cone_bipolar
GO:0010880	regulation of release of sequestered calcium ion into cytosol by sarcoplasmic reticulum	3/164	23/18737	0.00102513	0.0352476	0.0313378	Calm1/Pde4d/Slc8a1	3	M18vM3	OFF_cone_bipolar
GO:0071333	cellular response to glucose stimulus	6/164	133/18737	0.00112677	0.0372129	0.0330851	Pde1c/Adcy8/Neurod1/Phpt1/Nr1d1/Sox4	6	M18vM3	OFF_cone_bipolar
GO:0007626	locomotory behavior	8/164	242/18737	0.00133806	0.0414635	0.0368642	Grm5/Fgf12/Zfhx3/Tnr/Adcy8/Dscam/Slitrk6/Hexb	8	M18vM3	OFF_cone_bipolar
GO:2001257	regulation of cation channel activity	7/164	189/18737	0.00139809	0.0427953	0.0380482	Pde4b/Fgf12/Calm1/Pde4d/Hcn1/Cacng7/Cabp5	7	M18vM3	OFF_cone_bipolar
GO:0001508	action potential	6/164	140/18737	0.00146656	0.0441138	0.0392205	Grin2b/Fgf12/Hcn1/Cacna1h/Kcnab2/Ctnna3	6	M18vM3	OFF_cone_bipolar
GO:0045822	negative regulation of heart contraction	3/164	27/18737	0.00165025	0.0487309	0.0433254	Prkca/Pde4d/Chrm3	3	M18vM3	OFF_cone_bipolar
GO:0007015	actin filament organization	11/164	438/18737	0.00168291	0.0491176	0.0436692	Nebl/Diaph2/Slit2/Dstn/Stmn1/Tmsb4x/Hsp90b1/Dlc1/Marcks/Ctnna3/Tmsb10	11	M18vM3	OFF_cone_bipolar
GO:0002181	cytoplasmic translation	7/107	143/18737	1.79643e-05	0.0145528	0.0130496	Rpl39/Rpl41/Rpl38/Rps28/Rps29/Ybx1/Uba52	7	M18vM3	ON_cone_bipolar
GO:0051651	maintenance of location in cell	8/107	207/18737	2.47777e-05	0.0145528	0.0130496	Dmd/Ryr3/Calm1/Ank3/Tmsb4x/Pde4d/Hexb/Tmsb10	8	M18vM3	ON_cone_bipolar
GO:0007157	heterophilic cell-cell adhesion via plasma membrane cell adhesion molecules	4/107	46/18737	0.000136382	0.0377455	0.0338467	Grid2/Tenm2/Tenm3/Nlgn1	4	M18vM3	ON_cone_bipolar
GO:1901385	regulation of voltage-gated calcium channel activity	4/107	46/18737	0.000136382	0.0377455	0.0338467	Dmd/Calm1/Pde4b/Cabp5	4	M18vM3	ON_cone_bipolar
GO:0000028	ribosomal small subunit assembly	3/107	19/18737	0.000164147	0.0377455	0.0338467	Rpl38/Rps27/Rps28	3	M18vM3	ON_cone_bipolar
GO:0060314	regulation of ryanodine-sensitive calcium-release channel activity	3/107	20/18737	0.000192313	0.0377455	0.0338467	Dmd/Calm1/Pde4d	3	M18vM3	ON_cone_bipolar
GO:0006937	regulation of muscle contraction	6/107	155/18737	0.000264289	0.0418783	0.0375526	Dmd/Tnnt1/Calm1/Pde4b/Pde4d/Eno1	6	M18vM3	ON_cone_bipolar
GO:0006941	striated muscle contraction	6/107	158/18737	0.000292998	0.0418783	0.0375526	Dmd/Tnnt1/Ryr3/Calm1/Pde4b/Pde4d	6	M18vM3	ON_cone_bipolar
GO:0010880	regulation of release of sequestered calcium ion into cytosol by sarcoplasmic reticulum	3/107	23/18737	0.000295059	0.0418783	0.0375526	Dmd/Calm1/Pde4d	3	M18vM3	ON_cone_bipolar
GO:0048592	eye morphogenesis	6/107	174/18737	0.000490013	0.042816	0.0383934	Vsx1/Ahi1/Tenm3/Tulp1/Gngt1/Sdk1	6	M18vM3	ON_cone_bipolar
GO:0055117	regulation of cardiac muscle contraction	4/107	65/18737	0.000520696	0.042816	0.0383934	Dmd/Calm1/Pde4b/Pde4d	4	M18vM3	ON_cone_bipolar
GO:0098698	postsynaptic specialization assembly	3/107	28/18737	0.000534592	0.042816	0.0383934	Grid2/Nrxn2/Nlgn1	3	M18vM3	ON_cone_bipolar
GO:1904861	excitatory synapse assembly	3/107	29/18737	0.000593808	0.042879	0.03845	Grid2/Nrxn2/Nlgn1	3	M18vM3	ON_cone_bipolar
GO:0007269	neurotransmitter secretion	6/107	183/18737	0.000639112	0.042879	0.03845	Unc13c/Grin3a/Stxbp5l/Cplx4/Nrxn2/Nlgn1	6	M18vM3	ON_cone_bipolar
GO:0046660	female sex differentiation	5/107	124/18737	0.000726378	0.0457099	0.0409885	Arid5b/Mir124a-1hg/Schip1/Ubb/Dach1	5	M18vM3	ON_cone_bipolar
GO:0002181	cytoplasmic translation	9/162	143/18737	4.28583e-06	0.0101188	0.00936115	Pkm/Rpl41/Rps21/Rpl39/Rpl38/Ybx1/Rps28/Rps29/Uba52	9	M18vM3	Rod_bipolar
GO:0099558	maintenance of synapse structure	3/70	21/18737	6.32856e-05	0.0453125	0.0408359	Hspa8/Adgrb3/Cadm1	3	M18vM3	Rod
GO:0002181	cytoplasmic translation	26/61	143/18737	7.912e-40	1.05704e-36	9.41111e-37	Rps21/Rps20/Rplp1/Rps24/Rpl13/Rpl21/Rpl39/Rps12/Rpl3/Rpl35a/Rps14/Rps13/Rps9/Rpl28/Rpl8/Rpl27/Rpl9/Rpl34/Rps3/Rpl30/Rpl7/Rpl5/Rps18/Rps27a/Rpl4/Rpl27a	26	M24vM3	AII_amacrine
GO:0006364	rRNA processing	8/61	214/18737	4.44877e-07	0.000297178	0.000264585	Rps21/Rps24/Rpl35a/Rps27/Rps14/Rpl27/Rpl7/Rpl5	8	M24vM3	AII_amacrine
GO:0006417	regulation of translation	8/61	357/18737	1.96087e-05	0.0043662	0.00388734	Cirbp/Rplp1/Eif1/Rbm3/Rps9/Rps3/Rpl5/Bzw2	8	M24vM3	AII_amacrine
GO:0042274	ribosomal small subunit biogenesis	4/61	72/18737	8.86327e-05	0.0118413	0.0105426	Rps21/Rps24/Rps27/Rps14	4	M24vM3	AII_amacrine
GO:0030307	positive regulation of cell growth	5/61	189/18737	0.000372845	0.038317	0.0341146	Tgfb2/H3f3b/H3f3a/Slc25a4/Rpl4	5	M24vM3	AII_amacrine
GO:0044106	cellular amine metabolic process	4/61	109/18737	0.000438164	0.0418134	0.0372275	Tgfb2/Drd4/Oaz1/Pebp1	4	M24vM3	AII_amacrine
GO:0007601	visual perception	12/268	150/18737	1.7195e-06	0.00243502	0.00222016	Opn1mw/Guca1a/Rgs9/Guca1b/Atp8a2/Adgrv1/Rorb/Crb1/Cngb3/Rpgrip1/Arr3/Pcdh15	12	M24vM3	Cone
GO:0016358	dendrite development	16/268	308/18737	9.97566e-06	0.00386681	0.00352561	Cit/Mgarp/Arid1b/Crp/Map1b/Rapgef2/Ezh2/Ppp1r9a/Iqsec1/Kidins220/Dnm3/Alk/Dscam/Map2/Map6/Dlg4	16	M24vM3	Cone
GO:0032414	positive regulation of ion transmembrane transporter activity	10/268	126/18737	1.36092e-05	0.00422021	0.00384782	Drd4/Rgs9/Ndufa4/Calm2/Ppp3cb/Akap6/Ank3/Hcn1/Ryr2/Abcb1b	10	M24vM3	Cone
GO:0042462	eye photoreceptor cell development	6/268	41/18737	2.3915e-05	0.00477538	0.004354	Hcn1/Prdm1/Rorb/Crb1/Rpgrip1/Gngt1	6	M24vM3	Cone
GO:0010970	transport along microtubule	11/268	170/18737	3.46924e-05	0.00632831	0.0057699	Klc3/Mgarp/Dynll1/Syne2/Map1b/Lca5/Mak/Kif1b/Map2/Map6/Rab27b	11	M24vM3	Cone
GO:0019932	second-messenger-mediated signaling	14/268	280/18737	5.44136e-05	0.00888087	0.00809723	Drd4/Guca1a/Pebp1/Camta1/Calm2/Ppp3cb/Akap6/Rapgef2/Adcy2/Ppp1r9a/Neurod1/Ryr2/Exoc4/Pex5l	14	M24vM3	Cone
GO:0048488	synaptic vesicle endocytosis	7/268	71/18737	6.89863e-05	0.0101863	0.00928749	Syp/Ppp3cb/Fcho2/Dennd1a/Dnm3/Ap2b1/Rab27b	7	M24vM3	Cone
GO:0007602	phototransduction	5/268	31/18737	7.22668e-05	0.0101863	0.00928749	Pcp2/Opn1mw/Guca1a/Guca1b/Gngt1	5	M24vM3	Cone
GO:0010976	positive regulation of neuron projection development	12/268	223/18737	9.27935e-05	0.0115101	0.0104945	Zfp804a/Dpysl3/Crp/Rapgef2/Atp8a2/Ezh2/Negr1/Ppp1r9a/Kidins220/Cntn1/Alk/Prkd1	12	M24vM3	Cone
GO:1902600	proton transmembrane transport	7/268	78/18737	0.000125887	0.0149804	0.0136585	Drd4/Atp5g1/Atp5a1/Slc25a4/Ndufa4/Atp6v0c/Otop3	7	M24vM3	Cone
GO:0031279	regulation of cyclase activity	6/268	55/18737	0.000130432	0.0149804	0.0136585	Guca1a/Guca1b/Akap6/Adcy2/Adgrv1/Adcy1	6	M24vM3	Cone
GO:0051339	regulation of lyase activity	6/268	57/18737	0.000159422	0.0159473	0.0145401	Guca1a/Guca1b/Akap6/Adcy2/Adgrv1/Adcy1	6	M24vM3	Cone
GO:1901386	negative regulation of voltage-gated calcium channel activity	4/268	21/18737	0.00020219	0.0173178	0.0157896	Drd4/Gnb5/Ppp3cb/Gem	4	M24vM3	Cone
GO:0031503	protein-containing complex localization	11/268	208/18737	0.000210791	0.0173178	0.0157896	Drd4/Klc3/Dynll1/Akap6/Xpo1/Iqsec1/Lca5/Mak/Dnm3/Ap2b1/Dlg4	11	M24vM3	Cone
GO:0047497	mitochondrion transport along microtubule	4/268	24/18737	0.000347066	0.0244603	0.0223019	Mgarp/Map1b/Kif1b/Map6	4	M24vM3	Cone
GO:0045494	photoreceptor cell maintenance	5/268	45/18737	0.000441431	0.0291251	0.0265551	Adgrv1/Lca5/Mak/Crb1/Pcdh15	5	M24vM3	Cone
GO:0010959	regulation of metal ion transport	16/268	427/18737	0.00045777	0.0295738	0.0269642	Drd4/Usp2/Gnb5/Ahcyl1/Slc31a2/Rgs9/Calm2/Ppp3cb/Akap6/Ank3/Epb41/Ryr2/Kcnab2/Cntn1/Gem/Prkd1	16	M24vM3	Cone
GO:0071870	cellular response to catecholamine stimulus	6/268	70/18737	0.000493418	0.030254	0.0275844	Drd4/Gnb5/Rgs9/Akap6/Ryr2/Alk	6	M24vM3	Cone
GO:0035331	negative regulation of hippo signaling	3/268	12/18737	0.000578555	0.03262	0.0297416	Cit/Mark3/Wwc1	3	M24vM3	Cone
GO:0006164	purine nucleotide biosynthetic process	10/268	199/18737	0.000606761	0.0335994	0.0306346	Guca1a/Atp5g1/Atp5a1/Atp5l/Ndufv1/Impdh1/Guca1b/Adcy2/Eno1/Adcy1	10	M24vM3	Cone
GO:0016079	synaptic vesicle exocytosis	8/268	134/18737	0.000696609	0.0372446	0.0339581	Drd4/Nrxn3/Syp/Stxbp1/Erc2/Adcy1/Pclo/Grm8	8	M24vM3	Cone
GO:0031623	receptor internalization	8/268	136/18737	0.000767794	0.0403547	0.0367938	Drd4/Iqsec1/Dnm3/Ap2b1/Sag/Pard3/Arr3/Dlg4	8	M24vM3	Cone
GO:0060042	retina morphogenesis in camera-type eye	6/268	77/18737	0.000821059	0.0417995	0.0381111	Atp8a2/Hcn1/Rorb/Dscam/Crb1/Rpgrip1	6	M24vM3	Cone
GO:0031345	negative regulation of cell projection organization	10/268	209/18737	0.000884952	0.042219	0.0384936	Cit/Mgarp/Dpysl3/Rapgef2/Abi3/Mak/Dnm3/Xylt1/Ptprg/Map2	10	M24vM3	Cone
GO:0098884	postsynaptic neurotransmitter receptor internalization	4/268	31/18737	0.00095007	0.0429637	0.0391726	Drd4/Iqsec1/Dnm3/Ap2b1	4	M24vM3	Cone
GO:0001505	regulation of neurotransmitter levels	11/268	249/18737	0.000955981	0.0429637	0.0391726	Drd4/Nrxn3/Pebp1/Syp/Stxbp1/Ppp1r9a/Erc2/Adcy1/Pclo/Moxd1/Grm8	11	M24vM3	Cone
GO:0050684	regulation of mRNA processing	8/268	141/18737	0.000971591	0.0430415	0.0392435	Rbm3/Cirbp/Ahcyl1/Rbm39/Ctr9/Celf2/Ythdc1/Raver2	8	M24vM3	Cone
GO:0003407	neural retina development	6/268	80/18737	0.00100426	0.0432528	0.0394362	Atp8a2/Hcn1/Neurod1/Rorb/Crb1/Rpgrip1	6	M24vM3	Cone
GO:0007409	axonogenesis	16/268	461/18737	0.00103514	0.0439723	0.0400922	Unc5d/Atp5g1/Map1b/Dscaml1/Atp8a2/Ndn/Ank3/Stxbp1/Hsp90aa1/Prtg/Cntn1/Dscam/Adcy1/Fgfr2/Map2/Map6	16	M24vM3	Cone
GO:0050848	regulation of calcium-mediated signaling	6/268	83/18737	0.00121735	0.049026	0.0446999	Drd4/Camta1/Calm2/Ppp3cb/Akap6/Exoc4	6	M24vM3	Cone
GO:0002181	cytoplasmic translation	8/90	143/18737	4.32497e-07	0.000887916	0.000795339	Rps6/Rpl7/Rps20/Rps25/Rpl3/Rpl13a/Rps4x/Rpl17	8	M24vM3	Endothelial
GO:0031341	regulation of cell killing	6/90	93/18737	5.65591e-06	0.00580579	0.00520046	H2-Q7/Cd59a/H2-K1/H2-Q6/Bcl2l1/Hsp90ab1	6	M24vM3	Endothelial
GO:0002486	antigen processing and presentation of endogenous peptide antigen via MHC class I via ER pathway, TAP-independent	3/90	13/18737	2.96013e-05	0.0102272	0.00916087	H2-Q7/H2-K1/H2-Q6	3	M24vM3	Endothelial
GO:0002476	antigen processing and presentation of endogenous peptide antigen via MHC class Ib	3/90	14/18737	3.75434e-05	0.0102272	0.00916087	H2-Q7/H2-K1/H2-Q6	3	M24vM3	Endothelial
GO:0035795	negative regulation of mitochondrial membrane permeability	3/90	17/18737	6.94074e-05	0.0118745	0.0106364	Ier3/Bnip3/Bcl2l1	3	M24vM3	Endothelial
GO:1901028	regulation of mitochondrial outer membrane permeabilization involved in apoptotic signaling pathway	3/90	25/18737	0.00022832	0.022321	0.0199937	Pmaip1/Ier3/Bcl2l1	3	M24vM3	Endothelial
GO:0043280	positive regulation of cysteine-type endopeptidase activity involved in apoptotic process	5/90	121/18737	0.000293182	0.0273592	0.0245067	Ccn2/Pmaip1/Ctsd/Xdh/Acer2	5	M24vM3	Endothelial
GO:0001916	positive regulation of T cell mediated cytotoxicity	3/90	28/18737	0.000321836	0.0287273	0.0257321	H2-Q7/H2-K1/H2-Q6	3	M24vM3	Endothelial
GO:0043153	entrainment of circadian clock by photoperiod	3/90	29/18737	0.000357726	0.0303441	0.0271804	Sik1/Per1/Per2	3	M24vM3	Endothelial
GO:0072593	reactive oxygen species metabolic process	6/90	212/18737	0.000552339	0.040473	0.0362532	Ccn2/Pmaip1/Ier3/Bnip3/Aldh2/Xdh	6	M24vM3	Endothelial
GO:0006364	rRNA processing	14/143	214/18737	1.02038e-09	4.07335e-07	3.66907e-07	Rps16/Rps21/Rps6/Rps25/Rps24/Rpl7/Rpl11/Rrp1/Rpl26/Rpl35a/Rps17/Rpl14/Rpl5/Rpl10a	14	M24vM3	Horizontal
GO:0042775	mitochondrial ATP synthesis coupled electron transport	7/143	59/18737	3.18702e-07	3.74194e-05	3.37055e-05	Cox5a/Uqcr11/Chchd2/Park7/Uqcrfs1/Ndufb6/Sdhb	7	M24vM3	Horizontal
GO:0019646	aerobic electron transport chain	6/143	48/18737	1.6765e-06	0.000185905	0.000167454	Cox5a/Uqcr11/Park7/Uqcrfs1/Ndufb6/Sdhb	6	M24vM3	Horizontal
GO:0000027	ribosomal large subunit assembly	4/143	23/18737	2.57314e-05	0.00183428	0.00165222	Rplp0/Rpl24/Rpl11/Rpl5	4	M24vM3	Horizontal
GO:0098754	detoxification	5/143	51/18737	4.27524e-05	0.00294255	0.0026505	Mt1/Mt2/Akr1a1/Park7/Gstm5	5	M24vM3	Horizontal
GO:0045727	positive regulation of translation	7/143	134/18737	7.62205e-05	0.00417449	0.00376016	Vim/Rps9/Cirbp/Rpl26/Rpl5/Ybx1/Rps27l	7	M24vM3	Horizontal
GO:0046916	cellular transition metal ion homeostasis	6/143	98/18737	0.000105207	0.00552614	0.00497767	Mt1/Atp6v1g1/Fth1/Ftl1/Mt2/Atox1	6	M24vM3	Horizontal
GO:0034101	erythrocyte homeostasis	7/143	146/18737	0.00013051	0.00609339	0.00548862	Rps6/Smarca4/Rps24/Gpi1/Rps17/Slc25a5/Prmt1	7	M24vM3	Horizontal
GO:0046185	aldehyde catabolic process	3/143	15/18737	0.000185177	0.00803507	0.00723758	Akr1a1/Park7/Glo1	3	M24vM3	Horizontal
GO:0032435	negative regulation of proteasomal ubiquitin-dependent protein catabolic process	4/143	38/18737	0.000196266	0.0081614	0.00735137	Rpl11/Park7/Ubxn1/Ddrgk1	4	M24vM3	Horizontal
GO:0000028	ribosomal small subunit assembly	3/143	19/18737	0.000385638	0.0145233	0.0130818	Rps25/Rps2/Rps27l	3	M24vM3	Horizontal
GO:0051444	negative regulation of ubiquitin-protein transferase activity	3/143	21/18737	0.000523423	0.018013	0.0162252	Rpl11/Park7/Rpl5	3	M24vM3	Horizontal
GO:0044282	small molecule catabolic process	9/143	312/18737	0.000665565	0.0217782	0.0196167	Tpi1/Akr1a1/Gpi1/Park7/Glo1/Mtln/Shmt2/Dbi/Gad1	9	M24vM3	Horizontal
GO:0042776	proton motive force-driven mitochondrial ATP synthesis	4/143	53/18737	0.000712626	0.022225	0.0200192	Atp5c1/Ndufa2/Ndufb6/Sdhb	4	M24vM3	Horizontal
GO:0046688	response to copper ion	3/143	24/18737	0.000783314	0.0236893	0.0213381	Mt1/Mt2/Park7	3	M24vM3	Horizontal
GO:0008652	cellular amino acid biosynthetic process	4/143	61/18737	0.00121158	0.0326798	0.0294363	Glul/Park7/Shmt2/Gad1	4	M24vM3	Horizontal
GO:0071353	cellular response to interleukin-4	3/143	28/18737	0.00123988	0.0329974	0.0297223	Rplp0/Rpl3/Rps2	3	M24vM3	Horizontal
GO:0002183	cytoplasmic translational initiation	3/143	29/18737	0.00137526	0.0361187	0.0325338	Rpl13a/Rps2/Eif3i	3	M24vM3	Horizontal
GO:1901798	positive regulation of signal transduction by p53 class mediator	3/143	30/18737	0.00151958	0.0388856	0.0350262	Rpl11/Rpl26/Rps20	3	M24vM3	Horizontal
GO:0052547	regulation of peptidase activity	9/143	356/18737	0.00167092	0.0416894	0.0375516	Cst3/Pebp1/Rps3/Gpi1/Park7/Cstb/Ubxn1/Ddrgk1/Rps27l	9	M24vM3	Horizontal
GO:2001244	positive regulation of intrinsic apoptotic signaling pathway	4/143	69/18737	0.00191493	0.0471876	0.0425042	Rps3/Rpl11/Rpl26/Park7	4	M24vM3	Horizontal
GO:0000387	spliceosomal snRNP assembly	3/143	33/18737	0.00200825	0.0488838	0.044032	Snrpb/Snrpg/Snrpd3	3	M24vM3	Horizontal
GO:0002181	cytoplasmic translation	56/133	143/18737	1.0755e-86	2.68229e-83	2.40571e-83	Rpl32/Rpl3/Rpl12/Rps18/Rpl10a/Rps5/Rpl19/Rps16/Rplp0/Rpl23/Rpl17/Rps14/Rpl8/Rps25/Rps19/Rps10/Fau/Rpsa/Rpl13a/Rps23/Rps2/Rps9/Rpl13/Rps20/Rpl18/Rpl36/Rps6/Rpl24/Rpl29/Rpl27/Rpl30/Rps24/Rps13/Rpl7/Rpl34/Rplp2/Rpl35a/Rps12/Rpl14/Rps27a/Rpl27a/Rpl37a/Rps26/Rpl26/Rps15a/Rps11/Rps4x/Rpl7a/Rps3/Rpl15/Rpl21/Rps7/Rps8/Rpl18a/Rpl11/Rps21	56	M24vM3	Microglia
GO:0000028	ribosomal small subunit assembly	6/133	19/18737	2.87195e-09	7.16265e-07	6.4241e-07	Rps5/Rps14/Rps25/Rps19/Rpsa/Rps2	6	M24vM3	Microglia
GO:0071353	cellular response to interleukin-4	6/133	28/18737	3.78429e-08	7.86502e-06	7.05406e-06	Rpl3/Rplp0/Cd300lf/Rps2/Hsp90ab1/Tuba1b	6	M24vM3	Microglia
GO:1901798	positive regulation of signal transduction by p53 class mediator	6/133	30/18737	5.89537e-08	9.80204e-06	8.79134e-06	Rpl23/Rps20/Rpl26/Rps7/Rpl37/Rpl11	6	M24vM3	Microglia
GO:0000462	maturation of SSU-rRNA from tricistronic rRNA transcript (SSU-rRNA, 5.8S rRNA, LSU-rRNA)	5/133	36/18737	5.27897e-06	0.000774457	0.000694602	Rps16/Rps14/Rps19/Rps8/Rps21	5	M24vM3	Microglia
GO:0051017	actin filament bundle assembly	8/133	167/18737	2.56497e-05	0.00320564	0.00287511	Pdlim4/Tjp1/Cdc42/Evl/Aif1/Marcks/Fscn1/F11r	8	M24vM3	Microglia
GO:1904667	negative regulation of ubiquitin protein ligase activity	3/133	10/18737	4.04575e-05	0.00420421	0.00377071	Rpl23/Rps7/Rpl11	3	M24vM3	Microglia
GO:2001244	positive regulation of intrinsic apoptotic signaling pathway	5/133	69/18737	0.000130485	0.0116224	0.010424	Rack1/Rpl26/Rps3/Rps7/Rpl11	5	M24vM3	Microglia
GO:2000249	regulation of actin cytoskeleton reorganization	4/133	41/18737	0.000200446	0.0166637	0.0149455	Csf1r/Tjp1/Cdc42/F11r	4	M24vM3	Microglia
GO:0030168	platelet activation	5/133	90/18737	0.000453115	0.0313908	0.028154	Ppia/Evl/Gnas/F11r/Pdgfb	5	M24vM3	Microglia
GO:2000059	negative regulation of ubiquitin-dependent protein catabolic process	4/133	52/18737	0.000504508	0.0331117	0.0296975	Rpl23/Rps7/Rpl11/Hsp90ab1	4	M24vM3	Microglia
GO:0000027	ribosomal large subunit assembly	3/133	23/18737	0.000558078	0.0356884	0.0320085	Rplp0/Rpl24/Rpl11	3	M24vM3	Microglia
GO:0001933	negative regulation of protein phosphorylation	9/133	330/18737	0.000588239	0.0366767	0.0328949	Pkib/Lrp1/Rack1/Ddit4/Xdh/Ppia/Actb/Pmepa1/Rgs2	9	M24vM3	Microglia
GO:0150105	protein localization to cell-cell junction	3/133	24/18737	0.000634505	0.0379258	0.0340153	Tjp1/Actb/F11r	3	M24vM3	Microglia
GO:0051492	regulation of stress fiber assembly	5/133	97/18737	0.000638687	0.0379258	0.0340153	Pdlim4/Tjp1/Cdc42/Evl/F11r	5	M24vM3	Microglia
GO:0050900	leukocyte migration	9/133	337/18737	0.000683237	0.0396277	0.0355417	Rps19/Rpl13a/Csf1r/Ppia/Cdc42/Aif1/Selplg/F11r/Pdgfb	9	M24vM3	Microglia
GO:0043393	regulation of protein binding	7/133	211/18737	0.000780872	0.0442613	0.0396975	Lrp1/Rack1/Rpl11/Cdc42/Actb/Hsp90ab1/Pdgfb	7	M24vM3	Microglia
GO:0002763	positive regulation of myeloid leukocyte differentiation	8/239	61/18737	1.02508e-06	0.000322529	0.000277312	Ror2/Gnas/Ctnnbip1/Id2/Zfp36l1/Car2/Jun/Fos	8	M24vM3	Mueller_cell
GO:0007602	phototransduction	6/239	31/18737	2.28024e-06	0.000534002	0.000459138	Pcp2/Guca1a/Rcvrn/Gngt1/Gnat1/Rho	6	M24vM3	Mueller_cell
GO:0071276	cellular response to cadmium ion	5/239	21/18737	5.57704e-06	0.000965107	0.000829805	Mt1/Mt2/Gsn/Jun/Fos	5	M24vM3	Mueller_cell
GO:0001894	tissue homeostasis	13/239	255/18737	2.54104e-05	0.0029588	0.002544	Trf/Tjp1/Bsg/Xiap/Clrn1/Tjp2/Gnas/Chmp4b/Kdr/Car2/Rp1/Aldh1a1/Rho	13	M24vM3	Mueller_cell
GO:0035845	photoreceptor cell outer segment organization	4/239	15/18737	3.1551e-05	0.00334464	0.00287575	Ift20/Rp1/Rom1/Prph2	4	M24vM3	Mueller_cell
GO:0001822	kidney development	14/239	299/18737	3.18906e-05	0.00334464	0.00287575	Wnt6/Kirrel3/Efnb2/Cys1/Ift20/Sox4/Rarb/Ptch1/Basp1/Ctnnbip1/Id3/Robo2/Id2/Egr1	14	M24vM3	Mueller_cell
GO:0060041	retina development in camera-type eye	10/239	167/18737	5.81095e-05	0.00490529	0.0042176	Irx5/Bsg/Nectin3/Rpgrip1/Lhx2/Rp1/Rom1/Prph2/Gnat1/Rho	10	M24vM3	Mueller_cell
GO:0048593	camera-type eye morphogenesis	9/239	144/18737	9.82346e-05	0.00772704	0.00664376	Flt1/Irx5/Nectin3/Kdr/Rpgrip1/Hmgn1/Rp1/Aldh1a1/Rom1	9	M24vM3	Mueller_cell
GO:1901888	regulation of cell junction assembly	11/239	215/18737	0.000103484	0.00791666	0.00680679	Mdga2/Arhgap6/Tjp1/Nrg2/Farp1/Grid2/Ptpra/Slitrk2/Kdr/Cntnap2/Hopx	11	M24vM3	Mueller_cell
GO:0060395	SMAD protein signal transduction	7/239	86/18737	0.000114871	0.00819205	0.00704358	Trf/Ror2/Tob1/Sub1/Meg3/Jun/Fos	7	M24vM3	Mueller_cell
GO:0043524	negative regulation of neuron apoptotic process	10/239	188/18737	0.000155346	0.0107531	0.00924555	Mt1/Xiap/Prdx2/Grm7/Kdr/Set/Chl1/Ptprz1/Hsp90ab1/Jun	10	M24vM3	Mueller_cell
GO:0061351	neural precursor cell proliferation	10/239	191/18737	0.000176743	0.0114696	0.00986165	Trf/Ift20/Gnai2/Rarb/Rpgrip1/Cntnap2/Ptprz1/Lhx2/Tafa1/Id2	10	M24vM3	Mueller_cell
GO:0048025	negative regulation of mRNA splicing, via spliceosome	4/239	23/18737	0.000188896	0.0114696	0.00986165	Hnrnpk/Srsf6/Hnrnpa2b1/Srsf9	4	M24vM3	Mueller_cell
GO:0050908	detection of light stimulus involved in visual perception	4/239	23/18737	0.000188896	0.0114696	0.00986165	Reep6/Rom1/Prph2/Gnat1	4	M24vM3	Mueller_cell
GO:0048563	post-embryonic animal organ morphogenesis	3/239	10/18737	0.000230179	0.0135026	0.0116096	Flt1/Kdr/Hmgn1	3	M24vM3	Mueller_cell
GO:0045667	regulation of osteoblast differentiation	8/239	135/18737	0.000343639	0.0185834	0.0159781	Zhx3/Gnas/Tob1/Ptch1/Ctnnbip1/Id3/Id2/Jund	8	M24vM3	Mueller_cell
GO:0071456	cellular response to hypoxia	7/239	103/18737	0.000352771	0.0187837	0.0161504	Hif3a/Rtn4/Zfp36l1/Eno1b/Egr1/Eno1/Gngt1	7	M24vM3	Mueller_cell
GO:0014015	positive regulation of gliogenesis	6/239	77/18737	0.000450463	0.0229362	0.0197207	Trf/Flt1/Ptpra/Rtn4/Ptprz1/Id2	6	M24vM3	Mueller_cell
GO:0008038	neuron recognition	5/239	51/18737	0.000471549	0.0229362	0.0197207	Bsg/Cntnap2/Rtn4/Ptprz1/Robo2	5	M24vM3	Mueller_cell
GO:0098754	detoxification	5/239	51/18737	0.000471549	0.0229362	0.0197207	Mt1/Mt2/Fbln5/Prdx2/Aldh1a1	5	M24vM3	Mueller_cell
GO:1903319	positive regulation of protein maturation	4/239	29/18737	0.000477148	0.0229362	0.0197207	Gsn/Sox4/Eno1b/Eno1	4	M24vM3	Mueller_cell
GO:0050807	regulation of synapse organization	11/239	260/18737	0.000531598	0.0252036	0.0216702	Mdga2/Nrg2/Farp1/Grid2/Malat1/Hnrnpk/Chmp4b/Slitrk2/Tuba1a/Hspa8/Marcks	11	M24vM3	Mueller_cell
GO:0050673	epithelial cell proliferation	15/239	446/18737	0.000636899	0.0290041	0.0249379	Nupr1/Rasgrf1/Flt1/Efnb2/Hmgb1/Srsf6/Glul/Ptch1/Pura/Kdr/Hmgn1/Rtn4/Id2/Zfp36l1/Jun	15	M24vM3	Mueller_cell
GO:0001754	eye photoreceptor cell differentiation	5/239	57/18737	0.000790024	0.0348086	0.0299287	Rpgrip1/Rp1/Gngt1/Rom1/Gnat1	5	M24vM3	Mueller_cell
GO:0045655	regulation of monocyte differentiation	3/239	15/18737	0.00083252	0.0356451	0.0306479	Ctnnbip1/Zfp36l1/Jun	3	M24vM3	Mueller_cell
GO:0035924	cellular response to vascular endothelial growth factor stimulus	5/239	58/18737	0.000855683	0.0356809	0.0306787	Hspb1/Flt1/Cd63/Kdr/Spry2	5	M24vM3	Mueller_cell
GO:0007409	axonogenesis	15/239	461/18737	0.000890963	0.0362779	0.031192	Efnb2/Bsg/Omg/Neo1/Ptch1/Hsp90aa1/Slitrk2/Cntn1/Cntnap2/Chl1/Rtn4/Ptprz1/Robo2/Lhx2/Hsp90ab1	15	M24vM3	Mueller_cell
GO:0043433	negative regulation of DNA-binding transcription factor activity	8/239	158/18737	0.00097243	0.038256	0.0328927	Nupr1/Cys1/Prdx2/Ptch1/Pura/Ctnnbip1/Id3/Id2	8	M24vM3	Mueller_cell
GO:0045814	negative regulation of gene expression, epigenetic	6/239	89/18737	0.000972703	0.038256	0.0328927	Gnas/Cbx3/Hmgb1/H3f3a/Meg3/Lhx2	6	M24vM3	Mueller_cell
GO:0035264	multicellular organism growth	9/239	199/18737	0.00106142	0.0403691	0.0347096	Slc1a2/Gnas/Rarb/Ptch1/H3f3a/Taf10/Meg3/Cntnap2/Zfp36l1	9	M24vM3	Mueller_cell
GO:0098761	cellular response to interleukin-7	3/239	17/18737	0.00122098	0.0441027	0.0379198	Hmgb1/Ybx1/Eno1	3	M24vM3	Mueller_cell
GO:1905606	regulation of presynapse assembly	4/239	37/18737	0.00122507	0.0441027	0.0379198	Mdga2/Farp1/Grid2/Slitrk2	4	M24vM3	Mueller_cell
GO:0045766	positive regulation of angiogenesis	8/239	164/18737	0.00123605	0.0441027	0.0379198	Tjp1/Hspb1/Flt1/Hmgb1/Kdr/Itgb8/Rtn4/Btg1	8	M24vM3	Mueller_cell
GO:0021988	olfactory lobe development	4/239	38/18737	0.00135563	0.0469185	0.0403408	Atp1a2/Robo2/Lhx2/Id2	4	M24vM3	Mueller_cell
GO:1903670	regulation of sprouting angiogenesis	4/239	38/18737	0.00135563	0.0469185	0.0403408	Tjp1/Flt1/Hmgb1/Glul	4	M24vM3	Mueller_cell
GO:1903313	positive regulation of mRNA metabolic process	7/239	130/18737	0.00140813	0.0482527	0.041488	Rbm3/Cirbp/Cnot6/Tob1/Ybx1/Hspa8/Zfp36l1	7	M24vM3	Mueller_cell
GO:0021761	limbic system development	6/239	96/18737	0.00144146	0.0489108	0.0420538	Atp1a2/Kirrel3/Ubb/Zbtb18/Rax/Cntnap2	6	M24vM3	Mueller_cell
GO:0042776	proton motive force-driven mitochondrial ATP synthesis	14/400	53/18737	3.67548e-12	1.86652e-09	1.65025e-09	Ndufv3/Ndufb9/Atp5c1/Ndufs3/Ndufa11/Atp5a1/Ndufv1/Ndufa12/Atp5o/Ndufb8/Ndufa10/Atp5b/Ndufs2/Ndufv2	14	M24vM3	OFF_cone_bipolar
GO:0002181	cytoplasmic translation	16/400	143/18737	7.13532e-08	6.52607e-06	5.76988e-06	Rpl3/Rps20/Cnbp/Eif5/Eif4a1/Cpeb1/Rplp0/Rps2/Mif4gd/Rpl12/Rpl10a/Rpl7/Rps28/Ybx1/Rps29/Uba52	16	M24vM3	OFF_cone_bipolar
GO:0006120	mitochondrial electron transport, NADH to ubiquinone	7/400	23/18737	3.49955e-07	3.04461e-05	2.69183e-05	Ndufb9/Ndufs3/Ndufv1/Ndufb8/Ndufa10/Ndufs2/Ndufv2	7	M24vM3	OFF_cone_bipolar
GO:0007601	visual perception	14/400	150/18737	4.19271e-06	0.000321131	0.000283921	Vsx1/Trpm1/Rom1/Atp8a2/Gpr179/Unc119/Ppef2/Rorb/Pde6g/Pcdh15/Arr3/Adgrv1/Slitrk6/Cngb3	14	M24vM3	OFF_cone_bipolar
GO:0043113	receptor clustering	10/400	75/18737	4.23133e-06	0.000321131	0.000283921	Dok7/Grin2b/Arhgef9/Cdh2/Magi2/Dlg2/Nlgn1/Sorbs2/Nrxn1/Lrrtm4	10	M24vM3	OFF_cone_bipolar
GO:0099560	synaptic membrane adhesion	7/400	34/18737	6.27024e-06	0.000456448	0.000403559	Ptprd/Gpc6/Magi2/Nlgn1/Lrrc4c/Nrxn1/Lrfn5	7	M24vM3	OFF_cone_bipolar
GO:0007156	homophilic cell adhesion via plasma membrane adhesion molecules	11/400	107/18737	1.80878e-05	0.00109354	0.000966833	Cdh12/Dscaml1/Clstn1/Cdh2/Cntn6/Cadm2/Cadm3/Pcdh15/Dscam/Tenm3/Kirrel3	11	M24vM3	OFF_cone_bipolar
GO:0086065	cell communication involved in cardiac conduction	7/400	40/18737	1.94606e-05	0.00115693	0.00102288	Ryr2/Pde4d/Kcnn2/Cacna2d1/Hcn1/Slc8a1/Ctnna3	7	M24vM3	OFF_cone_bipolar
GO:0010976	positive regulation of neuron projection development	16/400	223/18737	2.54924e-05	0.00146663	0.00129669	Atp8a2/Ranbp1/Ahi1/Cpeb1/Acsl6/Dmd/Cask/Dcc/Magi2/Marcks/Nlgn1/Pcp4/Tox/Zfp804a/Tenm3/Nrxn1	16	M24vM3	OFF_cone_bipolar
GO:0098900	regulation of action potential	8/400	62/18737	4.96551e-05	0.00262515	0.00232097	Cntnap2/Kcnb1/Fgf12/Ryr2/Cacna2d1/Kcnab2/Hcn1/Ctnna3	8	M24vM3	OFF_cone_bipolar
GO:0007157	heterophilic cell-cell adhesion via plasma membrane cell adhesion molecules	7/400	46/18737	5.0045e-05	0.00262515	0.00232097	Tenm4/Ptprd/Cdh2/Cadm3/Nlgn1/Tenm3/Nrxn1	7	M24vM3	OFF_cone_bipolar
GO:0099068	postsynapse assembly	6/400	32/18737	5.16206e-05	0.00266856	0.00235935	Arhgef9/Ptprd/Cdh2/Magi2/Nlgn1/Nrxn1	6	M24vM3	OFF_cone_bipolar
GO:0097090	presynaptic membrane organization	4/400	11/18737	5.99535e-05	0.00301203	0.00266302	Ptprd/Nlgn1/Nrxn1/Lrrtm4	4	M24vM3	OFF_cone_bipolar
GO:0001964	startle response	6/400	34/18737	7.38994e-05	0.00361095	0.00319254	Grin2b/Grin1/Ctnna2/Pcdh15/Nrxn1/Slitrk6	6	M24vM3	OFF_cone_bipolar
GO:0032981	mitochondrial respiratory chain complex I assembly	7/400	50/18737	8.679e-05	0.00407342	0.00360143	Ndufb9/Ndufs3/Ndufa11/Ndufa12/Ndufb8/Ndufa10/Ndufs2	7	M24vM3	OFF_cone_bipolar
GO:0009642	response to light intensity	4/400	12/18737	8.84166e-05	0.00409587	0.00362127	Cntnap2/Gnb5/Slc24a4/Slc24a2	4	M24vM3	OFF_cone_bipolar
GO:0007613	memory	12/400	153/18737	0.000112077	0.00506048	0.00447411	Grin2b/Grin1/Cyp7b1/Adcy8/Pgrmc1/Chrna7/Crebbp/Hrh3/Pde4d/Slc24a2/Grm7/Tafa2	12	M24vM3	OFF_cone_bipolar
GO:1905606	regulation of presynapse assembly	6/400	37/18737	0.000121025	0.00539619	0.00477092	Ptprd/Gpc6/Nlgn1/Nrxn1/Slitrk6/Lrfn5	6	M24vM3	OFF_cone_bipolar
GO:1903539	protein localization to postsynaptic membrane	7/400	53/18737	0.000126779	0.00550485	0.00486699	Grin1/Mapk10/Clstn1/Gpc6/Magi2/Cacng7/Dlg2	7	M24vM3	OFF_cone_bipolar
GO:0006937	regulation of muscle contraction	12/400	155/18737	0.00012682	0.00550485	0.00486699	Tnnt1/Pde4b/Dmd/Ryr2/Eno1b/Pde4d/Chrm3/Dock4/Cacna2d1/Eno1/Slc8a1/Ctnna3	12	M24vM3	OFF_cone_bipolar
GO:0097120	receptor localization to synapse	8/400	72/18737	0.000146026	0.00605668	0.00535488	Mapk10/Clstn1/Gpc6/Magi2/Cacng7/Dlg2/Nlgn1/Nrxn1	8	M24vM3	OFF_cone_bipolar
GO:0048167	regulation of synaptic plasticity	15/400	233/18737	0.000153714	0.00630229	0.00557203	Grm5/Grin2b/Grin1/Cpeb1/Kcnb1/Mir124-2hg/Adcy8/Chrna7/Ctnnd2/Syn1/Nlgn1/Slc24a2/Unc13c/Kcnn2/Mir124a-1hg	15	M24vM3	OFF_cone_bipolar
GO:0001967	suckling behavior	4/400	14/18737	0.000172836	0.00700576	0.00619399	Grin2b/Grin1/Gls/Dach1	4	M24vM3	OFF_cone_bipolar
GO:0051965	positive regulation of synapse assembly	8/400	79/18737	0.000279621	0.0108414	0.00958517	Ptprd/Clstn1/Nlgn1/Adgrl3/Lrrtm3/Nrxn1/Slitrk6/Lrrtm4	8	M24vM3	OFF_cone_bipolar
GO:0002027	regulation of heart rate	9/400	104/18737	0.000387394	0.0140732	0.0124425	Chrna7/Dmd/Ryr2/Pde4d/Chrm3/Cacna2d1/Hcn1/Slc8a1/Ctnna3	9	M24vM3	OFF_cone_bipolar
GO:0048268	clathrin coat assembly	4/400	17/18737	0.000390594	0.0140732	0.0124425	Caly/Fcho1/Eps15/Fcho2	4	M24vM3	OFF_cone_bipolar
GO:0099003	vesicle-mediated transport in synapse	15/400	255/18737	0.000405787	0.0144744	0.0127972	Caly/Mapk10/Chrna7/Clstn1/Cask/Cdh2/Magi2/Stxbp5/Syn1/Nlgn1/Unc13c/Fcho2/Grm7/Nrxn1/Cadps2	15	M24vM3	OFF_cone_bipolar
GO:0048511	rhythmic process	16/400	285/18737	0.000440823	0.0154158	0.0136296	Cntnap2/Enox1/Usp2/Grin2b/Grin1/Ptprn/Cyp7b1/Mapk10/Chrna7/Crebbp/Rora/Hlf/Rorb/Ogt/Nr1d1/Nlgn1	16	M24vM3	OFF_cone_bipolar
GO:0007215	glutamate receptor signaling pathway	6/400	47/18737	0.000467093	0.0160204	0.0141641	Grm5/Trpm1/Grin2b/Grin1/Kcnb1/Grm7	6	M24vM3	OFF_cone_bipolar
GO:0002092	positive regulation of receptor internalization	5/400	33/18737	0.000627089	0.020595	0.0182087	Cd63/Ahi1/Magi2/Tbc1d5/Pard3	5	M24vM3	OFF_cone_bipolar
GO:0060402	calcium ion transport into cytosol	5/400	33/18737	0.000627089	0.020595	0.0182087	Trpm1/Grin1/Ryr2/Cacna2d1/Slc8a1	5	M24vM3	OFF_cone_bipolar
GO:0070588	calcium ion transmembrane transport	16/400	296/18737	0.000664479	0.0211625	0.0187103	Trpm1/Pde4b/Gnb5/Slc24a4/Grin2b/Grin1/Gas6/Dmd/Ryr2/Pde4d/Nalcn/Slc24a2/Trpc7/Cacna2d1/Cacna2d3/Slc8a1	16	M24vM3	OFF_cone_bipolar
GO:0010801	negative regulation of peptidyl-threonine phosphorylation	4/400	20/18737	0.000755852	0.0234446	0.020728	Ppef2/Ogt/Spred1/Pard3	4	M24vM3	OFF_cone_bipolar
GO:0008306	associative learning	9/400	115/18737	0.000807822	0.0246222	0.0217691	Cntnap2/Grin2b/Grin1/Pgrmc1/Chrna7/Gabra5/Grm7/Tafa2/Meis2	9	M24vM3	OFF_cone_bipolar
GO:0099558	maintenance of synapse structure	4/400	21/18737	0.000918085	0.0270645	0.0239285	Cntnap2/Chchd10/Nlgn1/Nrxn1	4	M24vM3	OFF_cone_bipolar
GO:0071805	potassium ion transmembrane transport	12/400	193/18737	0.000933864	0.027304	0.0241403	Kcnab1/Cd63/Slc24a4/Kcnb1/Nalcn/Slc24a2/Kcnn2/Kcnh5/Kcnip4/Kcnab2/Hcn1/Kcnh7	12	M24vM3	OFF_cone_bipolar
GO:0086001	cardiac muscle cell action potential	6/400	54/18737	0.000991206	0.0280055	0.0247605	Dmd/Ryr2/Kcnn2/Cacna2d1/Hcn1/Ctnna3	6	M24vM3	OFF_cone_bipolar
GO:0006123	mitochondrial electron transport, cytochrome c to oxygen	3/400	10/18737	0.00103637	0.0280055	0.0247605	Cox5b/Cox4i1/Cox5a	3	M24vM3	OFF_cone_bipolar
GO:0051823	regulation of synapse structural plasticity	3/400	10/18737	0.00103637	0.0280055	0.0247605	Chrna7/Ctnna2/Frmpd4	3	M24vM3	OFF_cone_bipolar
GO:0071872	cellular response to epinephrine stimulus	3/400	10/18737	0.00103637	0.0280055	0.0247605	Pde4b/Ryr2/Pde4d	3	M24vM3	OFF_cone_bipolar
GO:0097119	postsynaptic density protein 95 clustering	3/400	10/18737	0.00103637	0.0280055	0.0247605	Cdh2/Nlgn1/Nrxn1	3	M24vM3	OFF_cone_bipolar
GO:2000807	regulation of synaptic vesicle clustering	3/400	10/18737	0.00103637	0.0280055	0.0247605	Cdh2/Magi2/Nlgn1	3	M24vM3	OFF_cone_bipolar
GO:0060219	camera-type eye photoreceptor cell differentiation	5/400	37/18737	0.001074	0.0283775	0.0250893	Trpm1/Rom1/Ahi1/Rorb/Hcn1	5	M24vM3	OFF_cone_bipolar
GO:0010880	regulation of release of sequestered calcium ion into cytosol by sarcoplasmic reticulum	4/400	23/18737	0.00131333	0.0329269	0.0291116	Dmd/Ryr2/Pde4d/Slc8a1	4	M24vM3	OFF_cone_bipolar
GO:0014048	regulation of glutamate secretion	4/400	23/18737	0.00131333	0.0329269	0.0291116	Grin2b/Hrh3/Dpysl2/Grm7	4	M24vM3	OFF_cone_bipolar
GO:0050906	detection of stimulus involved in sensory perception	8/400	100/18737	0.0013542	0.0330852	0.0292515	Rom1/Atp8a2/Asic3/Slc24a4/Grin2b/Ppef2/Pcdh15/Adgrv1	8	M24vM3	OFF_cone_bipolar
GO:0006734	NADH metabolic process	5/400	39/18737	0.00136997	0.0332428	0.0293909	Mdh1/Mdh2/Eno1b/Eno1/Pfkl	5	M24vM3	OFF_cone_bipolar
GO:0010739	positive regulation of protein kinase A signaling	3/400	11/18737	0.00140252	0.0338027	0.0298859	Mif/Adgrv1/Nrxn1	3	M24vM3	OFF_cone_bipolar
GO:0044091	membrane biogenesis	6/400	58/18737	0.0014463	0.0343184	0.0303419	Serinc1/Ptprd/Cdh2/Magi2/Nlgn1/Nrxn1	6	M24vM3	OFF_cone_bipolar
GO:0051968	positive regulation of synaptic transmission, glutamatergic	5/400	40/18737	0.00153863	0.0356384	0.0315089	Grin2b/Grin1/Cacng7/Nlgn1/Nrxn1	5	M24vM3	OFF_cone_bipolar
GO:2000463	positive regulation of excitatory postsynaptic potential	5/400	40/18737	0.00153863	0.0356384	0.0315089	Grin2b/Grin1/Chrna7/Nlgn1/Nrxn1	5	M24vM3	OFF_cone_bipolar
GO:0071456	cellular response to hypoxia	8/400	103/18737	0.00163744	0.0367342	0.0324777	Cpeb1/Mgarp/Eno1b/Fmn2/Rora/Ogt/Eno1/Gngt1	8	M24vM3	OFF_cone_bipolar
GO:0031644	regulation of nervous system process	11/400	179/18737	0.00165349	0.0368624	0.0325911	Cntnap2/Dlgap1/Tenm4/Grin2b/Grin1/Fabp5/Fgf12/Chrna7/Nlgn1/Pard3/Nrxn1	11	M24vM3	OFF_cone_bipolar
GO:0031223	auditory behavior	3/400	12/18737	0.00184056	0.0395499	0.0349672	Cntnap2/Nrxn1/Slitrk6	3	M24vM3	OFF_cone_bipolar
GO:0007411	axon guidance	13/400	238/18737	0.00188887	0.0403448	0.03567	Unc5d/Dscaml1/Lhx3/Nfib/Ptpro/Dcc/Plxna4/Cntn6/Plxna2/Dpysl2/Epha7/Cntn4/Dscam	13	M24vM3	OFF_cone_bipolar
GO:0009582	detection of abiotic stimulus	9/400	131/18737	0.00201767	0.0418433	0.0369948	Rom1/Atp8a2/Asic3/Slc24a4/Grin2b/Pcdh15/Slc24a2/Adgrv1/Gngt1	9	M24vM3	OFF_cone_bipolar
GO:0006874	cellular calcium ion homeostasis	14/400	270/18737	0.00208597	0.0427624	0.0378074	Slc24a4/Grin2b/Grina/Grin1/Pygm/Adcy8/Clstn1/Dmd/Ryr2/Pde4d/Slc24a2/Trpc7/Hexb/Slc8a1	14	M24vM3	OFF_cone_bipolar
GO:0009581	detection of external stimulus	9/400	132/18737	0.00212555	0.0430786	0.038087	Rom1/Atp8a2/Asic3/Slc24a4/Grin2b/Pcdh15/Slc24a2/Adgrv1/Gngt1	9	M24vM3	OFF_cone_bipolar
GO:0006941	striated muscle contraction	10/400	158/18737	0.00213779	0.0430819	0.0380899	Tnnt1/Atp8a2/Pde4b/Dmd/Ryr2/Pde4d/Kcnn2/Cacna2d1/Slc8a1/Ctnna3	10	M24vM3	OFF_cone_bipolar
GO:0071333	cellular response to glucose stimulus	9/400	133/18737	0.00223797	0.0443491	0.0392103	Ptprn/Gas6/Kcnb1/Adcy8/Ogt/Nr1d1/Phpt1/Sox4/Zbtb20	9	M24vM3	OFF_cone_bipolar
GO:0034250	positive regulation of cellular amide metabolic process	10/400	160/18737	0.00234414	0.0454081	0.0401466	Rbm3/Cirbp/Cnbp/Cpeb1/Npm1/Chrna7/Tob1/Sox4/Ybx1/Lrrtm3	10	M24vM3	OFF_cone_bipolar
GO:0046549	retinal cone cell development	3/400	13/18737	0.00235506	0.0454081	0.0401466	Ahi1/Rorb/Hcn1	3	M24vM3	OFF_cone_bipolar
GO:1902950	regulation of dendritic spine maintenance	3/400	13/18737	0.00235506	0.0454081	0.0401466	Grin2b/Grin1/Zfp804a	3	M24vM3	OFF_cone_bipolar
GO:0086003	cardiac muscle cell contraction	6/400	64/18737	0.0024074	0.0461678	0.0408182	Pde4b/Ryr2/Pde4d/Kcnn2/Cacna2d1/Ctnna3	6	M24vM3	OFF_cone_bipolar
GO:0003094	glomerular filtration	4/400	27/18737	0.00243367	0.046422	0.041043	Gas6/Tmem63c/Ptpro/Sulf1	4	M24vM3	OFF_cone_bipolar
GO:2001257	regulation of cation channel activity	11/400	189/18737	0.00253378	0.0475684	0.0420565	Kcnab1/Pde4b/Gnb5/Fgf12/Dmd/Cacng7/Pde4d/Nlgn1/Cacna2d1/Hcn1/Nrxn1	11	M24vM3	OFF_cone_bipolar
GO:0055117	regulation of cardiac muscle contraction	6/400	65/18737	0.00260545	0.0484044	0.0427957	Pde4b/Dmd/Ryr2/Pde4d/Slc8a1/Ctnna3	6	M24vM3	OFF_cone_bipolar
GO:0071407	cellular response to organic cyclic compound	19/400	434/18737	0.00262554	0.0485249	0.0429022	Caly/Pde4b/Gnb5/Ddrgk1/Ranbp1/Cyp7b1/Mgarp/Dnaja1/Npm1/Adcy8/Adcy2/Ryr2/Rora/Pde4d/Ctnna1/Calr/Hsp90b1/Hcn1/Slc8a1	19	M24vM3	OFF_cone_bipolar
GO:0042776	proton motive force-driven mitochondrial ATP synthesis	11/322	53/18737	1.30501e-09	2.44885e-07	2.07565e-07	Atp5a1/Ndufv1/Ndufb9/Ndufb8/Atp5o/Ndufv3/Atp5b/Ndufs2/Ndufs7/Ndufa11/Atp5e	11	M24vM3	ON_cone_bipolar
GO:0071407	cellular response to organic cyclic compound	24/322	434/18737	5.48162e-07	5.71459e-05	4.8437e-05	Gabrb1/Caly/Cry1/Gnb5/Ddrgk1/Mgarp/Aplp1/Ranbp1/Isl1/Npm1/Park7/Slc8a1/Actb/Foxp1/Epha5/Calr/Pde3a/Rora/Gnao1/Egr1/Hsp90b1/Mef2c/Pde4d/Hcn1	24	M24vM3	ON_cone_bipolar
GO:0006120	mitochondrial electron transport, NADH to ubiquinone	6/322	23/18737	1.93962e-06	0.00019674	0.000166758	Ndufv1/Ndufb9/Ndufb8/Ndufs2/Ndufs7/Park7	6	M24vM3	ON_cone_bipolar
GO:0099558	maintenance of synapse structure	5/322	21/18737	2.35824e-05	0.00210725	0.00178611	Shank2/Erc2/Cntnap2/Nrxn1/Nlgn1	5	M24vM3	ON_cone_bipolar
GO:0007269	neurotransmitter secretion	12/322	183/18737	8.01877e-05	0.00578739	0.00490541	Napa/Syp/Cplx3/Prkn/Syn1/Cplx4/Erc2/Lin7a/Mef2c/Prkca/Nrxn1/Nlgn1	12	M24vM3	ON_cone_bipolar
GO:0007043	cell-cell junction assembly	10/322	135/18737	0.000115581	0.00748132	0.00634118	Fscn1/Pkp4/Nedd4l/Pard3/Actb/Tjp1/Ctnnd2/Mpp7/Cntnap2/Prkca	10	M24vM3	ON_cone_bipolar
GO:0010976	positive regulation of neuron projection development	13/322	223/18737	0.000134599	0.00841919	0.00713613	Tenm3/Cpeb1/Dmd/Ranbp1/Ahi1/Plk5/Dcc/Apbb1/Prkd1/Atp1b2/Nrxn1/Pcp4/Nlgn1	13	M24vM3	ON_cone_bipolar
GO:0061621	canonical glycolysis	4/322	17/18737	0.000170714	0.00985678	0.00835463	Pkm/Gpi1/Eno1/Pfkl	4	M24vM3	ON_cone_bipolar
GO:0035725	sodium ion transmembrane transport	10/322	142/18737	0.000175436	0.00997594	0.00845564	Dmd/Slc6a6/Asic3/Commd1/Nedd4l/Slc8a1/Atp1b2/Slc24a2/Ank3/Hcn1	10	M24vM3	ON_cone_bipolar
GO:0007411	axon guidance	13/322	238/18737	0.000255293	0.0137225	0.0116313	Isl1/Dcc/Apbb1/Dpysl2/Sema3e/Lrtm1/Foxp1/Epha5/Cntn5/Ablim1/Ank3/Epha7/Mef2c	13	M24vM3	ON_cone_bipolar
GO:0071625	vocalization behavior	4/322	19/18737	0.000270575	0.0137225	0.0116313	Shank2/Foxp1/Cntnap2/Nrxn1	4	M24vM3	ON_cone_bipolar
GO:0006094	gluconeogenesis	7/322	76/18737	0.000328564	0.0159894	0.0135527	Gpi1/Cry1/Mdh1/Mdh2/Aldoc/Eno1/Ogt	7	M24vM3	ON_cone_bipolar
GO:0001764	neuron migration	11/322	183/18737	0.000336575	0.0159894	0.0135527	Cck/Gas6/Dcc/Tubb2a/Apbb1/Ywhae/Ctnna2/Prkg1/Mef2c/Adgrl3/Nrg3	11	M24vM3	ON_cone_bipolar
GO:1902600	proton transmembrane transport	7/322	78/18737	0.000385625	0.0178673	0.0151444	Atp5a1/Atp6v1g1/Atp5b/Slc25a4/Atp5g1/Ndufs7/Park7	7	M24vM3	ON_cone_bipolar
GO:0007416	synapse assembly	11/322	188/18737	0.000423291	0.018629	0.01579	Shank2/Lrtm1/Cntn5/Sdk1/Cntnap2/Epha7/Mef2c/Adgrl3/Prkca/Nrxn1/Nlgn1	11	M24vM3	ON_cone_bipolar
GO:0010595	positive regulation of endothelial cell migration	8/322	105/18737	0.000458639	0.018882	0.0160044	Atp5a1/Gpi1/Atp5b/Prkd1/Foxp1/Calr/Hdac9/Prkca	8	M24vM3	ON_cone_bipolar
GO:0033135	regulation of peptidyl-serine phosphorylation	9/322	133/18737	0.00049322	0.0196921	0.0166911	Gas6/Dmd/Park7/Mif/Prkd1/Ogt/Araf/Pde4d/Nrxn1	9	M24vM3	ON_cone_bipolar
GO:1903573	negative regulation of response to endoplasmic reticulum stress	5/322	39/18737	0.000517957	0.020462	0.0173437	Ddrgk1/Grina/Park7/Ubxn1/Prkn	5	M24vM3	ON_cone_bipolar
GO:0006123	mitochondrial electron transport, cytochrome c to oxygen	3/322	10/18737	0.000551676	0.0210004	0.0178	Cox5b/Cox4i1/Cox5a	3	M24vM3	ON_cone_bipolar
GO:0051968	positive regulation of synaptic transmission, glutamatergic	5/322	40/18737	0.000583712	0.0213351	0.0180837	Cacng7/Shank2/Gria4/Nrxn1/Nlgn1	5	M24vM3	ON_cone_bipolar
GO:0048025	negative regulation of mRNA splicing, via spliceosome	4/322	23/18737	0.000585536	0.0213351	0.0180837	Srsf7/Srsf10/Npm1/Hnrnpa2b1	4	M24vM3	ON_cone_bipolar
GO:0071396	cellular response to lipid	18/322	437/18737	0.000596824	0.021355	0.0181006	Cry1/Ddrgk1/Mgarp/Snhg20/Ranbp1/Isl1/Park7/Rorb/Mif/Ogt/Foxp1/Epha5/Calr/Rora/Nr1d1/Mef2c/Pde4d/Prkca	18	M24vM3	ON_cone_bipolar
GO:0001933	negative regulation of protein phosphorylation	15/322	330/18737	0.000625166	0.0215252	0.0182448	Pebp1/Dmd/Prkar1a/Npm1/Park7/Tsg101/Ldlrad4/Prkn/Slc8a1/Pard3/Ogt/Actb/Pde4d/Prkca/Pcp4	15	M24vM3	ON_cone_bipolar
GO:0034763	negative regulation of transmembrane transport	9/322	138/18737	0.000644732	0.0217719	0.0184539	Oaz1/Gnb5/Ahi1/Park7/Commd1/Nedd4l/Ywhae/Ank3/Prkca	9	M24vM3	ON_cone_bipolar
GO:0048167	regulation of synaptic plasticity	12/322	233/18737	0.000737594	0.0234226	0.019853	Cpeb1/Mir124-2hg/Syp/Mir124a-1hg/Shank2/Syn1/Erc2/Ctnnd2/Slc24a2/Egr1/Mef2c/Nlgn1	12	M24vM3	ON_cone_bipolar
GO:0010739	positive regulation of protein kinase A signaling	3/322	11/18737	0.000748924	0.0234226	0.019853	Mif/Adgrv1/Nrxn1	3	M24vM3	ON_cone_bipolar
GO:2000009	negative regulation of protein localization to cell surface	3/322	11/18737	0.000748924	0.0234226	0.019853	Commd1/Nedd4l/Gpm6b	3	M24vM3	ON_cone_bipolar
GO:2000311	regulation of AMPA receptor activity	4/322	25/18737	0.000814154	0.0248416	0.0210558	Cacng7/Mef2c/Nrxn1/Nlgn1	4	M24vM3	ON_cone_bipolar
GO:0071322	cellular response to carbohydrate stimulus	9/322	144/18737	0.000874699	0.0262017	0.0222086	Gas6/Pde1c/Phpt1/Prkn/Ogt/Epha5/Zbtb20/Nr1d1/Prkca	9	M24vM3	ON_cone_bipolar
GO:0051651	maintenance of location in cell	11/322	207/18737	0.000942128	0.0274046	0.0232282	Ftl1/Dmd/Fth1/Park7/Slc8a1/Prkd1/Tmsb4x/Hexb/Ank3/Pde4d/Tmsb10	11	M24vM3	ON_cone_bipolar
GO:0055001	muscle cell development	11/322	207/18737	0.000942128	0.0274046	0.0232282	Tnnt1/Dmd/Slc25a4/Isl1/Prkar1a/Slc8a1/Foxp1/Cntnap2/Sorbs2/Hdac9/Mef2c	11	M24vM3	ON_cone_bipolar
GO:0071108	protein K48-linked deubiquitination	4/322	26/18737	0.000949265	0.0274046	0.0232282	Park7/Ubxn1/Otud7a/Usp50	4	M24vM3	ON_cone_bipolar
GO:2000310	regulation of NMDA receptor activity	4/322	26/18737	0.000949265	0.0274046	0.0232282	Park7/Mef2c/Nrxn1/Nlgn1	4	M24vM3	ON_cone_bipolar
GO:0009642	response to light intensity	3/322	12/18737	0.000985897	0.0282448	0.0239404	Gnb5/Cntnap2/Slc24a2	3	M24vM3	ON_cone_bipolar
GO:0048489	synaptic vesicle transport	5/322	45/18737	0.00101055	0.0287316	0.024353	Ap3m2/Dpysl2/Fgfr2/Lin7a/Nlgn1	5	M24vM3	ON_cone_bipolar
GO:0048026	positive regulation of mRNA splicing, via spliceosome	4/322	27/18737	0.0010994	0.031023	0.0262952	Rbm3/Cirbp/Tra2a/Snrnp70	4	M24vM3	ON_cone_bipolar
GO:0032870	cellular response to hormone stimulus	18/322	462/18737	0.00112677	0.0313242	0.0265505	Srsf3/Pkm/Cry1/Ddrgk1/Mgarp/Cpeb1/Isl1/Park7/Sfr1/Ogt/Foxp1/Epha5/Calr/Nr1d1/Ybx1/Hdac9/Mef2c/Prkca	18	M24vM3	ON_cone_bipolar
GO:0046549	retinal cone cell development	3/322	13/18737	0.00126542	0.0344145	0.0291698	Ahi1/Rorb/Hcn1	3	M24vM3	ON_cone_bipolar
GO:1901888	regulation of cell junction assembly	11/322	215/18737	0.00128039	0.0345705	0.029302	Nedd4l/Tjp1/Lrtm1/Cntnap2/Gpm6b/Epha7/Mef2c/Adgrl3/Prkca/Nrxn1/Nlgn1	11	M24vM3	ON_cone_bipolar
GO:1903829	positive regulation of protein localization	18/322	469/18737	0.00133281	0.0356274	0.0301979	Oaz1/Gas6/Ddrgk1/Abhd17a/Isl1/Npm1/Park7/Tsg101/Apbb1/Commd1/Phpt1/Prkn/Prkd1/Ywhae/Ogt/Ank3/Nrxn1/Nlgn1	18	M24vM3	ON_cone_bipolar
GO:0070585	protein localization to mitochondrion	7/322	96/18737	0.00133852	0.0356274	0.0301979	Mgarp/Timm23/Tomm20/Prkn/Ppp2r2b/Immp1l/Immp2l	7	M24vM3	ON_cone_bipolar
GO:0003254	regulation of membrane depolarization	5/322	48/18737	0.00135814	0.035895	0.0304247	Cck/Got1/Nedd4l/Ank3/Hcn1	5	M24vM3	ON_cone_bipolar
GO:0002183	cytoplasmic translational initiation	4/322	29/18737	0.00144824	0.0377447	0.0319925	Eif5/Rpl13a/Eif4a1/Eif3m	4	M24vM3	ON_cone_bipolar
GO:0045664	regulation of neuron differentiation	11/322	219/18737	0.00148368	0.0384018	0.0325494	Dmd/Isl1/Bex1/Apbb1/Zfhx2/Dpysl2/Tle6/Calr/Mef2c/Pcp4/Nlgn1	11	M24vM3	ON_cone_bipolar
GO:0046916	cellular transition metal ion homeostasis	7/322	98/18737	0.0015091	0.0386441	0.0327549	Mt1/Mt2/Ftl1/Atp6v1g1/Fth1/Ndfip1/Commd1	7	M24vM3	ON_cone_bipolar
GO:0045176	apical protein localization	3/322	14/18737	0.00159014	0.039085	0.0331286	Napa/Actb/Hcn1	3	M24vM3	ON_cone_bipolar
GO:1900038	negative regulation of cellular response to hypoxia	3/322	14/18737	0.00159014	0.039085	0.0331286	Commd1/Eno1/Ogt	3	M24vM3	ON_cone_bipolar
GO:0006626	protein targeting to mitochondrion	6/322	73/18737	0.00159248	0.039085	0.0331286	Mgarp/Timm23/Tomm20/Ppp2r2b/Immp1l/Immp2l	6	M24vM3	ON_cone_bipolar
GO:0033143	regulation of intracellular steroid hormone receptor signaling pathway	6/322	73/18737	0.00159248	0.039085	0.0331286	Cry1/Ddrgk1/Isl1/Park7/Foxp1/Calr	6	M24vM3	ON_cone_bipolar
GO:0043254	regulation of protein-containing complex assembly	16/322	400/18737	0.00160381	0.039085	0.0331286	Caly/Cck/Fscn1/Rpl13a/Vdac2/Napa/Isl1/Park7/Mapre3/Ldlrad4/Usp50/Tmsb4x/Tubb4a/Mpp7/Stmn1/Tmsb10	16	M24vM3	ON_cone_bipolar
GO:0032981	mitochondrial respiratory chain complex I assembly	5/322	50/18737	0.00163425	0.03923	0.0332515	Ndufb9/Ndufb8/Ndufs2/Ndufs7/Ndufa11	5	M24vM3	ON_cone_bipolar
GO:2000112	regulation of cellular macromolecule biosynthetic process	17/322	441/18737	0.00171781	0.0405467	0.0343675	Rbm3/Cirbp/Pkm/Eif5/Cpeb1/Rpl13a/Cnbp/Prmt1/Aplp1/Itm2c/Acer2/Npm1/Prr16/Cnot3/Calr/Ybx1/Prkca	17	M24vM3	ON_cone_bipolar
GO:0099504	synaptic vesicle cycle	11/322	225/18737	0.0018376	0.0424536	0.0359837	Napa/Ap3m2/Syp/Cplx3/Syn1/Cplx4/Actb/Erc2/Prkca/Nrxn1/Nlgn1	11	M24vM3	ON_cone_bipolar
GO:0055017	cardiac muscle tissue growth	7/322	102/18737	0.00190079	0.0429739	0.0364248	Slc25a4/Prkar1a/Foxp1/Fgfr2/Zfpm2/Sorbs2/Mef2c	7	M24vM3	ON_cone_bipolar
GO:0021932	hindbrain radial glia guided cell migration	3/322	15/18737	0.00196252	0.0433255	0.0367228	Cend1/Atp1b2/Ctnna2	3	M24vM3	ON_cone_bipolar
GO:0046185	aldehyde catabolic process	3/322	15/18737	0.00196252	0.0433255	0.0367228	Glo1/Akr1a1/Park7	3	M24vM3	ON_cone_bipolar
GO:2000767	positive regulation of cytoplasmic translation	3/322	15/18737	0.00196252	0.0433255	0.0367228	Pkm/Cnbp/Ybx1	3	M24vM3	ON_cone_bipolar
GO:0060042	retina morphogenesis in camera-type eye	6/322	77/18737	0.00209489	0.0459774	0.0389706	Rom1/Vsx1/Ahi1/Rorb/Sdk1/Hcn1	6	M24vM3	ON_cone_bipolar
GO:0071333	cellular response to glucose stimulus	8/322	133/18737	0.00213378	0.0465585	0.0394631	Gas6/Pde1c/Phpt1/Prkn/Ogt/Epha5/Zbtb20/Nr1d1	8	M24vM3	ON_cone_bipolar
GO:0032413	negative regulation of ion transmembrane transporter activity	6/322	78/18737	0.00223733	0.0477086	0.0404379	Gnb5/Park7/Nedd4l/Ywhae/Ank3/Prkca	6	M24vM3	ON_cone_bipolar
GO:0009583	detection of light stimulus	5/322	54/18737	0.00230702	0.0486418	0.0412289	Rom1/Tulp1/Gngt1/Slc24a2/Pcp2	5	M24vM3	ON_cone_bipolar
GO:0090493	catecholamine uptake	3/322	16/18737	0.00238487	0.049221	0.0417199	Park7/Prkn/Actb	3	M24vM3	ON_cone_bipolar
GO:0002181	cytoplasmic translation	12/30	143/18737	1.87694e-18	1.19748e-15	8.71293e-16	Rps20/Rpl32/Rpl7/Rpl30/Rpl12/Rpl23/Rps9/Rpl13a/Rps15a/Rpl21/Rps23/Rps4x	12	M24vM3	Pericyte
GO:0031330	negative regulation of cellular catabolic process	4/30	229/18737	0.000464038	0.0296056	0.0215411	Zfp36/Cirbp/Rpl23/Hsp90ab1	4	M24vM3	Pericyte
GO:0045727	positive regulation of translation	3/30	134/18737	0.00126072	0.0383019	0.0278686	Cirbp/Rbm3/Rps9	3	M24vM3	Pericyte
GO:0043488	regulation of mRNA stability	3/30	155/18737	0.00191343	0.0469526	0.0341629	Btg2/Zfp36/Cirbp	3	M24vM3	Pericyte
GO:0017148	negative regulation of translation	3/30	163/18737	0.0022083	0.0489485	0.0356151	Btg2/Zfp36/Rpl13a	3	M24vM3	Pericyte
GO:0042776	proton motive force-driven mitochondrial ATP synthesis	25/487	53/18737	5.881e-26	2.60986e-23	2.3015e-23	Ndufv3/Ndufb9/Atp5a1/Ndufa11/Atp5b/Ndufb8/Ndufv2/Sdhb/Atp5o/Ndufs7/Ndufa2/Ndufa5/Ndufc2/Ndufab1/Ndufa12/Ndufv1/Ndufa13/Ndufs3/Atp5c1/Ndufb5/Atp5j/Ndufb7/Atp5h/Ndufa7/Sdha	25	M24vM3	Rod_bipolar
GO:0006120	mitochondrial electron transport, NADH to ubiquinone	10/487	23/18737	1.08453e-10	1.20322e-08	1.06106e-08	Ndufb9/Ndufb8/Ndufv2/Ndufs7/Park7/Ndufc2/Ndufv1/Ndufs3/Pink1/Ndufa7	10	M24vM3	Rod_bipolar
GO:0032981	mitochondrial respiratory chain complex I assembly	12/487	50/18737	4.11206e-09	4.32199e-07	3.81135e-07	Ndufb9/Ndufa11/Ndufb8/Ndufs7/Ndufa2/Ndufa5/Ndufc2/Ndufab1/Ndufa12/Ndufs3/Ndufb5/Ndufb7	12	M24vM3	Rod_bipolar
GO:0061621	canonical glycolysis	7/487	17/18737	1.19125e-07	1.10648e-05	9.75745e-06	Pkm/Gpi1/Pgk1/Gapdh/Tpi1/Aldoa/Pfkp	7	M24vM3	Rod_bipolar
GO:1902600	proton transmembrane transport	12/487	78/18737	7.60503e-07	6.0749e-05	5.35714e-05	Atp5a1/Atp5b/Atp6v1g1/Atp5g3/Slc25a4/Atp5g1/Ndufs7/Park7/Ndufa4/Atp6v0c/Slc4a10/Atp1a3	12	M24vM3	Rod_bipolar
GO:1903599	positive regulation of autophagy of mitochondrion	5/487	11/18737	4.71708e-06	0.000319323	0.000281594	Bnip3/Slc25a4/Slc25a5/Vdac1/Prkn	5	M24vM3	Rod_bipolar
GO:0060078	regulation of postsynaptic membrane potential	13/487	113/18737	7.58751e-06	0.000505075	0.0004454	Gria1/Cntnap2/Adrb1/Dgki/Glra1/Ppp3ca/Prkn/Pclo/Gabra1/Mef2c/Gabrg2/Gabra5/Grik1	13	M24vM3	Rod_bipolar
GO:0006122	mitochondrial electron transport, ubiquinol to cytochrome c	5/487	12/18737	7.91365e-06	0.000518149	0.000456929	Uqcrc1/Uqcrfs1/Uqcrc2/Uqcrq/Cyc1	5	M24vM3	Rod_bipolar
GO:0006626	protein targeting to mitochondrion	10/487	73/18737	1.83886e-05	0.0010644	0.000938644	Mgarp/Bnip3l/Srebf1/Tomm20/Samm50/Timm23/Pink1/Mff/Ppp2r2b/Immp2l	10	M24vM3	Rod_bipolar
GO:1901524	regulation of mitophagy	5/487	14/18737	1.9159e-05	0.00109316	0.000963999	Slc25a4/Slc25a5/Pink1/Vdac1/Prkn	5	M24vM3	Rod_bipolar
GO:0007612	learning	16/487	180/18737	1.98288e-05	0.00111012	0.000978957	Csmd1/Vdac1/Vdac3/Pde8b/Atp1a3/Cntnap2/Pde1b/Dgki/Ctnnd2/Tpbg/Prkn/Shank2/Grm5/Ift20/Sorcs3/Gabra5	16	M24vM3	Rod_bipolar
GO:0048813	dendrite morphogenesis	16/487	183/18737	2.43364e-05	0.0013315	0.00117419	Dscam/Cfl1/Nedd4/Ppfia2/Cntnap2/Kidins220/Cask/Ctnnd2/Ppp3ca/Tpbg/Ptprd/Epha4/Zfp365/Ctnna2/Tnik/Hecw1	16	M24vM3	Rod_bipolar
GO:0048102	autophagic cell death	5/487	15/18737	2.81255e-05	0.00145887	0.00128651	Bnip3/Calm2/Calm1/Calm3/Atp6v0c	5	M24vM3	Rod_bipolar
GO:0071456	cellular response to hypoxia	11/487	103/18737	7.56341e-05	0.00329116	0.00290231	Bnip3/Higd1a/Mgarp/Bnip3l/Pgk1/Ak4/Pink1/Commd1/Epha4/Cited2/Rora	11	M24vM3	Rod_bipolar
GO:0006094	gluconeogenesis	9/487	76/18737	0.000152844	0.00592678	0.00522652	Mdh1/Mdh2/Pgam1/Gpi1/Pgk1/Gapdh/C1qtnf12/Tpi1/Cry1	9	M24vM3	Rod_bipolar
GO:0099558	maintenance of synapse structure	5/487	21/18737	0.000167507	0.00631152	0.00556581	Chchd10/Rab3a/Cntnap2/Erc2/Shank2	5	M24vM3	Rod_bipolar
GO:1903427	negative regulation of reactive oxygen species biosynthetic process	5/487	21/18737	0.000167507	0.00631152	0.00556581	Atp5g1/Park7/Stat3/Ndufc2/Prkn	5	M24vM3	Rod_bipolar
GO:0043653	mitochondrial fragmentation involved in apoptotic process	4/487	12/18737	0.000189016	0.00705541	0.00622181	Bnip3/Mff/Ppp2r2b/Prkn	4	M24vM3	Rod_bipolar
GO:0032516	positive regulation of phosphoprotein phosphatase activity	5/487	22/18737	0.00021217	0.00770369	0.00679349	Calm2/Calm1/Calm3/Hsp90ab1/Magi2	5	M24vM3	Rod_bipolar
GO:0099560	synaptic membrane adhesion	6/487	34/18737	0.000216554	0.00774612	0.00683091	Il1rap/Ptprd/Gpc6/Mdga2/Ntng1/Magi2	6	M24vM3	Rod_bipolar
GO:0051932	synaptic transmission, GABAergic	8/487	64/18737	0.00024269	0.00821446	0.00724391	Gabbr1/Cntnap2/Nisch/Tpbg/Gabra1/Gabrg2/Gabra5/Grik1	8	M24vM3	Rod_bipolar
GO:0097345	mitochondrial outer membrane permeabilization	6/487	35/18737	0.000255678	0.00850982	0.00750437	Chchd10/Bnip3/Bnip3l/Vdac2/Slc25a4/Slc25a5	6	M24vM3	Rod_bipolar
GO:0051963	regulation of synapse assembly	11/487	119/18737	0.000275719	0.00910099	0.0080257	Epha7/Il1rap/Tpbg/Ptprd/Gpc6/Negr1/Asic2/Mycbp2/Mdga2/Lrrtm4/Mef2c	11	M24vM3	Rod_bipolar
GO:2001258	negative regulation of cation channel activity	7/487	50/18737	0.000291403	0.00953987	0.00841272	Gnb5/Park7/Calm2/Calm1/Calm3/Ank3/Ppp3ca	7	M24vM3	Rod_bipolar
GO:0097106	postsynaptic density organization	6/487	38/18737	0.000407145	0.0123376	0.0108799	Cfl1/Cntnap2/Cntnap1/Il1rap/Ptprd/Shank2	6	M24vM3	Rod_bipolar
GO:0048167	regulation of synaptic plasticity	16/487	233/18737	0.000411955	0.012371	0.0109094	Rab3a/Syp/Gria1/Cfl1/Slc4a10/Adrb1/Dgki/Ctnnd2/Erc2/Mir124a-1hg/Epha4/Shank2/Grm5/Mef2c/Sorcs3/Grik1	16	M24vM3	Rod_bipolar
GO:0010823	negative regulation of mitochondrion organization	7/487	53/18737	0.000420566	0.0125354	0.0110543	Bnip3/Higd1a/Slc25a4/Slc25a5/Pink1/Tfrc/Prkn	7	M24vM3	Rod_bipolar
GO:1902306	negative regulation of sodium ion transmembrane transport	4/487	15/18737	0.000489869	0.0140758	0.0124127	Camk2d/Nedd4/Commd1/Hecw1	4	M24vM3	Rod_bipolar
GO:0051899	membrane depolarization	9/487	91/18737	0.000596876	0.0167882	0.0148046	Park7/Cngb1/Got1/Camk2d/Cacna1i/Ank3/Cacnb2/Grik1/Cacna2d1	9	M24vM3	Rod_bipolar
GO:0021859	pyramidal neuron differentiation	4/487	16/18737	0.000639813	0.0177459	0.0156492	Uqcrq/Slc4a10/Fgfr2/Unc5d	4	M24vM3	Rod_bipolar
GO:1902176	negative regulation of oxidative stress-induced intrinsic apoptotic signaling pathway	4/487	16/18737	0.000639813	0.0177459	0.0156492	Park7/Pink1/Ppia/Prkn	4	M24vM3	Rod_bipolar
GO:0048675	axon extension	11/487	135/18737	0.000808081	0.0210871	0.0185956	Ndn/Dscam/Atp5g1/Hsp90ab1/Map1b/Rufy3/Slit2/Macf1/Dpysl2/Auts2/Sema3e	11	M24vM3	Rod_bipolar
GO:0007528	neuromuscular junction development	7/487	59/18737	0.000814307	0.0210871	0.0185956	Col4a1/Nedd4/Cntnap2/Cntnap1/Cacnb2/Fgfr2/Mycbp2	7	M24vM3	Rod_bipolar
GO:0042407	cristae formation	4/487	17/18737	0.000819598	0.0210871	0.0185956	Chchd10/Samm50/Pink1/Micos13	4	M24vM3	Rod_bipolar
GO:0007214	gamma-aminobutyric acid signaling pathway	5/487	29/18737	0.000823632	0.0210871	0.0185956	Gabrr2/Gabbr1/Gabra1/Gabrg2/Gabra5	5	M24vM3	Rod_bipolar
GO:0006099	tricarboxylic acid cycle	5/487	30/18737	0.000967478	0.0237062	0.0209053	Mdh1/Mdh2/Sdhb/Suclg1/Sdha	5	M24vM3	Rod_bipolar
GO:0140058	neuron projection arborization	5/487	30/18737	0.000967478	0.0237062	0.0209053	Cntnap2/Macf1/Tpbg/Zfp365/Ntng1	5	M24vM3	Rod_bipolar
GO:0001764	neuron migration	13/487	183/18737	0.00102578	0.0249815	0.0220299	Ndn/Tubb2a/Stat3/Dab1/Neurod4/Auts2/Ctnna2/Mdga2/Gpm6a/Mef2c/Ntng1/Prkg1/Unc5d	13	M24vM3	Rod_bipolar
GO:0099565	chemical synaptic transmission, postsynaptic	9/487	99/18737	0.00109869	0.026595	0.0234528	Cntnap2/Adrb1/Dgki/Glra1/Ppp3ca/Prkn/Pclo/Mef2c/Grik1	9	M24vM3	Rod_bipolar
GO:0002181	cytoplasmic translation	11/487	143/18737	0.00129622	0.0305536	0.0269436	Pkm/Rpl3/Rps20/Rpl14/Rps7/Rpl7/Ybx1/Rps28/Eif4a2/Rps29/Uba52	11	M24vM3	Rod_bipolar
GO:0008344	adult locomotory behavior	9/487	102/18737	0.00135788	0.0315311	0.0278057	Park7/Oxr1/Atp1a3/Dab1/Glra1/Pcdh15/Epha4/Prkn/Shank2	9	M24vM3	Rod_bipolar
GO:0048024	regulation of mRNA splicing, via spliceosome	9/487	103/18737	0.00145446	0.0335786	0.0296112	Rbm3/Cirbp/Srsf3/Npm1/Celf2/Tra2a/Malat1/Hnrnpa2b1/Snrnp70	9	M24vM3	Rod_bipolar
GO:1901387	positive regulation of voltage-gated calcium channel activity	4/487	20/18737	0.00156853	0.0355949	0.0313894	Calm1/Cacnb2/Ppp3ca/Cacna2d1	4	M24vM3	Rod_bipolar
GO:0090659	walking behavior	6/487	49/18737	0.00162132	0.0361763	0.031902	Oxr1/Cntnap2/Dab1/Glra1/Pcdh15/Epha4	6	M24vM3	Rod_bipolar
GO:0050805	negative regulation of synaptic transmission	8/487	85/18737	0.00164301	0.0362552	0.0319716	Gria1/Gabbr1/Cntnap2/Dgki/Prkn/Shank2/Sorcs3/Grik1	8	M24vM3	Rod_bipolar
GO:0051881	regulation of mitochondrial membrane potential	8/487	85/18737	0.00164301	0.0362552	0.0319716	Bnip3/Bnip3l/Atp5g1/Park7/Ndufc2/Pink1/Got1/Prkn	8	M24vM3	Rod_bipolar
GO:0033555	multicellular organismal response to stress	9/487	105/18737	0.00166418	0.0365204	0.0322055	Vdac1/Vdac3/Pde8b/Cntnap2/Adrb1/Ppp3ca/Mef2c/Gabra5/Grik1	9	M24vM3	Rod_bipolar
GO:0040013	negative regulation of locomotion	19/487	343/18737	0.00169922	0.0370857	0.032704	Sin3b/Park7/Mif/Stat3/Spint2/Cfl1/Dusp1/Mcc/Nisch/Slit2/Epha4/Cited2/Atp1b2/Srgap3/Grm5/Sema3e/Mef2c/Magi2/Prkg1	19	M24vM3	Rod_bipolar
GO:0001964	startle response	5/487	34/18737	0.00173469	0.0375403	0.0331049	Csmd1/Glra1/Pcdh15/Prkn/Ctnna2	5	M24vM3	Rod_bipolar
GO:0032892	positive regulation of organic acid transport	6/487	50/18737	0.00180267	0.0384113	0.033873	Fabp3/Mif/Gabbr1/Slc38a3/Dpysl2/Grik1	6	M24vM3	Rod_bipolar
GO:0006123	mitochondrial electron transport, cytochrome c to oxygen	3/487	10/18737	0.00182728	0.0384113	0.033873	Cox5b/Cox4i1/Cox5a	3	M24vM3	Rod_bipolar
GO:0021957	corticospinal tract morphogenesis	3/487	10/18737	0.00182728	0.0384113	0.033873	Prdm8/Slit2/Epha4	3	M24vM3	Rod_bipolar
GO:1903376	regulation of oxidative stress-induced neuron intrinsic apoptotic signaling pathway	3/487	10/18737	0.00182728	0.0384113	0.033873	Park7/Pink1/Prkn	3	M24vM3	Rod_bipolar
GO:0048172	regulation of short-term neuronal synaptic plasticity	4/487	21/18737	0.00189818	0.0396929	0.0350031	Rab3a/Syp/Slc4a10/Grik1	4	M24vM3	Rod_bipolar
GO:0008038	neuron recognition	6/487	51/18737	0.00199899	0.0411472	0.0362856	Ndn/Dscam/Cntnap2/Dscaml1/Epha4/Cntn6	6	M24vM3	Rod_bipolar
GO:0106027	neuron projection organization	9/487	108/18737	0.00202352	0.0411472	0.0362856	Cfl1/Rph3a/Atp1a3/Ppfia2/Cntnap2/Cask/Ctnnd2/Epha4/Zfp365	9	M24vM3	Rod_bipolar
GO:0021954	central nervous system neuron development	8/487	88/18737	0.00205144	0.0413811	0.0364919	Uqcrq/Hsp90ab1/Slc4a10/Prdm8/Slit2/Epha4/Fgfr2/Mycbp2	8	M24vM3	Rod_bipolar
GO:0051222	positive regulation of protein transport	17/487	297/18737	0.00207456	0.0414722	0.0365722	Oaz1/C1qtnf12/Tsg101/Ppia/Mff/Vps28/Ran/Hsp90ab1/Sybu/Adrb1/Rufy3/Commd1/Cask/Ank3/Myo18a/Prkn/Bcas3	17	M24vM3	Rod_bipolar
GO:1902476	chloride transmembrane transport	6/487	52/18737	0.00221104	0.0437173	0.038552	Gabrr2/Glra1/Ano3/Gabra1/Gabrg2/Gabra5	6	M24vM3	Rod_bipolar
GO:1903204	negative regulation of oxidative stress-induced neuron death	4/487	22/18737	0.00227285	0.0440669	0.0388603	Park7/Pink1/Oxr1/Prkn	4	M24vM3	Rod_bipolar
GO:2001169	regulation of ATP biosynthetic process	4/487	22/18737	0.00227285	0.0440669	0.0388603	Ak4/Stat3/Ndufc2/Prkn	4	M24vM3	Rod_bipolar
GO:0005513	detection of calcium ion	3/487	11/18737	0.00246427	0.046868	0.0413305	Calm2/Calm1/Calm3	3	M24vM3	Rod_bipolar
GO:0098779	positive regulation of mitophagy in response to mitochondrial depolarization	3/487	11/18737	0.00246427	0.046868	0.0413305	Pink1/Vdac1/Prkn	3	M24vM3	Rod_bipolar
GO:0099612	protein localization to axon	3/487	11/18737	0.00246427	0.046868	0.0413305	Cntnap2/Cntnap1/Ank3	3	M24vM3	Rod_bipolar
GO:0016079	synaptic vesicle exocytosis	10/487	134/18737	0.00265063	0.0495324	0.0436801	Rab3a/Syp/Apba1/Ppfia2/Dgki/Cask/Trim9/Erc2/Pclo/Cadps	10	M24vM3	Rod_bipolar
GO:0010880	regulation of release of sequestered calcium ion into cytosol by sarcoplasmic reticulum	4/487	23/18737	0.00269548	0.0495324	0.0436801	Calm2/Calm1/Calm3/Camk2d	4	M24vM3	Rod_bipolar
GO:0015812	gamma-aminobutyric acid transport	4/487	23/18737	0.00269548	0.0495324	0.0436801	Slc6a6/Apba1/Gabbr1/Grik1	4	M24vM3	Rod_bipolar
GO:0045838	positive regulation of membrane potential	4/487	23/18737	0.00269548	0.0495324	0.0436801	Ndufc2/Gria1/Ank3/Prkn	4	M24vM3	Rod_bipolar
GO:0008361	regulation of cell size	13/487	204/18737	0.00270357	0.0495324	0.0436801	Dscam/Gnb3/Atp5g1/Cfl1/Npm1/Hsp90ab1/Map1b/Rufy3/Epha7/Slit2/Macf1/Dpysl2/Sema3e	13	M24vM3	Rod_bipolar
GO:0002181	cytoplasmic translation	17/149	143/18737	1.55937e-15	4.05591e-12	3.52417e-12	Rps24/Rpl39/Rpl7/Rps15a/Rps14/Rps19/Rpl9/Rpl10a/Rpl3/Rps27a/Rps21/Rpl13a/Rps29/Rps15/Rps23/Rpl21/Ybx1	17	M24vM3	Rod
GO:0001894	tissue homeostasis	11/149	255/18737	6.3121e-06	0.00512781	0.00445554	Car2/Kmt2a/Bsg/Neurod1/Akt3/Ush2a/Xiap/Nxnl2/Ext1/Esrrb/Tjp1	11	M24vM3	Rod
GO:0070593	dendrite self-avoidance	4/149	16/18737	6.48926e-06	0.00512781	0.00445554	Nptn/Bsg/Dscaml1/Ext1	4	M24vM3	Rod
GO:0000028	ribosomal small subunit assembly	4/149	19/18737	1.35656e-05	0.00705681	0.00613164	Rps27/Rps14/Rps19/Rps15	4	M24vM3	Rod
GO:0001654	eye development	12/149	387/18737	6.35172e-05	0.0212551	0.0184685	Nr2e3/Meis2/Bsg/Neurod1/Tbc1d32/Casz1/Rpgrip1/Hmgb1/Fgfr2/Pbx1/Cc2d2a/Rorb	12	M24vM3	Rod
GO:2000035	regulation of stem cell division	3/149	13/18737	0.000132948	0.0345798	0.0300463	Cdk2ap2/Fgfr2/Esrrb	3	M24vM3	Rod
GO:0007601	visual perception	7/149	150/18737	0.000199003	0.039137	0.034006	Guca1a/Pcare/Rpgrip1/Pdc/Ush2a/Nxnl2/Rorb	7	M24vM3	Rod
GO:0071375	cellular response to peptide hormone stimulus	9/149	255/18737	0.000207262	0.039137	0.034006	Car2/Sgk1/Grb10/Nr3c2/Akt3/Adipor1/Atp2b1/Ptpn2/Ybx1	9	M24vM3	Rod
GO:0010675	regulation of cellular carbohydrate metabolic process	7/149	153/18737	0.000224752	0.039137	0.034006	Grb10/Prkn/Ddit4/Adipor1/Hmgb1/Ptpn2/Esrrb	7	M24vM3	Rod
GO:0008542	visual learning	5/149	70/18737	0.000237427	0.039137	0.034006	Sgk1/Kmt2a/Meis2/Nptn/Pde8b	5	M24vM3	Rod
GO:0035881	amacrine cell differentiation	3/149	16/18737	0.000255797	0.039137	0.034006	Neurod1/Casz1/Rorb	3	M24vM3	Rod
GO:0006364	rRNA processing	8/149	214/18737	0.00031903	0.0400588	0.034807	Rps27/Rps24/Rpl7/Rps14/Rps19/Rpl10a/Rps21/Rps15	8	M24vM3	Rod
GO:1902414	protein localization to cell junction	6/149	119/18737	0.000379248	0.0400588	0.034807	Actg1/Actb/Zdhhc2/Dlg4/Tjp1/Dlg2	6	M24vM3	Rod
GO:0010765	positive regulation of sodium ion transport	4/149	44/18737	0.000407155	0.0400588	0.034807	Sgk1/Akt3/Ank3/Dmd	4	M24vM3	Rod
GO:0046530	photoreceptor cell differentiation	5/149	79/18737	0.000417524	0.0400588	0.034807	Nr2e3/Pcare/Casz1/Rpgrip1/Rorb	5	M24vM3	Rod
GO:1900076	regulation of cellular response to insulin stimulus	5/149	80/18737	0.000442537	0.0400588	0.034807	Grb10/Adipor1/Atp2b1/Ptpn2/Ybx1	5	M24vM3	Rod
GO:0045494	photoreceptor cell maintenance	4/149	45/18737	0.000444135	0.0400588	0.034807	Bsg/Ush2a/Nxnl2/Esrrb	4	M24vM3	Rod
GO:0050808	synapse organization	12/149	485/18737	0.000508445	0.0413497	0.0359286	Adgrb3/Negr1/Nptn/Actb/Ppp1r9a/Ank3/Dnm3/Ntng2/Erc2/Zdhhc2/Fgfr2/Dlg4	12	M24vM3	Rod
GO:0060221	retinal rod cell differentiation	3/149	20/18737	0.000508723	0.0413497	0.0359286	Casz1/Rpgrip1/Rorb	3	M24vM3	Rod
GO:0007612	learning	7/149	180/18737	0.000599502	0.0472517	0.0410568	Adgrb3/Sgk1/Kmt2a/Prkn/Meis2/Nptn/Pde8b	7	M24vM3	Rod
