# Supplementary material for: Transcriptional Heterogeneity and Differential Response of Rod Photoreceptor Pathway Uncovered by Single‐Cell RNA Sequencing of the Aging Mouse Retina
Source: Aging Cell. 2025 Feb 15;24(5):e70001. doi: 10.1111/acel.70001 (PMC12073905; doi:10.1111/acel.70001)
Supplement: Supplementary file 14 — Table S4. [file ACEL-24-e70001-s001.xlsx]

## Sheet: S4_Table
	avg_log2FC	pct.1	pct.2	p_val	p_val_adj
Gapdh	1.48977	0.894	0.502	0	0
Rho	1.26039	1	0.993	0	0
Pde6g	1.23321	0.987	0.805	0	0
Neurod1	1.20557	0.849	0.296	0	0
Rcvrn	1.1906	0.959	0.668	0	0
Pdc	1.18222	0.996	0.892	0	0
Hsp90aa1	1.14827	0.964	0.608	0	0
Cst3	1.1402	0.965	0.614	0	0
Rom1	1.13493	0.989	0.789	0	0
Rbp3	1.08762	0.766	0.396	0	0
Tma7	1.0864	0.975	0.787	0	0
Gngt1	1.05437	0.999	0.973	0	0
Nrl	1.03675	0.885	0.439	0	0
Aldoa	1.03074	0.928	0.602	0	0
Pkm	1.02129	0.872	0.501	0	0
Gnat1	1.01585	0.992	0.884	0	0
Unc119	1.01027	0.963	0.653	0	0
Eef1a1	1.00394	0.727	0.307	0	0
Guca1a	1.00073	0.986	0.754	0	0
Hmgn1	0.996837	0.903	0.502	0	0
Vtn	0.992556	0.825	0.376	0	0
Purb	0.985644	0.534	0.138	0	0
Reep6	0.97188	0.744	0.294	0	0
Ubb	0.964202	0.94	0.641	0	0
Eif1	0.949752	0.755	0.327	0	0
Bsg	0.949078	0.603	0.198	0	0
Smim40	0.945323	0.65	0.229	0	0
Rplp1	0.940397	0.799	0.427	0	0
Ybx1	0.93355	0.617	0.213	0	0
Tpt1	0.926254	0.78	0.399	0	0
Gpx4	0.919794	0.8	0.388	0	0
Rps8	0.914092	0.792	0.392	0	0
Actb	0.900514	0.558	0.161	0	0
Ndufa4	0.900069	0.816	0.452	0	0
Fth1	0.891195	0.764	0.388	0	0
Rps15	0.89005	0.695	0.295	0	0
H3f3b	0.88917	0.925	0.541	0	0
Rpl9	0.887307	0.787	0.383	0	0
Hmgb2	0.872714	0.595	0.16	0	0
Rps14	0.859164	0.697	0.28	0	0
Rps25	0.856858	0.657	0.255	0	0
Fau	0.854701	0.712	0.305	0	0
Rps16	0.85229	0.661	0.251	0	0
Rpl41	0.850825	0.736	0.32	0	0
Rpl7	0.845318	0.634	0.233	0	0
Rpl13a	0.844965	0.673	0.276	0	0
Rpl18a	0.839364	0.669	0.255	0	0
Rps29	0.837896	0.807	0.462	0	0
Slc25a5	0.835777	0.577	0.156	0	0
Atp5b	0.835326	0.729	0.297	0	0
Ptma	0.817802	0.665	0.248	0	0
Chchd10	0.817275	0.626	0.2	0	0
Dynll1	0.81401	0.641	0.192	0	0
H3f3a	0.812354	0.883	0.51	0	0
Rpsa	0.809765	0.668	0.26	0	0
Rpl10a	0.806517	0.704	0.271	0	0
Rpl29	0.806266	0.54	0.153	0	0
Rpl8	0.80165	0.7	0.284	0	0
Rpl28	0.801467	0.619	0.224	0	0
Rps6	0.800831	0.611	0.198	0	0
Rpl15	0.791047	0.551	0.15	0	0
Rps20	0.788698	0.635	0.242	0	0
Anp32e	0.78379	0.688	0.246	0	0
Rps24	0.779632	0.751	0.386	0	0
Rpl30	0.779034	0.71	0.317	0	0
Rps11	0.777933	0.644	0.246	0	0
Sgk1	0.776047	0.857	0.372	0	0
Rpl21	0.772653	0.701	0.303	0	0
Rplp2	0.770227	0.579	0.201	0	0
Nxnl1	0.768116	0.648	0.194	0	0
Slc24a1	0.767815	0.881	0.52	0	0
Oaz1	0.765843	0.822	0.42	0	0
Tuba1b	0.765635	0.698	0.234	0	0
Rps18	0.765487	0.635	0.239	0	0
Rps3	0.764134	0.615	0.222	0	0
Rps17	0.76406	0.583	0.203	0	0
Pgam1	0.762855	0.652	0.25	0	0
Cited2	0.759907	0.479	0.101	0	0
Rpl3	0.758622	0.664	0.258	0	0
Rps27a	0.758384	0.74	0.335	0	0
Rps15a	0.757231	0.648	0.239	0	0
Ndufs2	0.755322	0.644	0.208	0	0
Rps27	0.754783	0.705	0.312	0	0
Chchd2	0.754668	0.645	0.25	0	0
Rps21	0.752147	0.691	0.32	0	0
Rpl24	0.751386	0.638	0.233	0	0
Rps5	0.750375	0.558	0.172	0	0
Rpl26	0.750106	0.702	0.312	0	0
Cox5b	0.748586	0.523	0.148	0	0
Rpl37a	0.748574	0.67	0.286	0	0
Rps28	0.748548	0.637	0.256	0	0
Hist1h2bc	0.745623	0.581	0.202	0	0
Hist3h2a	0.745179	0.666	0.244	0	0
Eif4g2	0.740289	0.559	0.177	0	0
Rpl17	0.739942	0.615	0.226	0	0
Ldha	0.738896	0.88	0.445	0	0
Rps23	0.737813	0.669	0.274	0	0
Cox6c	0.736957	0.654	0.294	0	0
Rpl27	0.732213	0.584	0.198	0	0
Rps7	0.729078	0.676	0.277	0	0
Rtbdn	0.729025	0.906	0.519	0	0
Actg1	0.723151	0.562	0.168	0	0
Ndufb11	0.721435	0.504	0.139	0	0
Uqcrh	0.716159	0.626	0.23	0	0
Rps26	0.71455	0.531	0.16	0	0
Prcd	0.712718	0.781	0.361	0	0
Rpl36	0.712161	0.595	0.22	0	0
Rps4x	0.711618	0.55	0.189	0	0
Rp1	0.70935	0.991	0.809	0	0
Rack1	0.708807	0.517	0.155	0	0
Hmgn2	0.708719	0.469	0.108	0	0
Rpl19	0.708436	0.665	0.269	0	0
Rpl39	0.7083	0.619	0.24	0	0
Eno1	0.706484	0.675	0.264	0	0
Rpl23a	0.705811	0.497	0.146	0	0
Guk1	0.703911	0.588	0.204	0	0
Rpl4	0.703344	0.453	0.112	0	0
Tomm20	0.702294	0.686	0.231	0	0
Elovl4	0.697109	0.809	0.36	0	0
Prph2	0.694037	0.996	0.906	0	0
Hist1h1c	0.69317	0.462	0.112	0	0
Rpl14	0.692256	0.578	0.205	0	0
Slc25a4	0.686748	0.602	0.205	0	0
Serf2	0.686747	0.55	0.171	0	0
Rpl13	0.685994	0.698	0.309	0	0
Rpl32	0.684593	0.581	0.213	0	0
Atp5h	0.683912	0.569	0.19	0	0
Rpl11	0.682537	0.641	0.248	0	0
Atp5mpl	0.681389	0.543	0.184	0	0
Nr2e3	0.681145	0.888	0.48	0	0
Tmsb4x	0.679756	0.599	0.198	0	0
Hsp90b1	0.679479	0.421	0.117	0	0
Rpl23	0.678612	0.682	0.305	0	0
Rpl38	0.675989	0.632	0.256	0	0
Cox5a	0.675144	0.542	0.152	0	0
Rps9	0.674332	0.534	0.166	0	0
Rpl22	0.667935	0.531	0.17	0	0
Rps10	0.667037	0.604	0.226	0	0
Cdk2ap2	0.664435	0.571	0.166	0	0
Rps19	0.661972	0.565	0.203	0	0
Rpl34	0.657971	0.611	0.225	0	0
Uqcrq	0.65673	0.546	0.169	0	0
Ubc	0.65586	0.65	0.216	0	0
Tubb5	0.654972	0.551	0.157	0	0
Rpl37	0.653007	0.634	0.256	0	0
Atf4	0.652693	0.577	0.158	0	0
Btf3	0.648052	0.47	0.105	0	0
Rpl7a	0.647898	0.495	0.14	0	0
Cox8a	0.646644	0.667	0.289	0	0
Ncl	0.64143	0.588	0.184	0	0
Calr	0.639734	0.391	0.088	0	0
Pcsk1n	0.639101	0.53	0.164	0	0
Rpl35a	0.638499	0.649	0.255	0	0
Cox4i1	0.63804	0.635	0.262	0	0
Rplp0	0.637162	0.477	0.127	0	0
Uqcrb	0.636115	0.59	0.201	0	0
Rps3a1	0.635804	0.624	0.239	0	0
Slc25a3	0.63489	0.548	0.158	0	0
Atp6v0c	0.634572	0.614	0.221	0	0
Nap1l1	0.634254	0.544	0.164	0	0
Rpl6	0.632652	0.624	0.238	0	0
Rpl5	0.632556	0.571	0.184	0	0
Anp32a	0.632354	0.807	0.376	0	0
Ndufb8	0.632312	0.502	0.145	0	0
Aipl1	0.627748	0.833	0.396	0	0
Grcc10	0.624729	0.412	0.095	0	0
Ndufa2	0.621614	0.468	0.129	0	0
Pfdn5	0.620917	0.537	0.17	0	0
Eef2	0.619013	0.454	0.133	0	0
Adipor1	0.618569	0.714	0.303	0	0
Tob2	0.617641	0.637	0.208	0	0
Raly	0.616051	0.459	0.107	0	0
Scand1	0.615363	0.476	0.115	0	0
Kcnj14	0.612233	0.573	0.177	0	0
Tomm6	0.611654	0.419	0.103	0	0
Ddit4	0.607447	0.451	0.11	0	0
Srsf3	0.606985	0.655	0.219	0	0
Set	0.606664	0.463	0.115	0	0
A930003A15Rik	0.605407	0.7	0.257	0	0
Ndufv3	0.603381	0.458	0.122	0	0
Rps13	0.602453	0.609	0.227	0	0
Drd4	0.600381	0.607	0.197	0	0
Atp5e	0.595333	0.486	0.151	0	0
Nxnl2	0.595243	0.547	0.167	0	0
Atp5k	0.594483	0.467	0.14	0	0
Elob	0.592157	0.458	0.12	0	0
Slc17a7	0.588563	0.77	0.388	0	0
Zfp385a	0.588377	0.624	0.246	0	0
Arl4d	0.587997	0.43	0.1	0	0
Snhg8	0.585298	0.412	0.091	0	0
Arl6ip1	0.578739	0.51	0.148	0	0
Ndufb9	0.577924	0.5	0.144	0	0
Pnrc1	0.577874	0.492	0.126	0	0
Rps12	0.575045	0.595	0.251	0	0
Ssu72	0.574661	0.644	0.239	0	0
Oip5os1	0.572936	0.577	0.191	0	0
Atp5g1	0.572608	0.491	0.138	0	0
Naca	0.57247	0.567	0.193	0	0
Rsrp1	0.569907	0.876	0.451	0	0
Atp5j	0.569807	0.496	0.151	0	0
Atp5l	0.569462	0.609	0.239	0	0
Vamp2	0.569454	0.526	0.161	0	0
Atp5g2	0.568637	0.483	0.138	0	0
Hnrnpf	0.568152	0.671	0.229	0	0
Fscn2	0.567925	0.524	0.159	0	0
Rpl12	0.567785	0.468	0.141	0	0
Rpl18	0.56705	0.487	0.139	0	0
Lgalsl	0.561293	0.456	0.115	0	0
Atp1b2	0.559586	0.668	0.288	0	0
Selenow	0.559085	0.483	0.152	0	0
Ndufa7	0.557944	0.477	0.138	0	0
Uqcc3	0.553817	0.476	0.121	0	0
Mdh1	0.553296	0.551	0.179	0	0
Lyar	0.553044	0.56	0.166	0	0
0610009B22Rik	0.552334	0.473	0.115	0	0
Cnga1	0.54924	0.969	0.735	0	0
Cox6b1	0.548946	0.475	0.141	0	0
E130218I03Rik	0.546385	0.623	0.22	0	0
Selenok	0.545717	0.461	0.117	0	0
Cox6a1	0.545707	0.455	0.123	0	0
Rpl31	0.54153	0.4	0.103	0	0
Ckb	0.541433	0.756	0.397	0	0
Hspa8	0.539496	0.554	0.195	0	0
Mgarp	0.538979	0.765	0.396	0	0
Rbx1	0.538868	0.533	0.165	0	0
Pcbp2	0.537786	0.815	0.453	0	0
Pgk1	0.53751	0.561	0.197	0	0
Cox7c	0.535389	0.569	0.212	0	0
3010001F23Rik	0.533974	0.552	0.173	0	0
Pitpnm2os2	0.533584	0.581	0.186	0	0
Atp5o	0.532567	0.43	0.109	0	0
Atp5c1	0.531524	0.474	0.136	0	0
Atp5j2	0.530703	0.504	0.164	0	0
Atp5g3	0.530193	0.478	0.133	0	0
Guca1b	0.529335	0.956	0.694	0	0
Ndufb4	0.527728	0.406	0.098	0	0
Rpl35	0.527172	0.368	0.088	0	0
Car2	0.527164	0.583	0.22	0	0
Itm2b	0.525958	0.504	0.166	0	0
Rraga	0.525117	0.353	0.073	0	0
Cox7a2l	0.524211	0.434	0.114	0	0
Eif3f	0.523969	0.432	0.118	0	0
Uqcr10	0.523577	0.43	0.109	0	0
Tmem59	0.523105	0.472	0.136	0	0
Faim	0.522541	0.786	0.365	0	0
Sdc4	0.521892	0.287	0.05	0	0
Ndufc1	0.519859	0.395	0.103	0	0
Dek	0.518997	0.494	0.141	0	0
Mfge8	0.518107	0.39	0.091	0	0
Ptp4a3	0.51558	0.663	0.26	0	0
Psmb6	0.512516	0.392	0.083	0	0
Selenof	0.511907	0.474	0.13	0	0
Sumo2	0.511174	0.581	0.201	0	0
Chmp2a	0.510801	0.409	0.091	0	0
Ywhae	0.510573	0.666	0.281	0	0
Cnbp	0.509903	0.504	0.14	0	0
Ndufb1-ps	0.50811	0.511	0.171	0	0
Emc7	0.507579	0.559	0.181	0	0
Rpl36a	0.507075	0.397	0.103	0	0
Rbm7	0.506907	0.374	0.075	0	0
Dyrk2	0.506201	0.403	0.097	0	0
Ubl5	0.505173	0.518	0.185	0	0
Rabac1	0.504771	0.482	0.135	0	0
Gm47543	0.504301	0.383	0.083	0	0
Eid1	0.503522	0.567	0.174	0	0
Atp6v1g1	0.502921	0.425	0.103	0	0
Pmm1	0.501345	0.411	0.094	0	0
Mrfap1	0.501052	0.405	0.092	0	0
Cox7a2	0.500718	0.52	0.181	0	0
Ndufb7	0.500283	0.403	0.1	0	0
Cops9	0.499497	0.361	0.082	0	0
Rpl10	0.498354	0.359	0.082	0	0
Btg2	0.49826	0.367	0.087	0	0
Ccdc126	0.493754	0.653	0.238	0	0
Park7	0.493493	0.462	0.133	0	0
Rax	0.493119	0.458	0.12	0	0
Tmem136	0.492353	0.463	0.127	0	0
Syp	0.491291	0.59	0.207	0	0
Arl6	0.491073	0.645	0.235	0	0
Tob1	0.489014	0.362	0.081	0	0
Ran	0.488253	0.396	0.092	0	0
Ier3	0.487137	0.414	0.11	0	0
Ndufa5	0.487032	0.439	0.121	0	0
Romo1	0.486788	0.347	0.082	0	0
Sf3b2	0.486712	0.503	0.15	0	0
Rgs9bp	0.485871	0.643	0.245	0	0
Mdh2	0.485426	0.471	0.13	0	0
Atp1a3	0.483662	0.786	0.454	0	0
Ap2m1	0.482637	0.343	0.073	0	0
Tomm7	0.481451	0.374	0.087	0	0
Mir124-2hg	0.48082	0.956	0.695	0	0
Nop53	0.479742	0.404	0.1	0	0
Dad1	0.479321	0.402	0.094	0	0
Ssb	0.479142	0.542	0.168	0	0
Uqcr11	0.478481	0.382	0.094	0	0
Mab21l1	0.477627	0.392	0.098	0	0
Hmgb1	0.477471	0.473	0.146	0	0
Zfp36l2	0.476849	0.499	0.151	0	0
Atp5md	0.476811	0.479	0.159	0	0
Cfl1	0.475193	0.403	0.102	0	0
Ndufb3	0.47476	0.48	0.142	0	0
Atxn7l3b	0.474339	0.436	0.116	0	0
Aldoc	0.471946	0.406	0.108	0	0
H2afv	0.471742	0.484	0.141	0	0
Ddx5	0.471361	0.943	0.628	0	0
Ndufc2	0.470764	0.433	0.112	0	0
Ndufa13	0.470335	0.404	0.111	0	0
Cycs	0.470228	0.34	0.067	0	0
Utp3	0.470224	0.333	0.077	0	0
Cbx3	0.469571	0.493	0.149	0	0
Atp5a1	0.469254	0.579	0.203	0	0
Cirbp	0.467255	0.676	0.266	0	0
Ost4	0.467199	0.327	0.066	0	0
Fam3c	0.466754	0.735	0.344	0	0
Lbh	0.466083	0.277	0.047	0	0
Smdt1	0.465912	0.384	0.1	0	0
Hnrnpa1	0.463418	0.451	0.128	0	0
Gas5	0.462955	0.496	0.167	0	0
Ndufa1	0.462403	0.348	0.086	0	0
Lsm4	0.458355	0.379	0.088	0	0
Gm15706	0.45765	0.38	0.092	0	0
Cdhr1	0.457538	0.572	0.24	0	0
Sncb	0.456577	0.441	0.139	0	0
Plekhf2	0.453431	0.55	0.175	0	0
Mlf2	0.452973	0.379	0.091	0	0
Rd3	0.452384	0.386	0.092	0	0
Ppa1	0.45207	0.463	0.132	0	0
Ndufa6	0.451914	0.378	0.091	0	0
Prnp	0.451683	0.437	0.124	0	0
Cox7b	0.450414	0.46	0.133	0	0
Cct6a	0.45026	0.384	0.087	0	0
Lrit1	0.449903	0.388	0.096	0	0
Ndufa11	0.447403	0.363	0.08	0	0
Ypel3	0.447162	0.446	0.12	0	0
Pfdn2	0.447066	0.344	0.07	0	0
Eef1g	0.446542	0.412	0.113	0	0
Ndufb5	0.446219	0.385	0.094	0	0
Ndufb10	0.443253	0.384	0.09	0	0
Itpr2	0.441859	0.399	0.132	0	0
Atp5f1	0.441555	0.54	0.18	0	0
Lbhd1	0.440357	0.49	0.146	0	0
Hist3h2ba	0.44003	0.38	0.114	0	0
Atp5d	0.439498	0.434	0.115	0	0
Cggbp1	0.438036	0.259	0.044	0	0
Cabp4	0.437265	0.688	0.276	0	0
Ranbp1	0.435926	0.308	0.057	0	0
Ndufs6	0.434863	0.321	0.066	0	0
Ghitm	0.434492	0.332	0.072	0	0
Taldo1	0.434473	0.351	0.075	0	0
Vdac2	0.434371	0.539	0.169	0	0
Ndufs7	0.434163	0.341	0.072	0	0
Pcnp	0.432429	0.393	0.1	0	0
Pfdn6	0.430576	0.296	0.05	0	0
Hnrnpk	0.429954	0.564	0.2	0	0
2810030D12Rik	0.429735	0.256	0.058	0	0
Edf1	0.428237	0.326	0.067	0	0
Rncr4	0.427337	0.327	0.076	0	0
Ccndbp1	0.425906	0.429	0.112	0	0
Trmt112	0.425056	0.318	0.062	0	0
Rpl27a	0.424578	0.679	0.34	0	0
Slc25a33	0.424196	0.5	0.152	0	0
Ndufa3	0.422402	0.349	0.079	0	0
Rpl36al	0.422284	0.368	0.087	0	0
Cldnd1	0.42162	0.271	0.047	0	0
Lamtor5	0.420801	0.332	0.068	0	0
Crb1	0.420542	0.553	0.191	0	0
Tpi1	0.419899	0.485	0.165	0	0
Ftl1	0.419235	0.309	0.075	0	0
Btg1	0.418892	0.362	0.09	0	0
Snrpg	0.418852	0.348	0.077	0	0
Tomm22	0.417786	0.322	0.061	0	0
Nol7	0.41718	0.426	0.113	0	0
Snrpb	0.417032	0.444	0.121	0	0
Ppp1cc	0.41568	0.505	0.161	0	0
Ndufs5	0.414527	0.451	0.132	0	0
Timm13	0.414395	0.338	0.074	0	0
Glo1	0.413936	0.435	0.126	0	0
Eif1a	0.413662	0.313	0.067	0	0
Hspa5	0.412524	0.287	0.06	0	0
Eif4a1	0.412515	0.435	0.121	0	0
Prdx2	0.412496	0.394	0.106	0	0
Ebpl	0.412238	0.659	0.281	0	0
Cct5	0.411698	0.418	0.109	0	0
Mrpl34	0.41031	0.293	0.051	0	0
Arf1	0.409864	0.359	0.084	0	0
Mrpl54	0.409794	0.318	0.064	0	0
Gnb1	0.409761	0.999	0.986	0	0
Pdap1	0.409059	0.295	0.055	0	0
Rpl22l1	0.408257	0.419	0.117	0	0
Rnasek	0.40762	0.337	0.077	0	0
Atp6v0e2	0.406925	0.37	0.091	0	0
Spcs1	0.406255	0.258	0.04	0	0
Mpc2	0.406247	0.399	0.104	0	0
Pabpc1	0.403582	0.369	0.099	0	0
Ndufs8	0.403325	0.256	0.039	0	0
Psmb1	0.40301	0.377	0.09	0	0
Hsbp1l1	0.402237	0.31	0.062	0	0
Ccdc107	0.401196	0.447	0.127	0	0
Snrpd2	0.401119	0.335	0.071	0	0
D1Ertd622e	0.399844	0.611	0.228	0	0
Map1lc3b	0.399394	0.326	0.066	0	0
Gng11	0.398747	0.257	0.045	0	0
Ddrgk1	0.398114	0.396	0.103	0	0
Cisd1	0.397657	0.36	0.085	0	0
Tnfsf12	0.397236	0.625	0.235	0	0
Fis1	0.397097	0.331	0.073	0	0
Krt18	0.396736	0.25	0.052	0	0
Rab14	0.396259	0.429	0.121	0	0
Got1	0.395888	0.447	0.128	0	0
Pebp1	0.395206	0.435	0.14	0	0
Psmb5	0.393748	0.333	0.07	0	0
2300009A05Rik	0.391551	0.329	0.072	0	0
Prelid1	0.391519	0.263	0.043	0	0
Eif4a2	0.391288	0.406	0.11	0	0
Hsbp1	0.390995	0.325	0.073	0	0
Sf3b5	0.390693	0.321	0.068	0	0
Vezf1	0.390629	0.499	0.164	0	0
Psmb4	0.390284	0.336	0.076	0	0
Ss18l2	0.388804	0.283	0.05	0	0
Sys1	0.38877	0.486	0.147	0	0
Hypk	0.388195	0.376	0.091	0	0
Serbp1	0.388119	0.609	0.232	0	0
Hint1	0.38773	0.394	0.104	0	0
Swi5	0.387451	0.355	0.085	0	0
Eif3e	0.386713	0.387	0.098	0	0
A330094K24Rik	0.386321	0.269	0.051	0	0
Sdhaf4	0.385857	0.318	0.065	0	0
Bcas2	0.385824	0.346	0.077	0	0
Rnf7	0.385763	0.322	0.066	0	0
Trir	0.385713	0.325	0.071	0	0
Snu13	0.383105	0.318	0.068	0	0
Rab5if	0.382934	0.34	0.075	0	0
Polr2j	0.382566	0.315	0.063	0	0
Cacybp	0.38087	0.309	0.062	0	0
Cnot6	0.377777	0.472	0.159	0	0
Ndufab1	0.37716	0.366	0.087	0	0
Atp6v0b	0.377102	0.624	0.236	0	0
Taf4b	0.376638	0.301	0.084	0	0
B230219D22Rik	0.376372	0.352	0.085	0	0
Snhg6	0.376133	0.275	0.051	0	0
Srp19	0.374327	0.259	0.048	0	0
Eif3g	0.371447	0.285	0.054	0	0
Mrps33	0.371362	0.389	0.102	0	0
Cyth2	0.370264	0.321	0.07	0	0
Amer2	0.370176	0.529	0.18	0	0
Tmx1	0.369099	0.437	0.13	0	0
Hspa4l	0.368932	0.629	0.259	0	0
Nedd8	0.368618	0.405	0.116	0	0
Fundc2	0.368412	0.282	0.054	0	0
Hspa1a	0.368299	0.294	0.064	0	0
Arf5	0.367777	0.327	0.072	0	0
Timm8b	0.367731	0.319	0.073	0	0
Tmem230	0.366982	0.315	0.067	0	0
Psmb3	0.3658	0.332	0.074	0	0
Ccdc115	0.364765	0.254	0.043	0	0
Ndufv1	0.364634	0.349	0.084	0	0
AI847159	0.364446	0.807	0.425	0	0
Uqcrfs1	0.36432	0.3	0.064	0	0
Ctsb	0.363882	0.37	0.103	0	0
Gabarapl1	0.363547	0.368	0.091	0	0
Hnrnpab	0.363452	0.314	0.068	0	0
Clta	0.363448	0.513	0.169	0	0
Psmc3	0.363213	0.318	0.07	0	0
Emc6	0.363146	0.265	0.047	0	0
Eif3k	0.362916	0.294	0.058	0	0
1110004F10Rik	0.36283	0.348	0.082	0	0
Pcbp1	0.362557	0.253	0.046	0	0
Lamtor4	0.362518	0.278	0.051	0	0
Dstn	0.362193	0.326	0.077	0	0
Cdk5r2	0.361691	0.283	0.059	0	0
Use1	0.361543	0.311	0.069	0	0
Rad23a	0.361372	0.293	0.06	0	0
Srsf7	0.361355	0.547	0.19	0	0
Rab3a	0.361331	0.315	0.068	0	0
Tmem50a	0.35921	0.319	0.072	0	0
Psmd8	0.358181	0.3	0.062	0	0
Psma7	0.357509	0.377	0.094	0	0
Spag7	0.35683	0.285	0.056	0	0
Sod2	0.356607	0.403	0.112	0	0
Npm1	0.355678	0.396	0.106	0	0
Cox17	0.35515	0.345	0.085	0	0
Mrpl49	0.354521	0.263	0.052	0	0
Sem1	0.354512	0.354	0.089	0	0
Sub1	0.353942	0.364	0.091	0	0
Mat2a	0.353424	0.669	0.283	0	0
Klhl9	0.35318	0.266	0.054	0	0
Emc4	0.352783	0.282	0.054	0	0
Ankrd33	0.352711	0.46	0.144	0	0
Mrpl51	0.352422	0.27	0.053	0	0
Srsf2	0.352235	0.53	0.195	0	0
Psmc5	0.352067	0.354	0.084	0	0
Chrac1	0.351134	0.33	0.077	0	0
Crx	0.350963	0.821	0.436	7.60922e-300	1.77516e-295
Spcs2	0.350825	0.422	0.116	0	0
Rdh12	0.350666	0.796	0.405	0	0
Dynlrb1	0.350481	0.318	0.072	0	0
Tsn	0.350192	0.329	0.078	0	0
mt-Co1	0.350151	0.807	0.657	2.4894e-112	5.80753e-108
Scp2	0.349854	0.379	0.103	0	0
Osbp2	0.349704	0.799	0.415	1.17835e-306	2.74897e-302
Pnn	0.349653	0.459	0.148	0	0
Mrpl20	0.349477	0.317	0.067	0	0
Fkbp3	0.348386	0.334	0.081	0	0
Oard1	0.348222	0.282	0.058	0	0
Vdac1	0.347697	0.406	0.122	0	0
Cct4	0.347624	0.368	0.095	0	0
Tmem237	0.34695	0.431	0.129	0	0
Rbm8a	0.346017	0.328	0.075	0	0
Rtraf	0.345674	0.326	0.072	0	0
Mif	0.345662	0.445	0.166	0	0
Gpi1	0.345412	0.553	0.214	0	0
Cpe	0.345402	0.79	0.521	1.55192e-205	3.62048e-201
A930004D18Rik	0.345345	0.388	0.115	0	0
BC031181	0.345151	0.397	0.106	0	0
Lsm7	0.345142	0.285	0.062	0	0
Pomp	0.345013	0.34	0.082	0	0
Dnaja2	0.344757	0.337	0.081	0	0
Ergic3	0.344665	0.299	0.065	0	0
Ier3ip1	0.34462	0.27	0.053	0	0
Ppib	0.344348	0.335	0.077	0	0
Abhd8	0.343773	0.324	0.075	0	0
Fam57b	0.343556	0.916	0.606	9.29978e-254	2.16954e-249
Snrnp27	0.342099	0.37	0.1	0	0
Eloc	0.341901	0.32	0.071	0	0
Higd1a	0.3417	0.327	0.078	0	0
Psenen	0.341037	0.251	0.043	0	0
Impdh1	0.340763	0.66	0.323	0	0
Uba52	0.340429	0.311	0.071	0	0
Tbcc	0.340153	0.386	0.108	0	0
Eif1b	0.340129	0.367	0.099	0	0
Sdhaf1	0.340093	0.311	0.071	0	0
Myl6	0.339982	0.39	0.116	0	0
Akr1a1	0.339454	0.316	0.073	0	0
Prdx5	0.338683	0.325	0.075	0	0
2810013P06Rik	0.337109	0.308	0.078	0	0
Selenos	0.335753	0.26	0.053	0	0
Coa3	0.33529	0.255	0.045	0	0
Anapc13	0.334865	0.285	0.06	0	0
Tulp1	0.334517	0.952	0.74	9.06284e-278	2.11427e-273
Srsf5	0.334477	0.63	0.253	0	0
Klc3	0.334427	0.344	0.087	0	0
Rnf5	0.334302	0.27	0.055	0	0
Nudc	0.332884	0.347	0.082	0	0
Rer1	0.332773	0.334	0.078	0	0
Eif5	0.33208	0.342	0.09	0	0
Eif4a3	0.331847	0.257	0.049	0	0
Higd2a	0.331658	0.268	0.053	0	0
Gm16055	0.331078	0.311	0.096	0	0
Bnip2	0.330525	0.281	0.063	0	0
BC005537	0.330208	0.38	0.108	0	0
Ormdl3	0.32965	0.348	0.09	0	0
Cct2	0.329569	0.299	0.067	0	0
H2afz	0.329327	0.434	0.137	0	0
Cebpzos	0.329129	0.251	0.046	0	0
Psma4	0.328565	0.271	0.053	0	0
Ndufa12	0.328487	0.402	0.115	0	0
Grk1	0.328454	0.804	0.425	7.20436e-282	1.68071e-277
Mien1	0.327449	0.258	0.047	0	0
Uckl1os	0.326767	0.256	0.055	0	0
Snrpe	0.325815	0.299	0.065	0	0
Eif5a	0.325471	0.349	0.09	0	0
Cwc15	0.325167	0.326	0.076	0	0
Dctn3	0.324429	0.28	0.054	0	0
Dpm3	0.324415	0.275	0.055	0	0
Ptges3	0.324109	0.412	0.119	0	0
Tmem106c	0.323906	0.25	0.049	0	0
Ndufv2	0.323573	0.413	0.118	0	0
Tax1bp1	0.323049	0.751	0.372	0	0
Srp14	0.321895	0.319	0.07	0	0
Magoh	0.32125	0.263	0.051	0	0
D8Ertd738e	0.320636	0.26	0.05	0	0
Uqcrc1	0.319814	0.377	0.101	0	0
Sptssa	0.319614	0.272	0.054	0	0
Ndufs3	0.318766	0.375	0.098	0	0
Fkbp4	0.318359	0.307	0.073	0	0
Tmem258	0.318264	0.28	0.059	0	0
Dnajc8	0.317938	0.341	0.088	0	0
Dph3	0.317799	0.26	0.053	0	0
Mtln	0.317771	0.283	0.06	0	0
Mrps14	0.317584	0.312	0.07	0	0
Rtn4	0.317413	0.746	0.363	0	0
Tmbim6	0.316319	0.495	0.173	0	0
Prdx1	0.316183	0.294	0.067	0	0
Gabarap	0.314953	0.26	0.052	0	0
Ndfip1	0.314157	0.684	0.313	0	0
Cct7	0.313497	0.281	0.059	0	0
Hprt	0.312759	0.456	0.149	0	0
Srp9	0.312652	0.307	0.072	0	0
Ddx6	0.312257	0.455	0.157	0	0
Polr2k	0.312167	0.326	0.08	0	0
Csde1	0.312001	0.477	0.17	0	0
U2af1	0.31126	0.374	0.098	0	0
Chchd7	0.311163	0.309	0.072	0	0
Tspan3	0.311038	0.345	0.088	0	0
Pea15a	0.310635	0.485	0.164	0	0
Phyh	0.310533	0.331	0.083	0	0
Cd81	0.310242	0.29	0.067	0	0
Tmed2	0.309014	0.285	0.06	0	0
Brd2	0.308518	0.307	0.076	0	0
Ndufa8	0.308402	0.276	0.057	0	0
Vbp1	0.308201	0.4	0.117	0	0
Susd3	0.306571	0.686	0.294	0	0
Odc1	0.305461	0.296	0.072	0	0
Lamtor2	0.305266	0.27	0.056	0	0
Eif3h	0.305197	0.392	0.118	0	0
Cct8	0.304537	0.32	0.075	0	0
Tle5	0.304312	0.316	0.087	0	0
Pcna	0.30365	0.251	0.049	0	0
Rsl1d1	0.30359	0.346	0.092	0	0
Hnrnpu	0.302462	0.751	0.374	4.25583e-305	9.92843e-301
Zmat2	0.301926	0.264	0.054	0	0
Spint2	0.301574	0.301	0.071	0	0
Anp32b	0.301565	0.254	0.049	0	0
Gabarapl2	0.300693	0.438	0.142	0	0
Grpel1	0.300662	0.265	0.055	0	0
Krtcap2	0.300118	0.252	0.049	0	0
Vldlr	0.29947	0.515	0.192	0	0
Micos10	0.299404	0.377	0.105	0	0
Arl4a	0.299124	0.258	0.059	0	0
Syf2	0.298773	0.278	0.06	0	0
Psma2	0.298719	0.402	0.113	0	0
Fmc1	0.298623	0.276	0.06	0	0
D16Ertd472e	0.298214	0.426	0.139	0	0
Dnttip2	0.298081	0.256	0.056	0	0
Polg2	0.29804	0.422	0.136	0	0
Ccnq	0.297145	0.254	0.055	0	0
Atp6v1f	0.296986	0.272	0.061	0	0
Mrpl14	0.296714	0.292	0.064	0	0
Rs1	0.296654	0.897	0.643	2.56654e-194	5.98748e-190
Pex2	0.296653	0.328	0.083	0	0
Zfp706	0.295658	0.255	0.05	0	0
Ywhaq	0.294041	0.405	0.121	0	0
Snrpd1	0.293994	0.356	0.091	0	0
Uqcc2	0.293761	0.284	0.066	0	0
Snhg12	0.293125	0.267	0.058	0	0
Cyc1	0.293122	0.318	0.077	0	0
Sec62	0.292465	0.581	0.223	0	0
Snhg20	0.292234	0.379	0.122	0	0
Kcnv2	0.291838	0.512	0.191	0	0
Hnrnpa2b1	0.291616	0.676	0.304	0	0
Psma5	0.291521	0.287	0.064	0	0
Bbs12	0.290989	0.278	0.081	0	0
Cuedc2	0.29075	0.272	0.057	0	0
Med31	0.290582	0.266	0.062	0	0
Mrpl43	0.290467	0.261	0.055	0	0
Unc50	0.290207	0.26	0.054	0	0
Esd	0.289668	0.265	0.057	0	0
Lin7c	0.28929	0.284	0.068	0	0
Chmp5	0.288975	0.277	0.06	0	0
Rwdd1	0.288822	0.294	0.069	0	0
Dut	0.288531	0.268	0.056	0	0
Hspd1	0.288399	0.281	0.065	0	0
Nucks1	0.287515	0.406	0.125	0	0
Tmed10	0.286265	0.43	0.134	0	0
Chchd1	0.286183	0.262	0.054	0	0
Abcf1	0.286103	0.344	0.094	0	0
Grina	0.285878	0.615	0.256	0	0
Tuba1a	0.285243	0.473	0.173	0	0
Gm11961	0.284766	0.444	0.163	0	0
Ubxn1	0.28454	0.28	0.062	0	0
Myl12b	0.283939	0.254	0.052	0	0
Ndufb6	0.28272	0.258	0.049	0	0
Mrpl18	0.28233	0.253	0.051	0	0
Slirp	0.282247	0.26	0.053	0	0
Sag	0.282033	1	0.995	2.47186e-270	5.76661e-266
Hnrnpa0	0.281833	0.25	0.051	0	0
Sec61g	0.281458	0.325	0.087	0	0
Dbndd2	0.280665	0.274	0.06	0	0
Rnf6	0.280611	0.285	0.071	0	0
Pink1	0.280495	0.305	0.076	0	0
Tecr	0.28042	0.411	0.129	0	0
Srrm1	0.280282	0.536	0.2	0	0
Snrpd3	0.279538	0.305	0.072	0	0
Pfkl	0.279035	0.404	0.128	0	0
Skp1a	0.278909	0.255	0.054	0	0
Agpat3	0.278254	0.928	0.677	5.63938e-193	1.31561e-188
Acadm	0.277974	0.416	0.128	0	0
Slc16a1	0.276003	0.465	0.163	0	0
Ndufa10	0.275618	0.495	0.178	0	0
Eny2	0.275404	0.254	0.056	0	0
Lrif1	0.274862	0.284	0.082	0	0
Lman1	0.274661	0.386	0.116	0	0
Thoc7	0.274579	0.352	0.098	0	0
Ckmt1	0.273136	0.346	0.098	0	0
Zfp871	0.273136	0.317	0.085	0	0
Fam161a	0.272881	0.82	0.445	3.19144e-242	7.4453e-238
Canx	0.272723	0.34	0.102	0	0
Phax	0.271916	0.393	0.116	0	0
Atraid	0.271527	0.261	0.058	0	0
Capza2	0.271403	0.262	0.058	0	0
Eef1b2	0.271293	0.274	0.064	0	0
Prmt1	0.271259	0.284	0.065	0	0
mt-Nd5	0.271131	0.544	0.294	1.78143e-228	4.1559e-224
Mrpl9	0.270582	0.289	0.106	3.41937e-294	7.97705e-290
Aqp1	0.269816	0.327	0.09	0	0
Ndufb2	0.269543	0.354	0.098	0	0
Snw1	0.269397	0.348	0.097	0	0
Ptms	0.269041	0.295	0.081	0	0
Vax2os	0.268951	0.756	0.598	8.10672e-90	1.89122e-85
Pcbp4	0.26875	0.623	0.273	0	0
Fbxo9	0.26863	0.393	0.12	0	0
Atp6ap2	0.268605	0.352	0.101	0	0
Trappc4	0.26794	0.278	0.061	0	0
Micos13	0.267882	0.255	0.051	0	0
Pam16	0.267536	0.261	0.055	0	0
Calm1	0.267525	0.525	0.241	0	0
Usf2	0.267431	0.279	0.067	0	0
Smim7	0.267266	0.254	0.054	0	0
Calm2	0.267088	0.531	0.204	0	0
0610012G03Rik	0.266468	0.258	0.058	0	0
Rbm3	0.266071	0.304	0.078	0	0
Hsp90ab1	0.265946	0.351	0.11	0	0
Pdhb	0.265281	0.296	0.077	0	0
Ybx3	0.264517	0.729	0.37	2.68323e-273	6.25971e-269
Mrps21	0.263692	0.299	0.072	0	0
Hspe1	0.263555	0.275	0.064	0	0
Plekhb1	0.263531	0.502	0.188	0	0
Ppig	0.263421	0.419	0.14	0	0
Ywhaz	0.263302	0.35	0.104	0	0
Ldhb	0.263224	0.255	0.056	0	0
Hnrnpdl	0.261673	0.43	0.142	0	0
Ddb1	0.260873	0.382	0.118	0	0
Eif3c	0.259761	0.358	0.104	0	0
Saraf	0.259405	0.283	0.069	0	0
Lsm12	0.25899	0.26	0.057	0	0
Rhoa	0.258663	0.336	0.092	0	0
Ddx3x	0.258294	0.301	0.08	0	0
Matr3	0.258192	0.39	0.12	0	0
Bhlhe41	0.257788	0.346	0.108	0	0
Stx3	0.25771	0.732	0.384	1.39293e-250	3.24956e-246
Dnajc12	0.257695	0.256	0.057	0	0
Clstn1	0.257274	0.583	0.298	1.04379e-244	2.43506e-240
B230220B15Rik	0.257065	0.273	0.072	0	0
Pura	0.256839	0.398	0.127	0	0
Lars2	0.256241	0.324	0.091	0	0
Sf3b6	0.254947	0.394	0.116	0	0
Slc31a2	0.253959	0.692	0.315	0	0
Klf9	0.253652	0.412	0.137	0	0
Asrgl1	0.252818	0.481	0.169	0	0
Vps29	0.25267	0.313	0.081	0	0
Mkrn1	0.252407	0.251	0.057	0	0
Gm17018	0.252258	0.326	0.086	0	0
Ccdc59	0.25197	0.32	0.09	0	0
Hnrnph1	0.251866	0.501	0.185	0	0
Zfp365	0.251626	0.273	0.067	0	0
Commd3	0.250365	0.322	0.09	0	0
Wbp4	0.249399	0.345	0.102	0	0
Trappc6b	0.248701	0.398	0.119	0	0
Gm15872	0.24837	0.256	0.083	0	0
Tmbim4	0.248299	0.252	0.056	0	0
Cct3	0.24775	0.321	0.086	0	0
Ube2b	0.247346	0.444	0.145	0	0
Polr1d	0.24703	0.29	0.068	0	0
Chmp4b	0.246959	0.317	0.082	0	0
Psmc2	0.246676	0.269	0.061	0	0
Pgrmc1	0.245624	0.262	0.059	0	0
G3bp2	0.244677	0.33	0.092	0	0
Serinc3	0.244352	0.307	0.082	0	0
Ube2d3	0.244319	0.398	0.125	0	0
Ctsf	0.243592	0.271	0.064	0	0
Yipf4	0.241981	0.3	0.077	0	0
Cbx1	0.241387	0.369	0.111	0	0
Gm41804	0.241114	0.476	0.211	3.06317e-305	7.14607e-301
Pdia3	0.241034	0.252	0.057	0	0
Dnajb6	0.239566	0.434	0.142	0	0
Drap1	0.239562	0.258	0.056	0	0
Arpc2	0.238813	0.293	0.072	0	0
Ewsr1	0.23867	0.462	0.163	0	0
Chtop	0.238531	0.309	0.084	0	0
Hnrnpul2	0.238428	0.296	0.077	0	0
Gtf2a2	0.237623	0.332	0.095	0	0
Cxxc4	0.237395	0.337	0.101	0	0
Yy1	0.237081	0.288	0.078	0	0
Lrit2	0.236946	0.56	0.221	0	0
mt-Atp8	0.236931	0.297	0.094	0	0
Selenot	0.236636	0.286	0.074	0	0
Nufip2	0.236397	0.449	0.16	0	0
Vcp	0.236206	0.428	0.146	0	0
Osgep	0.23534	0.254	0.058	0	0
Psmc6	0.234337	0.482	0.168	0	0
Tmed9	0.233856	0.311	0.081	0	0
Sdf2	0.233631	0.312	0.085	0	0
Aplp2	0.233485	0.477	0.2	0	0
Eapp	0.232055	0.295	0.079	0	0
Tnfaip3	0.232044	0.496	0.181	0	0
Cd59a	0.231741	0.262	0.071	0	0
Dnajb14	0.231735	0.27	0.072	0	0
Rbm39	0.231506	0.842	0.491	3.54477e-176	8.2696e-172
Eif3m	0.231258	0.285	0.072	0	0
Alkbh5	0.230838	0.478	0.173	0	0
Cmss1	0.23001	0.637	0.31	7.06883e-275	1.64909e-270
Pcare	0.229425	0.431	0.147	0	0
Sar1b	0.229392	0.322	0.086	0	0
Mff	0.228704	0.345	0.1	0	0
Arpp19	0.228191	0.29	0.072	0	0
BC005624	0.227774	0.278	0.067	0	0
Srsf1	0.227503	0.534	0.207	0	0
Ik	0.227323	0.262	0.066	0	0
Atp6v1a	0.225097	0.307	0.087	0	0
Snrpc	0.224422	0.25	0.054	0	0
Uqcrc2	0.224159	0.319	0.09	0	0
Rnf157	-0.223215	0.445	0.236	2.59405e-124	6.05166e-120
Stag2	-0.223217	0.565	0.325	1.30187e-76	3.03712e-72
A930001M01Rik	-0.223351	0.313	0.156	1.59883e-129	3.7299e-125
Zmym4	-0.223486	0.44	0.249	3.91016e-91	9.12202e-87
Lclat1	-0.223867	0.272	0.141	1.42333e-105	3.32048e-101
Gapvd1	-0.225769	0.353	0.183	4.41537e-122	1.03006e-117
Fam13b	-0.226249	0.252	0.134	1.46393e-91	3.41521e-87
Zmynd8	-0.226343	0.518	0.286	2.17772e-98	5.08041e-94
Ppfia2	-0.226365	0.624	0.397	1.3324e-36	3.10836e-32
Rbm20	-0.226413	0.381	0.21	7.26728e-99	1.69538e-94
Ralgps2	-0.226984	0.425	0.225	2.00109e-121	4.66835e-117
Herc1	-0.227217	0.4	0.213	5.44376e-114	1.26998e-109
Rap1gds1	-0.227566	0.407	0.225	2.16096e-102	5.0413e-98
Atg4c	-0.227868	0.307	0.155	1.01576e-125	2.36967e-121
Phf14	-0.227915	0.467	0.26	1.06122e-98	2.47571e-94
Ubr1	-0.228263	0.274	0.138	3.89309e-116	9.08219e-112
AW554918	-0.228359	0.318	0.177	7.10199e-90	1.65682e-85
Esyt2	-0.228587	0.277	0.148	8.12882e-96	1.89637e-91
Bmpr1a	-0.228859	0.525	0.297	4.67702e-90	1.0911e-85
Itch	-0.229153	0.433	0.239	2.23191e-102	5.20682e-98
Fmn1	-0.229175	0.309	0.17	6.08215e-93	1.41891e-88
Amy1	-0.229348	0.446	0.268	1.5605e-68	3.64049e-64
Ino80d	-0.229491	0.324	0.168	1.43813e-115	3.35502e-111
Taf3	-0.22975	0.279	0.144	2.53206e-109	5.90704e-105
Supt20	-0.23029	0.258	0.131	6.15506e-109	1.43591e-104
Yaf2	-0.230462	0.372	0.184	2.01603e-150	4.70319e-146
Wdr70	-0.230884	0.344	0.171	3.1952e-140	7.45409e-136
Pfkp	-0.23097	0.425	0.215	5.54194e-143	1.29288e-138
Nsd3	-0.232376	0.37	0.196	1.12591e-115	2.62664e-111
Cdk12	-0.232388	0.353	0.185	3.94677e-117	9.20743e-113
Stk3	-0.232493	0.314	0.175	3.28902e-88	7.67294e-84
Btbd7	-0.232521	0.376	0.196	5.7696e-123	1.34599e-118
Atf6	-0.232587	0.282	0.142	1.06357e-118	2.48119e-114
Atxn7	-0.232754	0.257	0.13	1.36229e-108	3.17808e-104
Cerkl	-0.23291	0.364	0.19	3.69248e-120	8.61418e-116
St3gal1	-0.232939	0.314	0.158	1.21843e-125	2.84248e-121
Atp11a	-0.233666	0.332	0.167	3.02607e-130	7.05951e-126
Xrn1	-0.233976	0.383	0.204	4.38548e-115	1.02309e-110
Smchd1	-0.234644	0.366	0.188	1.05644e-126	2.46456e-122
Galnt7	-0.235587	0.593	0.352	7.70045e-63	1.79644e-58
Wdr7	-0.236338	0.356	0.192	1.31245e-104	3.06182e-100
Mbnl1	-0.23634	0.693	0.441	1.78831e-24	4.17195e-20
Dhdds	-0.237046	0.273	0.142	2.92282e-103	6.81865e-99
Map2	-0.237625	0.729	0.483	1.15085e-11	2.68482e-07
4932438A13Rik	-0.237724	0.528	0.296	3.34652e-88	7.80709e-84
Phf20	-0.237978	0.322	0.166	1.40597e-119	3.28e-115
Tlk2	-0.238389	0.324	0.168	2.67241e-114	6.23447e-110
Atrn	-0.238429	0.259	0.132	2.45199e-107	5.72024e-103
Kif21b	-0.238538	0.398	0.209	4.88645e-120	1.13996e-115
Nek7	-0.238826	0.316	0.155	2.88784e-139	6.73703e-135
Gon4l	-0.238978	0.303	0.15	3.60305e-130	8.40556e-126
Slc25a12	-0.238981	0.334	0.171	7.77784e-124	1.81449e-119
Scarb1	-0.239044	0.433	0.23	1.19131e-116	2.7792e-112
Wac	-0.239135	0.46	0.244	3.81642e-120	8.90332e-116
Qk	-0.239849	0.311	0.169	2.09513e-94	4.88773e-90
Ppm1b	-0.240761	0.545	0.307	2.20126e-84	5.13533e-80
Fbxl20	-0.240842	0.315	0.163	7.82086e-116	1.82453e-111
Armc8	-0.241671	0.274	0.138	2.33685e-115	5.45163e-111
Hadha	-0.241818	0.338	0.178	1.08045e-111	2.52058e-107
Smarca2	-0.242104	0.402	0.217	1.00423e-107	2.34277e-103
Shoc2	-0.242187	0.453	0.24	6.88671e-122	1.6066e-117
Akap8l	-0.24264	0.347	0.184	1.76035e-108	4.10672e-104
Bcat1	-0.242676	0.264	0.131	3.19266e-116	7.44817e-112
Tbc1d5	-0.244875	0.318	0.19	1.19322e-66	2.78366e-62
Tmem150c	-0.245167	0.356	0.18	2.31949e-132	5.41114e-128
Ttll11	-0.245716	0.634	0.391	4.34813e-46	1.01437e-41
Igsf11	-0.246736	0.34	0.174	2.09817e-125	4.89483e-121
Ppp1r12a	-0.247435	0.368	0.197	3.38492e-109	7.89668e-105
Crppa	-0.247491	0.256	0.143	1.25287e-76	2.92281e-72
Mapre3	-0.248065	0.573	0.324	1.67408e-81	3.90547e-77
Mnat1	-0.248302	0.284	0.145	8.66868e-113	2.02232e-108
Ankrd33b	-0.248325	0.698	0.446	1.10285e-19	2.57284e-15
Sv2b	-0.248484	0.67	0.431	1.57101e-19	3.665e-15
Arid2	-0.248827	0.339	0.176	1.92751e-118	4.49669e-114
Crocc	-0.248993	0.462	0.243	2.78653e-120	6.5007e-116
Trpm7	-0.249066	0.414	0.221	1.10725e-115	2.5831e-111
Tcf20	-0.249293	0.452	0.241	1.36482e-118	3.18399e-114
Sec22a	-0.24941	0.504	0.283	4.25753e-91	9.9324e-87
Copg2	-0.249972	0.303	0.163	2.49211e-100	5.81385e-96
Sesn1	-0.250369	0.329	0.179	3.00218e-99	7.00378e-95
Slc12a5	-0.250574	0.475	0.258	1.10534e-103	2.57865e-99
A930015D03Rik	-0.251191	0.326	0.175	3.97574e-101	9.27501e-97
Phip	-0.252035	0.308	0.164	2.29148e-102	5.34579e-98
Crebbp	-0.252901	0.346	0.181	7.92214e-116	1.84816e-111
Rtn1	-0.253655	0.477	0.254	5.04357e-118	1.17662e-113
P4ha1	-0.254208	0.295	0.157	7.77824e-99	1.81459e-94
Dmtf1	-0.254493	0.277	0.149	7.04708e-92	1.64401e-87
Epb41l5	-0.254711	0.454	0.252	1.29784e-98	3.02773e-94
Tet3	-0.254908	0.466	0.248	1.42425e-116	3.32264e-112
Dnmt3a	-0.25584	0.395	0.205	1.66383e-122	3.88156e-118
Ahi1	-0.256331	0.572	0.335	3.29732e-67	7.69233e-63
Rasal2	-0.25658	0.682	0.461	2.57597e-15	6.00947e-11
Myo9a	-0.256969	0.347	0.193	1.26681e-90	2.95535e-86
Fam53b	-0.257117	0.509	0.283	4.61384e-92	1.07636e-87
Smurf2	-0.258068	0.356	0.192	3.79462e-104	8.85248e-100
Dmxl1	-0.25835	0.42	0.231	6.21595e-100	1.45012e-95
Mib1	-0.258505	0.308	0.163	3.41921e-104	7.97668e-100
Poc1b	-0.259244	0.261	0.142	5.57673e-85	1.30099e-80
Myrip	-0.259276	0.265	0.134	1.2397e-110	2.89211e-106
Cep120	-0.259468	0.374	0.194	2.26967e-123	5.29492e-119
Ralgapa1	-0.259512	0.541	0.327	1.05902e-56	2.4706e-52
Stxbp5l	-0.259799	0.383	0.229	2.65222e-67	6.18736e-63
Itsn2	-0.25994	0.641	0.404	6.63235e-31	1.54726e-26
Nudcd3	-0.260285	0.278	0.146	2.62756e-99	6.12982e-95
Fam168a	-0.261659	0.404	0.219	9.40469e-105	2.19402e-100
Ankrd17	-0.262551	0.429	0.241	1.17748e-92	2.74694e-88
Akap10	-0.263237	0.312	0.172	1.85704e-89	4.3323e-85
Tbc1d32	-0.263695	0.454	0.261	1.8477e-81	4.31051e-77
Usp32	-0.264571	0.425	0.236	1.4288e-94	3.33324e-90
Pias2	-0.265283	0.268	0.144	9.18488e-90	2.14274e-85
Cnot2	-0.265471	0.35	0.19	6.79538e-99	1.58529e-94
Manf	-0.2664	0.328	0.151	1.94155e-170	4.52944e-166
Dnm1	-0.266745	0.391	0.204	5.22832e-120	1.21971e-115
Kpna3	-0.267281	0.441	0.245	1.33873e-96	3.12311e-92
Fer	-0.267562	0.25	0.138	3.67672e-78	8.57743e-74
Ap2b1	-0.268211	0.308	0.16	8.74633e-110	2.04043e-105
Ino80	-0.268215	0.27	0.145	2.79341e-91	6.51675e-87
Naa15	-0.268239	0.302	0.159	1.90467e-105	4.44341e-101
March6	-0.268444	0.251	0.129	4.40006e-101	1.02649e-96
Birc6	-0.268646	0.509	0.287	4.33937e-85	1.01233e-80
Camta2	-0.269824	0.271	0.139	4.75354e-106	1.10895e-101
Rab10	-0.269924	0.364	0.194	1.31792e-109	3.07459e-105
Hs2st1	-0.27052	0.291	0.154	1.16585e-101	2.71981e-97
Foxo3	-0.270635	0.303	0.155	7.0872e-114	1.65337e-109
Eif2s3y	-0.270941	0.429	0.245	1.77067e-81	4.13078e-77
Zc3h14	-0.270978	0.253	0.131	5.90536e-99	1.37766e-94
Nptn	-0.271052	0.661	0.421	1.13209e-24	2.64105e-20
Nfatc3	-0.271838	0.258	0.14	2.5381e-84	5.92114e-80
Hipk3	-0.271906	0.443	0.238	8.64701e-110	2.01726e-105
Cnot1	-0.271959	0.334	0.174	5.66018e-112	1.32046e-107
Prkcz	-0.27213	0.382	0.201	3.73243e-114	8.7074e-110
Supt16	-0.272465	0.373	0.195	7.74203e-118	1.80614e-113
Zfyve28	-0.272622	0.495	0.297	1.76055e-60	4.10719e-56
Ehmt1	-0.273042	0.304	0.164	1.67434e-95	3.90607e-91
Npepps	-0.273347	0.61	0.372	2.89064e-44	6.74357e-40
Pspc1	-0.274339	0.301	0.163	1.18552e-94	2.76569e-90
Cab39l	-0.27474	0.303	0.161	1.39168e-102	3.24666e-98
Nup98	-0.275689	0.333	0.177	6.14894e-104	1.43449e-99
Rnf150	-0.276886	0.373	0.201	6.08917e-106	1.42054e-101
Syne3	-0.276985	0.25	0.138	9.75311e-77	2.2753e-72
Herc4	-0.277352	0.33	0.18	5.5728e-96	1.30008e-91
Huwe1	-0.277789	0.491	0.274	1.39401e-89	3.25208e-85
Stxbp5	-0.277941	0.351	0.195	4.27641e-88	9.97645e-84
Btaf1	-0.278444	0.46	0.263	4.33813e-81	1.01204e-76
Syne2	-0.278901	0.558	0.334	6.10114e-52	1.42333e-47
Eif4g3	-0.27903	0.478	0.266	5.55267e-91	1.29538e-86
Numb	-0.279412	0.297	0.169	1.19061e-74	2.77756e-70
Eepd1	-0.279757	0.265	0.138	1.05105e-99	2.45199e-95
Fam172a	-0.279998	0.421	0.251	1.49217e-69	3.48108e-65
Spag9	-0.280131	0.402	0.217	2.71228e-104	6.32748e-100
Mpp7	-0.280428	0.467	0.273	2.36518e-73	5.51772e-69
Ttc19	-0.28044	0.351	0.192	4.08899e-93	9.53921e-89
R3hcc1l	-0.280625	0.257	0.137	2.02175e-90	4.71655e-86
Tnrc6c	-0.280901	0.401	0.216	6.63267e-106	1.54734e-101
Mbd5	-0.280985	0.553	0.354	3.67881e-33	8.5823e-29
Wdr33	-0.281065	0.459	0.262	9.1558e-81	2.13596e-76
Ppp6r2	-0.281189	0.258	0.139	3.6671e-87	8.55497e-83
Rlf	-0.281547	0.319	0.175	2.30825e-90	5.38492e-86
Sik2	-0.281992	0.558	0.363	6.55899e-29	1.53015e-24
Ncor1	-0.282459	0.592	0.357	6.22797e-46	1.45292e-41
Chd6	-0.28278	0.386	0.208	6.32865e-105	1.47641e-100
Atf7ip	-0.283053	0.41	0.232	7.05089e-85	1.6449e-80
Ube3c	-0.283186	0.352	0.201	2.31268e-78	5.39525e-74
Casz1	-0.283219	0.833	0.619	2.01767e-07	0.00470703
Chsy1	-0.285182	0.307	0.167	1.00065e-91	2.33441e-87
Ubtd1	-0.285969	0.368	0.191	2.55313e-119	5.95619e-115
Clasp2	-0.286534	0.466	0.269	7.69782e-78	1.79582e-73
Ikzf2	-0.286708	0.327	0.174	6.2192e-107	1.45088e-102
Slc25a25	-0.286772	0.562	0.332	1.73918e-58	4.05733e-54
Fam49b	-0.287464	0.277	0.155	9.80141e-78	2.28657e-73
Raf1	-0.287533	0.283	0.15	1.14295e-96	2.66639e-92
N4bp2l2	-0.288037	0.51	0.301	1.72612e-65	4.02687e-61
Mdm4	-0.288154	0.311	0.175	7.37753e-79	1.7211e-74
Apc	-0.28822	0.546	0.322	2.99305e-63	6.98248e-59
Ankhd1	-0.288348	0.528	0.311	8.16879e-67	1.9057e-62
Gtf2f2	-0.288981	0.436	0.246	1.81435e-87	4.23269e-83
Dennd4a	-0.289017	0.259	0.139	9.56284e-89	2.23091e-84
5430419D17Rik	-0.289501	0.274	0.164	3.1847e-60	7.4296e-56
Dop1a	-0.28981	0.361	0.199	1.47002e-92	3.42941e-88
Uty	-0.29014	0.347	0.197	1.46865e-78	3.42622e-74
Ube4b	-0.29099	0.364	0.199	3.14582e-95	7.33888e-91
A330023F24Rik	-0.29161	0.531	0.335	4.35091e-38	1.01502e-33
Trappc9	-0.291977	0.414	0.232	3.79464e-90	8.85252e-86
Snta1	-0.292137	0.515	0.305	1.94353e-63	4.53407e-59
Hpcal1	-0.292601	0.371	0.192	3.23731e-120	7.55231e-116
Gmcl1	-0.292818	0.312	0.174	4.37465e-83	1.02056e-78
Stim1	-0.295272	0.284	0.155	1.43494e-87	3.34756e-83
Xpo7	-0.295704	0.287	0.162	1.60116e-76	3.73535e-72
Frmpd1	-0.296158	0.515	0.291	1.79209e-81	4.18076e-77
Fam193a	-0.29666	0.499	0.285	1.29793e-75	3.02793e-71
Insr	-0.297427	0.264	0.139	2.46999e-95	5.76224e-91
Ube2h	-0.297541	0.436	0.237	9.99188e-105	2.331e-100
Ankrd28	-0.297999	0.254	0.147	1.21481e-64	2.83404e-60
Htt	-0.298968	0.258	0.144	2.44721e-76	5.70909e-72
Cux1	-0.300329	0.278	0.145	7.73734e-101	1.80504e-96
Rngtt	-0.302978	0.275	0.16	8.90029e-65	2.07635e-60
Dcc	-0.303446	0.346	0.245	3.15578e-27	7.36211e-23
Kif1b	-0.303454	0.939	0.803	3.12638e-67	7.29354e-63
Madd	-0.303469	0.617	0.383	4.7244e-32	1.10216e-27
Ttc39c	-0.303565	0.378	0.204	6.65574e-101	1.55272e-96
Zfp654	-0.303821	0.63	0.403	2.03932e-24	4.75752e-20
Gpsm1	-0.304056	0.339	0.188	2.54787e-88	5.94392e-84
Kmt2c	-0.304179	0.687	0.453	2.59442e-10	6.05252e-06
B4galt1	-0.304273	0.455	0.267	1.49792e-69	3.4945e-65
Dnajc1	-0.3045	0.399	0.256	8.47423e-43	1.97695e-38
Srrm3	-0.305489	0.452	0.262	1.47422e-73	3.43922e-69
Cfap61	-0.305935	0.37	0.216	1.65414e-73	3.85894e-69
Chd9	-0.306446	0.566	0.343	1.93126e-47	4.50545e-43
Cdon	-0.306509	0.261	0.149	1.25452e-68	2.92668e-64
Ubn2	-0.307243	0.552	0.325	5.28453e-63	1.23283e-58
Lonp2	-0.307251	0.261	0.142	5.24977e-83	1.22472e-78
Ntng2	-0.30771	0.425	0.243	2.41453e-80	5.63287e-76
Rgs20	-0.308096	0.918	0.812	5.2864e-58	1.23327e-53
Gpatch8	-0.308979	0.659	0.431	4.442e-16	1.03627e-11
Celf1	-0.309155	0.448	0.254	1.03253e-83	2.40878e-79
Desi2	-0.309403	0.485	0.276	3.94414e-82	9.20129e-78
Tmem126a	-0.309408	0.259	0.141	7.31475e-82	1.70646e-77
Hcn1	-0.310905	0.985	0.966	7.40828e-190	1.72828e-185
Tspan7	-0.311506	0.681	0.446	9.57011e-10	2.23261e-05
Acsl1	-0.311686	0.467	0.266	2.86326e-80	6.67971e-76
Wdr17	-0.31256	0.903	0.751	3.10123e-54	7.23485e-50
Camsap1	-0.312941	0.536	0.314	1.09815e-62	2.56187e-58
Armc9	-0.312984	0.339	0.192	2.39427e-80	5.58559e-76
Scn8a	-0.313004	0.281	0.164	6.62297e-63	1.54507e-58
Ep400	-0.31325	0.33	0.18	1.16374e-92	2.71488e-88
Nfyc	-0.313417	0.274	0.152	7.28826e-80	1.70028e-75
Rfx3	-0.314001	0.462	0.29	2.5717e-46	5.99953e-42
Tent4b	-0.314836	0.307	0.157	7.06971e-114	1.64929e-109
Ppp2r5c	-0.315129	0.513	0.299	4.67589e-63	1.09084e-58
Dcaf6	-0.315562	0.395	0.231	2.74103e-71	6.39455e-67
Nckap1	-0.315562	0.258	0.147	3.10549e-68	7.24481e-64
Znrf1	-0.31613	0.313	0.173	1.61043e-86	3.75696e-82
Zfp521	-0.316141	0.253	0.143	4.50535e-71	1.05105e-66
Herc3	-0.316348	0.809	0.595	1.1766e-08	0.000274489
Lrch3	-0.316647	0.339	0.192	2.35851e-79	5.50216e-75
Oxct1	-0.3171	0.408	0.232	3.59992e-82	8.39824e-78
Trip12	-0.317318	0.508	0.299	7.0221e-62	1.63819e-57
Pi4ka	-0.317464	0.29	0.156	2.63553e-93	6.14842e-89
Phc2	-0.317964	0.379	0.209	2.06123e-90	4.80865e-86
Srrm4	-0.319003	0.311	0.181	3.12427e-68	7.2886e-64
Zdhhc17	-0.319744	0.423	0.244	4.23823e-72	9.88737e-68
Rab30	-0.320249	0.406	0.231	1.00016e-80	2.33327e-76
Cdk19	-0.320897	0.63	0.406	6.34308e-21	1.47978e-16
Strn3	-0.321155	0.437	0.255	3.80222e-72	8.8702e-68
Slc12a6	-0.321189	0.55	0.343	3.84792e-39	8.97682e-35
Sntb2	-0.321873	0.616	0.386	1.12474e-32	2.6239e-28
Dnajc6	-0.321946	0.339	0.195	1.34878e-75	3.14656e-71
Dis3l2	-0.322626	0.336	0.203	5.07547e-58	1.18406e-53
Mapkap1	-0.323207	0.292	0.159	3.70644e-86	8.64676e-82
Gm11342	-0.323457	0.425	0.253	1.49348e-62	3.48415e-58
Syne1	-0.324672	0.621	0.392	6.78617e-26	1.58315e-21
Dgkd	-0.325539	0.308	0.174	3.83622e-77	8.94951e-73
Csnk1g1	-0.32599	0.501	0.302	7.06209e-54	1.64752e-49
Scaf8	-0.326545	0.341	0.195	1.06366e-73	2.48142e-69
Hipk2	-0.327379	0.356	0.198	2.07634e-86	4.8439e-82
Phlpp1	-0.327724	0.333	0.197	6.03628e-65	1.4082e-60
Eml5	-0.328178	0.66	0.444	1.06374e-07	0.00248159
Mast2	-0.328686	0.561	0.364	4.98293e-27	1.16247e-22
Mycbp2	-0.328921	0.5	0.303	3.32085e-51	7.74721e-47
C2cd5	-0.329626	0.497	0.304	1.20644e-48	2.8145e-44
Pibf1	-0.330172	0.284	0.168	1.56001e-60	3.63934e-56
Mark3	-0.330347	0.255	0.145	1.38198e-67	3.22403e-63
Gm17057	-0.330379	0.634	0.413	4.53732e-18	1.05851e-13
Ppip5k1	-0.330455	0.467	0.272	1.25879e-69	2.93664e-65
Usp37	-0.331382	0.274	0.153	6.95883e-77	1.62342e-72
Usp6nl	-0.331587	0.453	0.258	2.43978e-78	5.69177e-74
Ubr3	-0.331907	0.463	0.272	2.28153e-64	5.32258e-60
Cstf3	-0.332252	0.481	0.292	8.43138e-53	1.96696e-48
Klhdc10	-0.33285	0.317	0.185	2.26897e-66	5.29328e-62
Srcap	-0.333355	0.327	0.18	4.58969e-87	1.07073e-82
Rapgef6	-0.333391	0.306	0.185	7.44967e-56	1.73793e-51
Tom1l2	-0.333859	0.29	0.159	2.78127e-85	6.48843e-81
Ago3	-0.334738	0.451	0.272	1.57586e-58	3.67632e-54
Adgrb3	-0.335729	0.348	0.25	7.8256e-23	1.82563e-18
Tspan5	-0.336794	0.483	0.278	2.45884e-74	5.73624e-70
Syt14	-0.337398	0.336	0.194	3.71299e-70	8.66203e-66
Wdfy3	-0.337444	0.43	0.248	1.07727e-71	2.51317e-67
Atp9b	-0.337725	0.262	0.159	1.1592e-50	2.70431e-46
Lrrc1	-0.338117	0.348	0.198	3.27869e-76	7.64886e-72
Tasp1	-0.338583	0.334	0.189	6.10251e-78	1.42365e-73
Magi2	-0.339053	0.836	0.742	4.64538e-35	1.08372e-30
Nsf	-0.339666	0.671	0.442	1.3764e-09	3.211e-05
D430042O09Rik	-0.339835	0.485	0.283	1.62584e-65	3.79292e-61
Braf	-0.340082	0.519	0.319	3.15146e-45	7.35204e-41
Nf1	-0.34011	0.425	0.25	5.77429e-65	1.34708e-60
Pacs1	-0.340688	0.294	0.177	1.03768e-58	2.42081e-54
Dock9	-0.34076	0.263	0.157	4.65514e-55	1.086e-50
Atad2b	-0.340865	0.632	0.423	2.72017e-10	6.3459e-06
Rbm6	-0.341112	0.445	0.266	4.85885e-59	1.13352e-54
Kdm2a	-0.341606	0.463	0.278	1.34016e-56	3.12646e-52
Ppp2r5e	-0.341612	0.528	0.315	4.01735e-53	9.37208e-49
Lcor	-0.342198	0.389	0.228	1.62468e-67	3.7902e-63
Cspp1	-0.342259	0.594	0.387	1.23575e-20	2.88288e-16
Ecpas	-0.342542	0.313	0.178	7.03323e-75	1.64078e-70
Arhgef11	-0.342572	0.262	0.153	1.79635e-61	4.19071e-57
Atf7	-0.344828	0.386	0.24	1.80334e-49	4.20702e-45
Eml6	-0.344879	0.443	0.298	1.05497e-26	2.46114e-22
Dlg1	-0.34594	0.515	0.321	2.21659e-37	5.17108e-33
Tnrc6b	-0.346132	0.879	0.704	3.31035e-47	7.72271e-43
Gtf2ird1	-0.346855	0.395	0.226	4.96854e-74	1.15911e-69
Msh3	-0.347812	0.261	0.145	4.15034e-76	9.68233e-72
Chchd3	-0.348061	0.581	0.365	7.84249e-32	1.82957e-27
Pan3	-0.348164	0.41	0.249	4.71959e-56	1.10103e-51
Agap1	-0.348191	0.348	0.197	4.59045e-77	1.07091e-72
Vwa8	-0.348839	0.26	0.161	1.98923e-44	4.64067e-40
Epas1	-0.349025	0.34	0.19	4.4481e-81	1.0377e-76
Nbas	-0.349106	0.251	0.146	3.47875e-60	8.11558e-56
Pias1	-0.349438	0.633	0.409	1.06414e-16	2.48253e-12
Raph1	-0.349529	0.374	0.217	2.45758e-72	5.73329e-68
Mllt10	-0.350072	0.499	0.302	7.15547e-51	1.6693e-46
Sbf2	-0.350376	0.528	0.333	3.18921e-34	7.4401e-30
Cacna1f	-0.350607	0.51	0.309	5.96614e-47	1.39184e-42
Rnpc3	-0.351467	0.308	0.183	2.01458e-58	4.6998e-54
Dip2b	-0.351772	0.275	0.158	7.39992e-66	1.72633e-61
Ubr5	-0.351781	0.372	0.208	3.09056e-82	7.20996e-78
Arntl	-0.352174	0.461	0.274	4.60434e-59	1.07415e-54
Rapgef5	-0.354523	0.648	0.428	2.55203e-11	5.95362e-07
Arih1	-0.354833	0.555	0.348	1.96923e-33	4.59402e-29
Mamld1	-0.355354	0.328	0.196	4.71883e-59	1.10086e-54
Airn	-0.356397	0.302	0.189	1.99044e-48	4.64351e-44
Ascc3	-0.35644	0.356	0.217	1.04782e-53	2.44447e-49
Eml1	-0.356526	0.384	0.223	5.03064e-70	1.1736e-65
Heatr5a	-0.35759	0.471	0.288	8.92884e-53	2.08301e-48
Phf21a	-0.357734	0.387	0.237	1.71317e-52	3.99666e-48
Aak1	-0.360742	0.583	0.368	1.80614e-27	4.21355e-23
Arhgap32	-0.361011	0.444	0.263	7.10478e-60	1.65747e-55
Trim2	-0.361019	0.514	0.308	6.52206e-53	1.52153e-48
R3hdm1	-0.361275	0.47	0.298	1.8644e-36	4.34945e-32
Atp2c1	-0.3615	0.571	0.361	6.06264e-27	1.41435e-22
Abca4	-0.361596	0.897	0.766	5.97532e-81	1.39398e-76
Gulp1	-0.362529	0.332	0.214	3.20889e-40	7.48603e-36
Arid3b	-0.363997	0.26	0.151	2.65278e-61	6.18867e-57
Gucy2f	-0.364141	0.629	0.421	1.10278e-07	0.00257267
Slc38a9	-0.364479	0.433	0.267	8.57087e-50	1.9995e-45
Pds5a	-0.364552	0.291	0.17	1.60225e-63	3.73789e-59
Chn1	-0.366587	0.258	0.157	9.41823e-48	2.19718e-43
Tub	-0.367307	0.594	0.377	3.10829e-22	7.25133e-18
Stam2	-0.367757	0.305	0.184	2.78969e-53	6.50806e-49
Nrf1	-0.367982	0.363	0.215	1.27534e-60	2.97523e-56
Enah	-0.368236	0.359	0.211	1.20955e-64	2.82176e-60
Arhgef12	-0.368804	0.472	0.282	1.2481e-56	2.9117e-52
Cc2d2a	-0.368919	0.373	0.221	8.29954e-62	1.9362e-57
Gdpd5	-0.369151	0.294	0.167	3.49562e-71	8.15494e-67
Slc9a7	-0.369204	0.445	0.289	1.90074e-31	4.43423e-27
Grb10	-0.369689	0.358	0.214	2.45027e-59	5.71623e-55
Kdm4c	-0.371031	0.91	0.768	1.52424e-86	3.5559e-82
Cog5	-0.371188	0.393	0.243	7.96704e-48	1.85863e-43
Bcl2	-0.371279	0.251	0.148	2.55859e-58	5.96893e-54
Atp8a1	-0.372066	0.449	0.274	7.30607e-50	1.70443e-45
Kdm3b	-0.372208	0.44	0.265	9.94389e-55	2.31981e-50
Tapt1	-0.372845	0.405	0.241	5.81279e-59	1.35607e-54
Vps13b	-0.373207	0.559	0.36	1.06221e-22	2.47803e-18
Abhd18	-0.373593	0.34	0.212	2.30191e-45	5.37013e-41
Lims1	-0.374176	0.411	0.253	2.55904e-50	5.96998e-46
Crtc3	-0.374199	0.431	0.26	6.0978e-54	1.42256e-49
Plcb4	-0.374222	0.281	0.172	2.21075e-48	5.15746e-44
Ankrd11	-0.374591	0.401	0.235	6.50009e-65	1.51641e-60
Oxr1	-0.37466	0.506	0.326	2.03055e-32	4.73708e-28
Mcu	-0.374664	0.288	0.171	1.52287e-57	3.55271e-53
Ttc28	-0.375796	0.274	0.166	1.53124e-52	3.57223e-48
Ncam1	-0.376362	0.798	0.605	9.92892e-19	2.31632e-14
Mark2	-0.377225	0.293	0.169	1.56882e-67	3.65989e-63
Bicdl1	-0.377421	0.631	0.412	3.78016e-11	8.81873e-07
Akap6	-0.379727	0.59	0.412	3.53918e-07	0.00825655
Mok	-0.380913	0.262	0.158	1.79534e-50	4.18835e-46
Cadm2	-0.381288	0.996	0.998	0	0
Plcd3	-0.381327	0.355	0.206	1.66512e-67	3.88456e-63
Kif13a	-0.381671	0.297	0.182	2.14821e-49	5.01155e-45
Atxn2	-0.381916	0.355	0.205	7.56639e-68	1.76516e-63
Vti1a	-0.384269	0.331	0.206	1.01896e-47	2.37713e-43
Gnaq	-0.384395	0.275	0.164	2.86963e-55	6.69456e-51
Srpk2	-0.384557	0.64	0.424	2.82405e-09	6.58822e-05
Ssh2	-0.384882	0.504	0.339	1.76245e-19	4.11161e-15
Dmd	-0.385923	0.991	0.985	0	0
Zfp609	-0.386702	0.286	0.178	4.47153e-45	1.04316e-40
Plxna2	-0.386809	0.28	0.166	6.16696e-58	1.43869e-53
Rpgrip1	-0.386839	0.969	0.894	2.48215e-188	5.79061e-184
Ehbp1	-0.387202	0.406	0.262	2.03471e-35	4.74677e-31
Trps1	-0.387256	0.584	0.398	3.24833e-13	7.57803e-09
Eps8	-0.38748	0.429	0.262	3.25755e-49	7.59955e-45
Jmjd1c	-0.388535	0.5	0.32	2.63285e-30	6.14219e-26
Ppp6r3	-0.390034	0.367	0.22	4.10211e-56	9.5698e-52
Pcca	-0.391292	0.363	0.229	4.84613e-41	1.13055e-36
Pbx1	-0.392787	0.572	0.369	3.68479e-22	8.59625e-18
Tmem135	-0.394236	0.469	0.299	1.18609e-32	2.76704e-28
Cecr2	-0.394375	0.355	0.215	3.65354e-54	8.52335e-50
Pla2r1	-0.394442	0.768	0.581	2.70044e-12	6.29986e-08
Arhgef26	-0.395222	0.624	0.417	1.09255e-07	0.00254882
Galntl6	-0.395682	0.515	0.366	5.29238e-12	1.23466e-07
Rabgap1l	-0.396866	0.564	0.379	1.80747e-14	4.21665e-10
Kat6b	-0.397862	0.345	0.204	3.58561e-61	8.36487e-57
Snd1	-0.398083	0.253	0.156	2.78211e-43	6.49038e-39
Brd4	-0.398291	0.304	0.179	2.07942e-59	4.85108e-55
Rmdn1	-0.398328	0.385	0.249	7.95605e-34	1.85607e-29
Aopep	-0.398519	0.325	0.201	2.34708e-46	5.47549e-42
Smg6	-0.398763	0.368	0.221	1.06598e-59	2.48682e-55
Phlpp2	-0.398881	0.507	0.313	2.80936e-38	6.55396e-34
Osbpl9	-0.398944	0.368	0.224	1.06567e-50	2.48609e-46
Carmil1	-0.399203	0.251	0.159	3.34752e-38	7.80943e-34
Immp1l	-0.399603	0.47	0.271	1.35629e-69	3.1641e-65
Fam78b	-0.401602	0.324	0.2	3.49409e-46	8.15137e-42
Unc13b	-0.401786	0.758	0.564	1.41733e-11	3.30648e-07
Fryl	-0.402609	0.796	0.594	4.17182e-24	9.73244e-20
Psme4	-0.40436	0.368	0.226	9.86556e-51	2.30154e-46
Prkce	-0.404361	0.28	0.178	1.15641e-39	2.69779e-35
Baz2b	-0.404687	0.826	0.651	7.25005e-42	1.69136e-37
Heg1	-0.405986	0.461	0.284	1.47536e-44	3.44186e-40
Tjp2	-0.406557	0.502	0.321	3.15873e-27	7.369e-23
Acaca	-0.411955	0.495	0.321	2.12717e-25	4.96248e-21
Tcf4	-0.41231	0.427	0.274	1.36281e-32	3.1793e-28
Babam2	-0.413161	0.317	0.193	1.10304e-51	2.57327e-47
Syt1	-0.413435	0.982	0.956	1.41604e-285	3.30349e-281
Whrn	-0.413566	0.328	0.197	8.84063e-54	2.06243e-49
Ptk2	-0.413714	0.293	0.185	2.50483e-39	5.84351e-35
Ptpn2	-0.414232	0.427	0.258	3.83841e-54	8.95463e-50
Mtcl1	-0.414967	0.365	0.219	1.5539e-52	3.62508e-48
Epc1	-0.415131	0.503	0.315	6.40862e-34	1.49507e-29
Fars2	-0.415287	0.308	0.193	1.1482e-42	2.67863e-38
F630040K05Rik	-0.416369	0.338	0.208	1.00233e-47	2.33833e-43
Clasp1	-0.416655	0.508	0.323	8.35186e-27	1.94841e-22
Uvrag	-0.41721	0.304	0.185	1.4671e-48	3.4226e-44
Ppm1h	-0.418295	0.416	0.256	6.91074e-45	1.61221e-40
Igf1r	-0.419652	0.595	0.391	5.75754e-12	1.34318e-07
Exoc4	-0.423094	0.497	0.339	1.11435e-13	2.59967e-09
Faf1	-0.423167	0.537	0.357	3.59071e-14	8.37676e-10
Rapgef2	-0.425496	0.324	0.204	1.26828e-40	2.95877e-36
Nlk	-0.426014	0.822	0.637	2.10994e-37	4.92229e-33
Ric8b	-0.426251	0.553	0.36	1.87597e-18	4.37646e-14
Plekha7	-0.426747	0.263	0.164	1.1513e-41	2.68586e-37
Rnf144b	-0.427385	0.379	0.239	5.02671e-40	1.17268e-35
Frmpd2	-0.429606	0.504	0.319	1.16702e-27	2.72255e-23
March1	-0.432395	0.976	0.956	0	0
Tln2	-0.432791	0.509	0.319	1.59384e-31	3.71827e-27
Zfp407	-0.433396	0.314	0.197	2.30259e-41	5.37171e-37
Ubxn11	-0.433658	0.257	0.167	1.72197e-31	4.01718e-27
Mid1	-0.434485	0.453	0.313	3.48499e-17	8.13013e-13
Esrrg	-0.436093	0.33	0.207	1.74914e-42	4.08058e-38
Gm4258	-0.436373	0.435	0.302	6.29734e-15	1.46911e-10
Nsmce2	-0.436566	0.427	0.263	5.10834e-45	1.19172e-40
Mtmr3	-0.43705	0.421	0.269	3.09258e-32	7.21467e-28
Zbtb20	-0.437104	0.74	0.587	9.20434e-21	2.14728e-16
Exoc6b	-0.437458	0.305	0.2	4.47369e-31	1.04367e-26
Grm8	-0.43918	0.773	0.653	8.51791e-41	1.98714e-36
Rims2	-0.440654	0.962	0.907	1.72067e-263	4.01414e-259
Ppp1r9a	-0.442239	0.405	0.258	9.07114e-38	2.11621e-33
Dyrk1a	-0.444394	0.395	0.243	2.84954e-43	6.64769e-39
Gm44196	-0.444618	0.788	0.656	1.61188e-35	3.76036e-31
Rptor	-0.447445	0.256	0.165	3.50979e-33	8.18799e-29
Mpped2	-0.447553	0.492	0.321	1.0627e-27	2.47918e-23
Nfasc	-0.448401	0.51	0.335	9.97571e-17	2.32723e-12
Dym	-0.449604	0.302	0.183	4.38601e-49	1.02321e-44
Zfp536	-0.450057	0.557	0.372	1.35943e-12	3.17141e-08
Otx2os1	-0.451061	0.856	0.727	5.83069e-68	1.36024e-63
Ppm1e	-0.45193	0.422	0.276	5.30434e-29	1.23745e-24
Fbxl17	-0.452524	0.276	0.183	5.08624e-29	1.18657e-24
Sh3gl2	-0.45319	0.549	0.358	4.43071e-17	1.03364e-12
Asap1	-0.455798	0.332	0.214	2.89211e-34	6.747e-30
Nr2c2	-0.457901	0.29	0.187	2.23212e-34	5.20731e-30
Ncoa2	-0.459138	0.541	0.36	7.68827e-13	1.7936e-08
Bcas3	-0.461779	0.303	0.197	9.85653e-34	2.29943e-29
Dnm3	-0.46261	0.746	0.566	2.19748e-19	5.1265e-15
Nsd1	-0.464803	0.401	0.255	2.05296e-36	4.78936e-32
Synpo2	-0.46495	0.399	0.257	3.46866e-33	8.09204e-29
Adgrv1	-0.465188	0.826	0.675	1.47607e-71	3.44352e-67
Pcdh15	-0.466524	0.964	0.953	0	0
Sgip1	-0.467441	0.932	0.834	1.40586e-200	3.27973e-196
Nr3c2	-0.470819	0.402	0.276	1.49422e-18	3.48586e-14
Ambra1	-0.471298	0.339	0.225	1.27104e-25	2.96521e-21
Rabgap1	-0.47323	0.429	0.278	6.87222e-29	1.60322e-24
Pak7	-0.473815	0.748	0.591	2.43023e-25	5.66949e-21
Klf12	-0.474314	0.503	0.342	6.89174e-13	1.60777e-08
Rasa1	-0.475179	0.271	0.171	2.03919e-38	4.75723e-34
Ttc7b	-0.476753	0.362	0.231	3.45051e-33	8.04969e-29
Nr6a1	-0.477289	0.334	0.236	7.90604e-17	1.8444e-12
Tbc1d8	-0.480605	0.434	0.276	8.80792e-30	2.0548e-25
Gse1	-0.481148	0.418	0.262	1.89283e-35	4.41579e-31
Dtnb	-0.485297	0.377	0.253	1.98602e-21	4.63319e-17
Cdkal1	-0.485972	0.329	0.222	8.71088e-22	2.03216e-17
Thada	-0.48705	0.348	0.229	1.77303e-26	4.13629e-22
Nedd4l	-0.487145	0.452	0.298	1.00491e-19	2.34435e-15
Plekhm3	-0.487204	0.404	0.269	2.13413e-21	4.9787e-17
Rasgrf2	-0.487288	0.678	0.503	6.86139e-08	0.00160069
Fnip2	-0.488382	0.412	0.263	4.27257e-32	9.96749e-28
Pde8a	-0.488824	0.332	0.217	1.47648e-29	3.44447e-25
Atrnl1	-0.491551	0.415	0.286	1.47295e-15	3.43624e-11
Drg1	-0.49383	0.307	0.19	2.69663e-44	6.29098e-40
Dip2c	-0.495089	0.336	0.219	4.89807e-32	1.14267e-27
Btrc	-0.497142	0.492	0.338	1.41142e-08	0.000329269
Xkr6	-0.499942	0.253	0.173	1.18087e-20	2.75486e-16
Col4a3	-0.500494	0.435	0.282	2.51441e-30	5.86586e-26
Ppp1r12b	-0.501429	0.388	0.261	4.45134e-20	1.03845e-15
Tle4	-0.503257	0.535	0.365	3.33995e-07	0.00779177
Lhfpl3	-0.504783	0.864	0.769	4.43736e-123	1.03519e-118
Pex5l	-0.509218	0.96	0.91	0	0
Frmd5	-0.511291	0.666	0.531	3.19955e-13	7.46423e-09
Rassf8	-0.514263	0.282	0.186	7.53649e-27	1.75819e-22
Umad1	-0.514478	0.455	0.303	8.70652e-19	2.03114e-14
Ttll5	-0.516674	0.359	0.24	4.37059e-22	1.01961e-17
Slc17a1	-0.517071	0.461	0.3	3.04151e-23	7.09554e-19
Ablim1	-0.519493	0.503	0.335	1.56084e-11	3.64127e-07
Ppp2r2b	-0.520071	0.944	0.878	1.98477e-260	4.63026e-256
Ctif	-0.521286	0.358	0.228	3.64533e-32	8.50419e-28
Macrod2	-0.52266	0.819	0.735	1.42264e-96	3.31887e-92
Celf2	-0.523665	0.84	0.702	1.39515e-116	3.25474e-112
2610020C07Rik	-0.524117	0.392	0.277	5.96789e-12	1.39225e-07
Epb41	-0.527342	0.921	0.818	2.07806e-236	4.8479e-232
Thrb	-0.528818	0.799	0.656	9.11079e-80	2.12546e-75
Gm17231	-0.530311	0.614	0.402	4.63755e-09	0.000108189
Aff1	-0.531895	0.706	0.535	7.25612e-21	1.69278e-16
Foxp1	-0.533646	0.346	0.239	1.22285e-16	2.85279e-12
Camk2d	-0.535355	0.927	0.834	1.94997e-276	4.54908e-272
Negr1	-0.537095	0.828	0.721	2.27695e-108	5.31189e-104
Apbb2	-0.537901	0.281	0.2	6.43582e-14	1.50141e-09
Kank1	-0.538017	0.466	0.322	2.1509e-08	0.000501783
Mllt3	-0.539698	0.417	0.284	1.84513e-16	4.30449e-12
Arl15	-0.543386	0.338	0.238	1.64923e-15	3.84748e-11
Arid1b	-0.544961	0.426	0.285	2.32793e-16	5.43083e-12
Btbd9	-0.545796	0.471	0.324	3.41324e-09	7.96274e-05
Bbs9	-0.549572	0.831	0.718	2.03962e-154	4.75823e-150
Asb3	-0.555074	0.283	0.203	3.47176e-12	8.09927e-08
Galnt10	-0.559547	0.418	0.285	4.40791e-13	1.02832e-08
Camk1d	-0.561306	0.803	0.649	1.20991e-95	2.8226e-91
Pcbp3	-0.562636	0.725	0.556	4.09016e-37	9.54193e-33
Fto	-0.565402	0.44	0.298	2.17999e-12	5.08571e-08
Wwp1	-0.566402	0.377	0.255	2.18491e-18	5.09717e-14
Svil	-0.566609	0.394	0.271	1.79415e-14	4.18558e-10
Dpf3	-0.569244	0.871	0.731	3.69553e-167	8.6213e-163
Msi2	-0.572711	0.889	0.787	2.31055e-238	5.39028e-234
Frmd4b	-0.579873	0.898	0.814	4.78097e-285	1.11535e-280
Prkd1	-0.591722	0.722	0.589	2.95017e-58	6.88246e-54
Ndufaf2	-0.613974	0.402	0.273	1.84797e-16	4.31113e-12
Ush2a	-0.617836	0.902	0.845	0	0
Cacnb2	-0.622147	0.939	0.908	0	0
Tmem243	-0.629006	0.39	0.273	2.04433e-09	4.76922e-05
Arhgap10	-0.633729	0.589	0.441	6.99558e-08	0.001632
Cadm1	-0.638795	0.858	0.743	3.84054e-216	8.9596e-212
Phactr1	-0.640572	0.637	0.52	1.71262e-24	3.99537e-20
Atxn1	-0.642215	0.899	0.819	2.25349e-307	5.25718e-303
Strbp	-0.643086	0.788	0.644	1.64962e-110	3.84841e-106
Pbx3	-0.645512	0.725	0.598	1.30571e-60	3.0461e-56
Atp8a2	-0.645521	0.833	0.718	9.00133e-218	2.09992e-213
Pde8b	-0.660899	0.637	0.496	3.18548e-22	7.43141e-18
Pdzd2	-0.680165	0.735	0.605	2.99585e-107	6.98901e-103
Fhod3	-0.694773	0.765	0.647	9.48458e-143	2.21266e-138
Ntm	-0.701051	0.795	0.684	1.62756e-165	3.79694e-161
Ank3	-0.703687	0.657	0.543	3.99829e-51	9.32762e-47
Pclo	-0.718207	0.835	0.728	8.27837e-247	1.93126e-242
Wwox	-0.741495	0.812	0.75	2.68158e-206	6.25587e-202
Erc2	-0.743131	0.625	0.53	6.08981e-67	1.42069e-62
Prkca	-0.785554	0.788	0.693	5.83768e-245	1.36187e-240
Tmem108	-0.788219	0.866	0.809	0	0
Slc22a29	-0.811941	0.289	0.264	6.09901e-08	0.00142284
BC046251	-0.857526	0.274	0.256	1.42134e-12	3.31585e-08
Dscaml1	-0.87542	0.784	0.707	0	0
Cdkl5	-0.918698	0.436	0.379	2.40503e-31	5.61069e-27
Gm37240	-1.10233	0.473	0.422	4.91239e-55	1.14601e-50
5330438D12Rik	-1.22082	0.365	0.381	3.69253e-92	8.6143e-88
Fgfr2	-1.23388	0.617	0.589	8.65311e-294	2.01868e-289
Gm49417	-1.26437	0.354	0.4	1.39018e-148	3.24316e-144
4933413L06Rik	-1.36243	0.502	0.556	0	0
Gm48677	-1.36964	0.366	0.449	1.28416e-252	2.99583e-248
Gm26827	-1.39405	0.167	0.268	1.45348e-155	3.39082e-151
Gm15283	-1.45482	0.427	0.502	0	0
Gm35188	-1.46591	0.367	0.435	1.41684e-210	3.30535e-206
Gm37459	-1.52796	0.2	0.322	1.7455e-214	4.07209e-210
Gm48678	-1.64745	0.425	0.541	0	0
4930419G24Rik	-1.88908	0.406	0.601	0	0
