# Supplementary material for: Transcriptional Heterogeneity and Differential Response of Rod Photoreceptor Pathway Uncovered by Single‐Cell RNA Sequencing of the Aging Mouse Retina
Source: Aging Cell. 2025 Feb 15;24(5):e70001. doi: 10.1111/acel.70001 (PMC12073905; doi:10.1111/acel.70001)
Supplement: Supplementary file 15 — Table S5. [file ACEL-24-e70001-s007.xlsx]

## Sheet: S5_Table
Cluster	ID	Description	GeneRatio	BgRatio	pvalue	p.adjust	qvalue	geneID	Count	Ratio
Up	GO:0042776	proton motive force-driven mitochondrial ATP synthesis	43/765	53/18737	7.81226e-51	5.48551e-48	4.88472e-48	Atp5b/Ndufs2/Ndufb11/Atp5h/Ndufb8/Ndufa2/Ndufv3/Atp5e/Atp5k/Ndufb9/Atp5j/Ndufa7/Atp5o/Atp5c1/Atp5j2/Ndufb4/Ndufc1/Ndufb7/Ndufa5/Ndufb3/Ndufc2/Ndufa13/Atp5a1/Ndufa1/Ndufa6/Ndufa11/Ndufb5/Ndufb10/Atp5d/Ndufs6/Ndufs7/Ndufa3/Ndufs5/Ndufs8/Ndufab1/Ndufv1/Ndufa12/Ndufv2/Ndufs3/Ndufa8/Ndufb6/Ndufa10/Ndufb2	43	0.0562092
Up	GO:0032981	mitochondrial respiratory chain complex I assembly	28/765	50/18737	2.9932e-26	3.31851e-24	2.95506e-24	Ndufs2/Ndufb11/Ndufb8/Ndufa2/Ndufb9/Ndufb4/Ndufc1/Ndufb7/Ndufa5/Ndufb3/Ndufc2/Ndufa1/Ndufa6/Ndufa11/Ndufb5/Ndufb10/Ndufs6/Ndufs7/Ndufa3/Ndufs5/Ndufs8/Ndufab1/Ndufa12/Ndufs3/Ndufa8/Ndufb6/Ndufa10/Ndufb2	28	0.0366013
Up	GO:0006120	mitochondrial electron transport, NADH to ubiquinone	16/765	23/18737	9.60208e-18	1.01134e-15	9.00574e-16	Ndufs2/Ndufb8/Ndufb9/Ndufa7/Park7/Ndufc2/Ndufs6/Ndufs7/Ndufs8/Ndufv1/Ndufv2/Ndufs3/Ndufa8/Ndufb6/Pink1/Ndufa10	16	0.020915
Up	GO:0006122	mitochondrial electron transport, ubiquinol to cytochrome c	11/765	12/18737	5.66671e-15	5.18997e-13	4.62155e-13	Uqcrh/Uqcrq/Uqcrb/Uqcc3/Uqcr10/Uqcr11/Cycs/Uqcrfs1/Uqcrc1/Cyc1/Uqcrc2	11	0.0143791
Up	GO:1902600	proton transmembrane transport	21/765	78/18737	3.1337e-12	2.31619e-10	2.06252e-10	Ndufa4/Atp5b/Slc25a4/Atp6v0c/Drd4/Slc17a7/Atp5g1/Atp5g2/Atp5g3/Atp6v1g1/Park7/Atp1a3/Atp5a1/Atp5d/Ndufs7/Rnasek/Atp6v0e2/Atp6v0b/Cox17/Atp6v1f/Atp6v1a	21	0.027451
Up	GO:0000027	ribosomal large subunit assembly	10/765	23/18737	8.57031e-09	5.08545e-07	4.52848e-07	Rpl24/Rpl23a/Rpl11/Rpl38/Rplp0/Rpl6/Rpl5/Rpl10/Nop53/Mrpl20	10	0.0130719
Up	GO:0050821	protein stabilization	26/765	179/18737	1.86862e-08	1.0934e-06	9.73648e-07	Gapdh/Hsp90aa1/Rps7/Rpl11/Rpl23/Calr/Rpl5/Atp1b2/Park7/Nop53/Cct6a/Cct5/Hypk/Npm1/Cct4/Ppib/Cct2/Ptges3/Rtn4/Cct7/Cct8/Hspd1/Pink1/Hsp90ab1/Cct3/Ube2b	26	0.0339869
Up	GO:0000028	ribosomal small subunit assembly	9/765	19/18737	1.92341e-08	1.11004e-06	9.88469e-07	Rps15/Rps14/Rps25/Rpsa/Rps27/Rps5/Rps28/Rpl38/Rps19	9	0.0117647
Up	GO:0007602	phototransduction	11/765	31/18737	1.96013e-08	1.11436e-06	9.9231e-07	Rho/Rcvrn/Gngt1/Gnat1/Guca1a/Aipl1/Guca1b/Cabp4/Gnb1/Grk1/Rs1	11	0.0143791
Up	GO:1904851	positive regulation of establishment of protein localization to telomere	7/765	10/18737	1.98378e-08	1.11436e-06	9.9231e-07	Cct6a/Cct5/Cct4/Cct2/Cct7/Cct8/Cct3	7	0.00915033
Up	GO:0061621	canonical glycolysis	8/765	17/18737	1.3044e-07	6.10605e-06	5.43729e-06	Gapdh/Aldoa/Pkm/Eno1/Pgk1/Tpi1/Gpi1/Pfkl	8	0.0104575
Up	GO:1901798	positive regulation of signal transduction by p53 class mediator	10/765	30/18737	1.7351e-07	7.77658e-06	6.92487e-06	Ubb/Rps15/Rps20/Rpl26/Rps7/Rpl11/Rpl23/Rpl37/Zfp385a/Ddx5	10	0.0130719
Up	GO:0006123	mitochondrial electron transport, cytochrome c to oxygen	6/765	10/18737	8.28813e-07	3.32551e-05	2.96129e-05	Cox5b/Cox5a/Cox4i1/Cox6a1/Cox7c/Cycs	6	0.00784314
Up	GO:2000767	positive regulation of cytoplasmic translation	7/765	15/18737	8.88771e-07	3.53244e-05	3.14556e-05	Pkm/Ybx1/Eef2/Cnbp/Pabpc1/Csde1/Hnrnpu	7	0.00915033
Up	GO:0006094	gluconeogenesis	14/765	76/18737	2.07885e-06	7.74705e-05	6.89857e-05	Gapdh/Pgam1/Eno1/Atf4/Mdh1/Pgk1/Mdh2/Aldoc/Fam3c/Tpi1/Gpi1/Acadm/Ddb1/Arpp19	14	0.0183007
Up	GO:0050908	detection of light stimulus involved in visual perception	8/765	23/18737	2.11467e-06	7.74705e-05	6.89857e-05	Rom1/Gnat1/Reep6/Prph2/Rgs9bp/Crb1/Tulp1/Pcare	8	0.0104575
Up	GO:0098761	cellular response to interleukin-7	7/765	17/18737	2.50006e-06	8.85104e-05	7.88165e-05	Ybx1/Atp5b/Eno1/Hmgb1/Hspd1/Hnrnph1/Pdia3	7	0.00915033
Up	GO:0006414	translational elongation	11/765	48/18737	2.77204e-06	9.56069e-05	8.51358e-05	Eef1a1/Rplp1/Rplp2/Rack1/Eef2/Eef1g/Eif4a3/Eif5a/Dph3/Srp9/Eef1b2	11	0.0143791
Up	GO:0045494	photoreceptor cell maintenance	10/765	45/18737	1.05702e-05	0.000318088	0.00028325	Rho/Bsg/Nxnl1/Rp1/Nxnl2/Atp1b2/Cdhr1/Crb1/Tulp1/Bbs12	10	0.0130719
Up	GO:1903427	negative regulation of reactive oxygen species biosynthetic process	7/765	21/18737	1.29526e-05	0.000373762	0.000332826	Eef1a1/Atp5g1/Park7/Ndufc2/Cycs/Hspd1/Rhoa	7	0.00915033
Up	GO:0060041	retina development in camera-type eye	20/765	167/18737	1.62838e-05	0.000466692	0.000415578	Rho/Neurod1/Rom1/Nrl/Gnat1/Bsg/Rpl24/Rp1/Prph2/Nr2e3/Pfdn5/Arl6/Rd3/Cabp4/Crb1/Gnb1/Crx/Tulp1/Grk1/Rs1	20	0.0261438
Up	GO:0035845	photoreceptor cell outer segment organization	6/765	15/18737	1.65659e-05	0.00047157	0.000419922	Rom1/Rp1/Prph2/Cdhr1/Crb1/Pcare	6	0.00784314
Up	GO:0032543	mitochondrial translation	17/765	131/18737	2.4474e-05	0.000656744	0.000584816	Ndufa7/Mrpl34/Mrpl54/Mrps33/Mrpl49/Mrpl51/Mrpl20/Coa3/Mrps14/Mrpl14/Uqcc2/Mrpl43/Chchd1/Mrpl18/Mrpl9/Mrps21/Lars2	17	0.0222222
Up	GO:0007339	binding of sperm to zona pellucida	9/765	40/18737	2.63212e-05	0.000697428	0.000621044	Aldoa/Cct6a/Vdac2/Cct5/Cct4/Cct2/Cct7/Cct8/Cct3	9	0.0117647
Up	GO:0042462	eye photoreceptor cell development	9/765	41/18737	3.25128e-05	0.000835565	0.000744052	Gngt1/Nrl/Gnat1/Rp1/Nr2e3/Fscn2/Cabp4/Crb1/Tulp1	9	0.0117647
Up	GO:0045047	protein targeting to ER	9/765	41/18737	3.25128e-05	0.000835565	0.000744052	Hspa5/Spcs1/Srp19/Spcs2/Srp14/Srp9/Sec62/Sec61g/Chmp4b	9	0.0117647
Up	GO:0071482	cellular response to light stimulus	15/765	108/18737	3.25262e-05	0.000835565	0.000744052	Rho/Gnat1/Rpl26/Rp1/Aipl1/Rbx1/Cops9/Crb1/Npm1/Grk1/Pcna/Rs1/Aqp1/Ddb1/Yy1	15	0.0196078
Up	GO:2001243	negative regulation of intrinsic apoptotic signaling pathway	14/765	96/18737	3.4039e-05	0.000863894	0.000769277	Tpt1/Eno1/Zfp385a/Park7/Vdac2/Sod2/Mif/Selenos/Ndufs3/Tmbim6/Grina/Pink1/Ybx3/Ddx3x	14	0.0183007
Up	GO:0002082	regulation of oxidative phosphorylation	7/765	24/18737	3.46329e-05	0.000868502	0.000773381	Cox7a2l/Cox7a2/Slc25a33/Uqcc2/Pink1/Rhoa/Vcp	7	0.00915033
Up	GO:0000387	spliceosomal snRNP assembly	8/765	33/18737	4.1667e-05	0.000997404	0.000888165	Lsm4/Snrpg/Snrpb/Snrpd2/Snrpe/Snrpd1/Snrpd3/Snrpc	8	0.0104575
Up	GO:0045116	protein neddylation	6/765	18/18737	5.53054e-05	0.00128023	0.00114001	Rpl11/Rpl5/Rbx1/Cops9/Rnf7/Nedd8	6	0.00784314
Up	GO:0071456	cellular response to hypoxia	14/765	103/18737	7.52207e-05	0.00166792	0.00148524	Gngt1/Cited2/Chchd2/Eno1/Mgarp/Pgk1/Nop53/Gnb1/Higd1a/Rtn4/Tmbim6/Vldlr/Pink1/Aqp1	14	0.0183007
Up	GO:0051131	chaperone-mediated protein complex assembly	6/765	19/18737	7.80482e-05	0.00172156	0.00153301	Hsp90aa1/Pfdn6/Cct2/Ptges3/Bbs12/Hsp90ab1	6	0.00784314
Up	GO:1990748	cellular detoxification	8/765	37/18737	0.00010027	0.00214436	0.0019095	Park7/Prdx2/Sod2/Rdh12/Akr1a1/Prdx1/Esd/Selenot	8	0.0104575
Up	GO:0006406	mRNA export from nucleus	10/765	58/18737	0.000107067	0.00227814	0.00202863	Srsf3/Sem1/Rbm8a/Eif4a3/Magoh/Hnrnpa2b1/Eny2/Thoc7/Chtop/Alkbh5	10	0.0130719
Up	GO:0110096	cellular response to aldehyde	5/765	13/18737	0.000109608	0.00230888	0.00205601	Sgk1/Park7/Rdh12/Akr1a1/Esd	5	0.00653595
Up	GO:1900152	negative regulation of nuclear-transcribed mRNA catabolic process, deadenylation-dependent decay	5/765	13/18737	0.000109608	0.00230888	0.00205601	Ybx1/Tob1/Pabpc1/Csde1/Hnrnpu	5	0.00653595
Up	GO:0017148	negative regulation of translation	18/765	163/18737	0.00012332	0.00255935	0.00227904	Gapdh/Ybx1/Rpl13a/Rps3/Rack1/Ncl/Calr/Btg2/Tob1/Zfp36l2/Pabpc1/Cnot6/Eif4a3/Srp9/Ddx6/Csde1/Hnrnpu/Ddx3x	18	0.0235294
Up	GO:0000470	maturation of LSU-rRNA	7/765	29/18737	0.000130677	0.00268558	0.00239144	Rpl7/Rpl10a/Rpl7a/Rpl35/Snu13/Npm1/Rsl1d1	7	0.00915033
Up	GO:0051085	chaperone cofactor-dependent protein refolding	7/765	30/18737	0.000164489	0.00329997	0.00293855	Hspa8/Hspa5/Hspa1a/Ptges3/Hspe1/Sdf2/Dnajb14	7	0.00915033
Up	GO:0051881	regulation of mitochondrial membrane potential	12/765	85/18737	0.000167709	0.00331718	0.00295387	Ubb/Rack1/Atp5g1/Park7/Ndufc2/Slc25a33/Got1/Prelid1/Sod2/Mtln/Pink1/Vcp	12	0.0156863
Up	GO:0032069	regulation of nuclease activity	6/765	22/18737	0.000193252	0.00378683	0.00337209	Hmgb2/Rps3/Hmgb1/Npm1/Tmbim6/Pcna	6	0.00784314
Up	GO:2000622	regulation of nuclear-transcribed mRNA catabolic process, nonsense-mediated decay	5/765	15/18737	0.000238889	0.00453351	0.00403698	Pabpc1/Hnrnpab/Rbm8a/Eif4a3/Magoh	5	0.00653595
Up	GO:0042026	protein refolding	6/765	23/18737	0.000252485	0.00468031	0.00416771	Hsp90aa1/Hspa8/Hspa5/Hspa1a/Dnaja2/Hspd1	6	0.00784314
Up	GO:0007007	inner mitochondrial membrane organization	7/765	32/18737	0.00025329	0.00468031	0.00416771	Chchd10/Uqcc3/Romo1/Ghitm/Timm13/Pink1/Micos13	7	0.00915033
Up	GO:0032212	positive regulation of telomere maintenance via telomerase	7/765	32/18737	0.00025329	0.00468031	0.00416771	Cct6a/Cct5/Cct4/Cct2/Cct7/Cct8/Cct3	7	0.00915033
Up	GO:0006888	endoplasmic reticulum to Golgi vesicle-mediated transport	14/765	118/18737	0.000324843	0.00595027	0.00529858	0610009B22Rik/Arf1/Use1/Ergic3/Ier3ip1/Tmed2/Tmed10/Lman1/Trappc4/Trappc6b/Yipf4/Vcp/Tmed9/Sar1b	14	0.0183007
Up	GO:0097212	lysosomal membrane organization	5/765	16/18737	0.000335843	0.00609873	0.00543077	Hspa8/Chmp2a/Arf1/Chmp5/Chmp4b	5	0.00653595
Up	GO:1901998	toxin transport	8/765	44/18737	0.000357679	0.00638518	0.00568586	Cct6a/Hspa5/Cct5/Cct4/Cct2/Cct7/Cct8/Cct3	8	0.0104575
Up	GO:0000422	autophagy of mitochondrion	11/765	81/18737	0.00043757	0.0074334	0.00661927	Slc25a5/Slc25a4/Tomm7/Map1lc3b/Fis1/Fundc2/Gabarapl1/Vdac1/Gabarap/Gabarapl2/Pink1	11	0.0143791
Up	GO:1904667	negative regulation of ubiquitin protein ligase activity	4/765	10/18737	0.000475336	0.0079468	0.00707644	Rps7/Rpl11/Rpl23/Rpl5	4	0.00522876
Up	GO:0006334	nucleosome assembly	8/765	46/18737	0.000490069	0.00816071	0.00726692	H3f3b/H3f3a/Nap1l1/Set/Npm1/Chrac1/Brd2/Anp32b	8	0.0104575
Up	GO:1902042	negative regulation of extrinsic apoptotic signaling pathway via death domain receptors	6/765	26/18737	0.000518655	0.00860273	0.00766053	Hmgb2/Faim/Park7/Pea15a/Ddx3x/Tnfaip3	6	0.00784314
Up	GO:0034063	stress granule assembly	6/765	27/18737	0.00064403	0.0105576	0.00940129	Rps23/Cirbp/Ddx6/Csde1/Ddx3x/G3bp2	6	0.00784314
Up	GO:0048026	positive regulation of mRNA splicing, via spliceosome	6/765	27/18737	0.00064403	0.0105576	0.00940129	Ncl/Hspa8/Cirbp/Eif4a3/Snw1/Rbm3	6	0.00784314
Up	GO:0032435	negative regulation of proteasomal ubiquitin-dependent protein catabolic process	7/765	38/18737	0.000767702	0.0122512	0.0109095	Rpl11/Park7/Nop53/Ddrgk1/Eif3h/Ubxn1/Hsp90ab1	7	0.00915033
Up	GO:0030150	protein import into mitochondrial matrix	5/765	19/18737	0.000807401	0.0126925	0.0113024	Tomm20/Romo1/Tomm7/Grpel1/Pam16	5	0.00653595
Up	GO:1901673	regulation of mitotic spindle assembly	5/765	19/18737	0.000807401	0.0126925	0.0113024	Chmp2a/Hspa1a/Hnrnpu/Chmp5/Chmp4b	5	0.00653595
Up	GO:0006612	protein targeting to membrane	13/765	115/18737	0.00083396	0.0130612	0.0116307	Arl6ip1/Naca/Prnp/Hspa5/Fis1/Srp19/Srp14/Srp9/Sec62/Sec61g/Chmp4b/Arpc2/Mff	13	0.0169935
Up	GO:1903313	positive regulation of mRNA metabolic process	14/765	130/18737	0.000868881	0.0135077	0.0120283	Ybx1/Ncl/Hspa8/Btg2/Tob1/Zfp36l2/Cirbp/Pabpc1/Cnot6/Eif4a3/Csde1/Hnrnpu/Snw1/Rbm3	14	0.0183007
Up	GO:0070934	CRD-mediated mRNA stabilization	4/765	12/18737	0.00104943	0.0157901	0.0140608	Ybx1/Pabpc1/Csde1/Hnrnpu	4	0.00522876
Up	GO:0075522	IRES-dependent viral translational initiation	4/765	12/18737	0.00104943	0.0157901	0.0140608	Pcbp2/Eif3f/Ssb/Csde1	4	0.00522876
Up	GO:1905907	negative regulation of amyloid fibril formation	4/765	12/18737	0.00104943	0.0157901	0.0140608	Pfdn5/Pfdn2/Pfdn6/Vbp1	4	0.00522876
Up	GO:0051702	biological process involved in interaction with symbiont	10/765	77/18737	0.00112214	0.0167644	0.0149283	Gapdh/Hspa8/Romo1/Cfl1/Psmc3/Ppib/Hspd1/Nucks1/Snw1/Ddb1	10	0.0130719
Up	GO:0034976	response to endoplasmic reticulum stress	21/765	245/18737	0.00114066	0.0169508	0.0150943	Hsp90b1/Atf4/Calr/Selenok/Park7/Hspa5/Ddrgk1/Tmx1/Selenos/Rnf5/Tmbim6/Tmed2/Grina/Ubxn1/Canx/Ddx3x/Serinc3/Pdia3/Vcp/Psmc6/Dnajb14	21	0.027451
Up	GO:0035967	cellular response to topologically incorrect protein	12/765	105/18737	0.00118509	0.017276	0.0153839	Atf4/Hspa8/Hspa5/Ddrgk1/Hspa1a/Selenos/Rnf5/Tmbim6/Tmed2/Hspd1/Vcp/Dnajb14	12	0.0156863
Up	GO:0019058	viral life cycle	20/765	230/18737	0.00124319	0.0179985	0.0160273	Bsg/Hspa8/Pcbp2/Chmp2a/Ddx5/Rnasek/Spcs1/Pabpc1/Ctsb/Pcbp1/Rad23a/Ppib/Ddx6/Chmp5/Nucks1/Hsp90ab1/Ddb1/Ddx3x/Chmp4b/Vcp	20	0.0261438
Up	GO:0010823	negative regulation of mitochondrion organization	8/765	53/18737	0.00129515	0.0186865	0.0166399	Slc25a5/Slc25a4/Ier3/Ghitm/Prelid1/Higd1a/Pink1/Pam16	8	0.0104575
Up	GO:1902410	mitotic cytokinetic process	5/765	21/18737	0.00132037	0.0189208	0.0168485	Chmp2a/Arf1/Chmp5/Rhoa/Chmp4b	5	0.00653595
Up	GO:0042743	hydrogen peroxide metabolic process	7/765	42/18737	0.00142479	0.0202792	0.0180581	Park7/Cycs/Prdx2/Sod2/Prdx5/Prdx1/Pink1	7	0.00915033
Up	GO:0043388	positive regulation of DNA binding	8/765	54/18737	0.00146697	0.0207416	0.0184699	Neurod1/Hmgb2/Park7/Hmgb1/Edf1/Lamtor5/Ddrgk1/Calm1	8	0.0104575
Up	GO:0090085	regulation of protein deubiquitination	4/765	13/18737	0.00146713	0.0207416	0.0184699	Park7/Nop53/Ubxn1/Vcp	4	0.00522876
Up	GO:0046931	pore complex assembly	5/765	22/18737	0.00165187	0.0231978	0.0206571	Atp5g1/Atp5g3/Rtn4/Cct8/Cct3	5	0.00653595
Up	GO:1901857	positive regulation of cellular respiration	5/765	22/18737	0.00165187	0.0231978	0.0206571	Park7/Cycs/Prelid1/Pink1/Vcp	5	0.00653595
Up	GO:0090316	positive regulation of intracellular protein transport	14/765	140/18737	0.00178173	0.0247737	0.0220604	Oaz1/Vamp2/Ywhae/Ran/Tomm7/Prnp/Fis1/Ergic3/Cd81/Anp32b/Hsp90ab1/Arpc2/Sar1b/Mff	14	0.0183007
Up	GO:2001244	positive regulation of intrinsic apoptotic signaling pathway	9/765	69/18737	0.00190118	0.0261755	0.0233086	Ubb/Rps3/Rpl26/Rps7/Rack1/Rpl11/Park7/Fis1/Serinc3	9	0.0117647
Up	GO:0036296	response to increased oxygen levels	4/765	14/18737	0.00198806	0.0269315	0.0239819	Atp6v1g1/Ccdc115/Sod2/Atp6v1a	4	0.00522876
Up	GO:0044794	positive regulation by host of viral process	4/765	14/18737	0.00198806	0.0269315	0.0239819	Hspa8/Cfl1/Ppib/Nucks1	4	0.00522876
Up	GO:0097499	protein localization to non-motile cilium	4/765	14/18737	0.00198806	0.0269315	0.0239819	Rom1/Arl6/Tulp1/Pcare	4	0.00522876
Up	GO:1901524	regulation of mitophagy	4/765	14/18737	0.00198806	0.0269315	0.0239819	Slc25a5/Slc25a4/Vdac1/Pink1	4	0.00522876
Up	GO:0048025	negative regulation of mRNA splicing, via spliceosome	5/765	23/18737	0.00204059	0.0275545	0.0245367	Hnrnpk/Srsf7/Npm1/Hnrnpa2b1/Pcbp4	5	0.00653595
Up	GO:0031396	regulation of protein ubiquitination	18/765	207/18737	0.00213022	0.0284909	0.0253705	Hsp90aa1/Ubb/Rps3/Rps7/Rpl11/Rpl23/Rpl5/Rbx1/Park7/Hspa5/Npm1/Gabarap/Ndfip1/Ubxn1/Pink1/Hsp90ab1/Ddx3x/Tnfaip3	18	0.0235294
Up	GO:0048593	camera-type eye morphogenesis	14/765	144/18737	0.00232184	0.0309554	0.027565	Rom1/Nrl/Hmgn1/Cited2/Rp1/Atf4/Grcc10/Arl6/Cabp4/Crb1/Grk1/Rs1/Aqp1/Yy1	14	0.0183007
Up	GO:0006446	regulation of translational initiation	8/765	59/18737	0.00261524	0.0345483	0.0307644	Eif1/Rpl13a/Eif4g2/Eif3k/Npm1/Eif5/Tmed2/Ddx3x	8	0.0104575
Up	GO:0046185	aldehyde catabolic process	4/765	15/18737	0.00262413	0.0345483	0.0307644	Park7/Glo1/Akr1a1/Esd	4	0.00522876
Up	GO:1902165	regulation of intrinsic apoptotic signaling pathway in response to DNA damage by p53 class mediator	4/765	15/18737	0.00262413	0.0345483	0.0307644	Rpl26/Zfp385a/Hnrnpk/Mif	4	0.00522876
Up	GO:0043516	regulation of DNA damage response, signal transduction by p53 class mediator	6/765	35/18737	0.00267604	0.0349045	0.0310817	Rpl26/Zfp385a/Ddx5/Npm1/Mif/Pcbp4	6	0.00784314
Up	GO:1900371	regulation of purine nucleotide biosynthetic process	6/765	35/18737	0.00267604	0.0349045	0.0310817	Guca1a/Eno1/Guca1b/Ndufc2/Rd3/Vcp	6	0.00784314
Up	GO:0052548	regulation of endopeptidase activity	23/765	298/18737	0.00270016	0.0351104	0.031265	Gapdh/Cst3/Vtn/Rps3/Rack1/Arl6ip1/Park7/Hmgb1/Cycs/Lamtor5/Fis1/Prelid1/Rnf7/Gpi1/Psenen/Anp32b/Hspd1/Tmed10/Aqp1/Rhoa/Ddx3x/Dnajb6/Vcp	23	0.0300654
Up	GO:0045732	positive regulation of protein catabolic process	17/765	196/18737	0.00286687	0.0370495	0.0329917	Hsp90aa1/Oaz1/Rack1/Rbx1/Sumo2/Ier3/Nop53/Ddrgk1/Tnfsf12/Hspa1a/Rad23a/Gabarap/Ndfip1/Cd81/Ddb1/Vcp/Tnfaip3	17	0.0222222
Up	GO:0070584	mitochondrion morphogenesis	5/765	25/18737	0.00301177	0.0386847	0.0344478	Ndufs6/Fis1/Polg2/Slirp/Mff	5	0.00653595
Up	GO:0043281	regulation of cysteine-type endopeptidase activity involved in apoptotic process	17/765	197/18737	0.00302199	0.0386979	0.0344596	Rps3/Rack1/Arl6ip1/Park7/Hmgb1/Cycs/Lamtor5/Fis1/Rnf7/Gpi1/Anp32b/Hspd1/Aqp1/Rhoa/Ddx3x/Dnajb6/Vcp	17	0.0222222
Up	GO:0000462	maturation of SSU-rRNA from tricistronic rRNA transcript (SSU-rRNA, 5.8S rRNA, LSU-rRNA)	6/765	36/18737	0.00310223	0.0396052	0.0352675	Rps8/Rps14/Rps16/Rps21/Rps19/Utp3	6	0.00784314
Up	GO:0032510	endosome to lysosome transport via multivesicular body sorting pathway	4/765	16/18737	0.00338689	0.0428497	0.0381567	Chmp2a/Chmp5/Chmp4b/Vcp	4	0.00522876
Up	GO:0030521	androgen receptor signaling pathway	6/765	37/18737	0.00357708	0.0448519	0.0399396	Park7/Ddx5/Fkbp4/Rwdd1/Rnf6/Rhoa	6	0.00784314
Up	GO:0006900	vesicle budding from membrane	9/765	76/18737	0.00371393	0.0462922	0.0412222	Ap2m1/Arf1/Chmp5/Tmed10/Trappc4/Trappc6b/Chmp4b/Tmed9/Sar1b	9	0.0117647
Up	GO:0006979	response to oxidative stress	27/765	379/18737	0.00374193	0.0463954	0.0413141	Cst3/Gpx4/Rps3/Ndufs2/Chchd2/Rack1/Atf4/Selenok/Ndufb4/Park7/Romo1/Cfl1/Ndufa6/Prnp/Prdx2/Ndufs8/Psmb5/Rnf7/Sod2/Prdx5/Selenos/Ndufa12/Prdx1/Rwdd1/Pink1/Aqp1/Tnfaip3	27	0.0352941
Up	GO:0006873	cellular ion homeostasis	32/765	473/18737	0.00374423	0.0463954	0.0413141	Fth1/Atp5b/Sgk1/Slc24a1/Atf4/Atp6v0c/Atp1b2/Cnga1/Selenok/Ckb/Car2/Ywhae/Atp6v1g1/Atp1a3/Smdt1/Prnp/Itpr2/Ftl1/Rnasek/Fis1/Ccdc115/Mtln/Tmbim6/Ndfip1/Grina/Atp6ap2/Calm1/Calm2/Clstn1/Slc31a2/Aplp2/Atp6v1a	32	0.0418301
Up	GO:0001836	release of cytochrome c from mitochondria	8/765	63/18737	0.00396122	0.0488342	0.0434858	Ghitm/Fis1/Prelid1/Sod2/Higd1a/Pink1/Pam16/Mff	8	0.0104575
Up	GO:0043487	regulation of RNA stability	15/765	169/18737	0.00397582	0.0488342	0.0434858	Ybx1/Btg2/Tob1/Zfp36l2/Cirbp/Pabpc1/Cnot6/Npm1/Csde1/Hnrnpu/Hnrnpa0/Phax/Pcbp4/Alkbh5/Srsf1	15	0.0196078
Down	GO:0018105	peptidyl-serine phosphorylation	26/538	296/18737	4.71999e-07	0.000414609	0.000357556	Tlk2/Nek7/Phip/Hipk3/Prkcz/Raf1/Mapkap1/Csnk1g1/Hipk2/Mast2/Mark3/Braf/Bcl2/Mark2/Srpk2/Dmd/Prkce/Nlk/Dyrk1a/Rptor/Nsd1/Fnip2/Camk2d/Camk1d/Prkd1/Prkca	26	0.0483271
Down	GO:0007409	axonogenesis	34/538	461/18737	5.42855e-07	0.000414609	0.000357556	Map2/Crppa/Rab10/Nptn/Stxbp5/Numb/Clasp2/Apc/Dcc/Ntng2/Zdhhc17/Mycbp2/Braf/Raph1/Cacna1f/Dip2b/Chn1/Enah/Bcl2/Ncam1/Mark2/Plxna2/Ptk2/Igf1r/Nfasc/Ablim1/Foxp1/Apbb2/Atp8a2/Ank3/Prkca/Dscaml1/Cdkl5/Fgfr2	34	0.063197
Down	GO:0043547	positive regulation of GTPase activity	23/538	249/18737	9.07349e-07	0.000539354	0.000465136	Ralgps2/Rap1gds1/Tbc1d5/Myo9a/Ralgapa1/Usp6nl/Rapgef6/Nf1/Dock9/Agap1/Rapgef5/Chn1/Lims1/Arhgef26/Rabgap1l/Rapgef2/Asap1/Bcas3/Rabgap1/Rasa1/Tbc1d8/Rasgrf2/Cdkl5	23	0.0427509
Down	GO:0043161	proteasome-mediated ubiquitin-dependent protein catabolic process	29/538	415/18737	1.05443e-05	0.00243749	0.00210208	Ubr1/Itch/Tlk2/Wac/Fbxl20/Armc8/Smurf2/Huwe1/Apc/Ube4b/Ube2h/Ppp2r5c/Znrf1/Trip12/Ubr3/Klhdc10/Ecpas/Pias1/Arntl/Arih1/Ascc3/Trim2/Faf1/Rnf144b/Ubxn11/Fbxl17/Nedd4l/Btrc/Wwp1	29	0.0539033
Down	GO:2000300	regulation of synaptic vesicle exocytosis	11/538	83/18737	2.45862e-05	0.00487159	0.00420123	Ppfia2/Fbxl20/Stxbp5l/Stxbp5/Braf/Prkce/Syt1/Grm8/Rims2/Nr3c2/Prkca	11	0.0204461
Down	GO:0007026	negative regulation of microtubule depolymerization	7/538	35/18737	5.17373e-05	0.00717596	0.0061885	Atxn7/Map2/Clasp2/Apc/Camsap1/Clasp1/Mid1	7	0.0130112
Down	GO:0046777	protein autophosphorylation	19/538	237/18737	5.79163e-05	0.00777386	0.00670413	Cdk12/Trpm7/Fer/Sik2/Insr/Csnk1g1/Mark3/Aak1/Mark2/Brd4/Ptk2/Igf1r/Nlk/Dyrk1a/Camk2d/Prkd1/Prkca/Cdkl5/Fgfr2	19	0.035316
Down	GO:2000045	regulation of G1/S transition of mitotic cell cycle	15/538	162/18737	6.90263e-05	0.00827833	0.00713918	Wac/Smarca2/Mnat1/Arid2/Crebbp/Ankrd17/Ino80/Apc/Ppp2r5c/Dlg1/Bcl2/Rptor/Ambra1/Arid1b/Dpf3	15	0.027881
Down	GO:0033144	negative regulation of intracellular steroid hormone receptor signaling pathway	7/538	37/18737	7.53722e-05	0.00827833	0.00713918	Pias2/Cnot2/Cnot1/Ncor1/Strn3/Arntl/Foxp1	7	0.0130112
Down	GO:0006470	protein dephosphorylation	19/538	245/18737	9.02931e-05	0.00853886	0.00736386	Ppm1b/Ppp1r12a/Ppp6r2/Htt/Rngtt/Ppp2r5c/Phlpp1/Magi2/Ppp2r5e/Bcl2/Ssh2/Ppp6r3/Ptpn2/Ppm1h/Mtmr3/Ppm1e/Ambra1/Btrc/Ppp2r2b	19	0.035316
Down	GO:0040014	regulation of multicellular organism growth	10/538	82/18737	0.000117292	0.0103841	0.0089552	Atrn/Mbd5/Ncor1/Celf1/Dlg1/Bcl2/Atxn2/Sgip1/Fto/Atp8a2	10	0.0185874
Down	GO:0030833	regulation of actin filament polymerization	13/538	134/18737	0.000129787	0.0110213	0.00950472	Fmn1/Fer/Nckap1/Dlg1/Ssh2/Eps8/Carmil1/Prkce/Ppp1r9a/Rasa1/Kank1/Svil/Fhod3	13	0.0241636
Down	GO:0000209	protein polyubiquitination	18/538	234/18737	0.000152039	0.0116801	0.0100728	Itch/Smurf2/Huwe1/Ube3c/Ube4b/Ube2h/Znrf1/Trip12/Ubr5/Arih1/Trim2/Bcl2/Rnf144b/Fbxl17/Ambra1/Nedd4l/Btrc/Wwp1	18	0.0334572
Down	GO:0017157	regulation of exocytosis	18/538	234/18737	0.000152039	0.0116801	0.0100728	Ppfia2/Fbxl20/Stxbp5l/Fer/Rab10/Stxbp5/Clasp2/Nsf/Braf/Unc13b/Prkce/Syt1/Clasp1/Grm8/Rims2/Nr3c2/Pclo/Prkca	18	0.0334572
Down	GO:0060271	cilium assembly	22/538	320/18737	0.000153016	0.0116801	0.0100728	Crocc/Ahi1/Poc1b/Cep120/Nudcd3/Tbc1d32/Syne2/Htt/Ttc39c/Armc9/Rfx3/Syne1/Pibf1/Cc2d2a/Tapt1/Rpgrip1/Asap1/Pcdh15/Ttll5/Ablim1/Bbs9/Cdkl5	22	0.0408922
Down	GO:0140014	mitotic nuclear division	21/538	299/18737	0.000160126	0.0116801	0.0100728	Stag2/Smarca2/Akap8l/Arid2/Phip/Ino80/Clasp2/Apc/Insr/Dis3l2/Pibf1/Tom1l2/Pds5a/Eps8/Clasp1/Igf1r/Nsmce2/Drg1/Arid1b/Dpf3/Fgfr2	21	0.0390335
Down	GO:0008286	insulin receptor signaling pathway	12/538	120/18737	0.00017551	0.0121145	0.0104475	Phip/Fer/Prkcz/Sik2/Apc/Insr/C2cd5/Grb10/Ptpn2/Igf1r/Kank1/Prkca	12	0.0223048
Down	GO:0034968	histone lysine methylation	12/538	123/18737	0.000221577	0.0141843	0.0122325	Nsd3/Phf20/Tet3/Ehmt1/Rlf/Kmt2c/Nfyc/Lcor/Airn/Kdm4c/Brd4/Nsd1	12	0.0223048
Down	GO:0061669	spontaneous neurotransmitter secretion	4/538	12/18737	0.000276909	0.0168839	0.0145606	Unc13b/Syt1/Rims2/Ppp1r9a	4	0.00743494
Down	GO:0031056	regulation of histone modification	15/538	189/18737	0.000379319	0.0211324	0.0182245	Nsd3/Phf20/Akap8l/Ehmt1/Ncor1/Nfyc/Trip12/Kdm2a/Lcor/Ubr5/Airn/Kdm4c/Brd4/Nsd1/Prkd1	15	0.027881
Down	GO:0048340	paraxial mesoderm morphogenesis	4/538	13/18737	0.000390927	0.0211324	0.0182245	Bmpr1a/Htt/Nckap1/Exoc4	4	0.00743494
Down	GO:0030010	establishment of cell polarity	13/538	150/18737	0.000396576	0.0211324	0.0182245	Map2/Myo9a/Rab10/Prkcz/Htt/Gpsm1/Mark2/Clasp1/Igf1r/Exoc4/Bcas3/Kank1/Frmd4b	13	0.0241636
Down	GO:0045787	positive regulation of cell cycle	21/538	320/18737	0.000400881	0.0211324	0.0182245	Mapre3/Mnat1/Phip/Crebbp/Cep120/Ankrd17/Ino80/Eif4g3/Insr/Cspp1/Gdpd5/Srpk2/Pbx1/Brd4/Prkce/Igf1r/Nsmce2/Rptor/Camk2d/Prkca/Fgfr2	21	0.0390335
Down	GO:0047496	vesicle transport along microtubule	7/538	49/18737	0.000467185	0.0232886	0.0200839	Map2/Prkcz/Htt/Kif1b/Madd/Bicdl1/Kif13a	7	0.0130112
Down	GO:0007030	Golgi organization	12/538	138/18737	0.000636814	0.0278925	0.0240543	Huwe1/Clasp2/Htt/Rab30/Syne1/Usp6nl/Cog5/Vti1a/Clasp1/Dym/Bcas3/Prkd1	12	0.0223048
Down	GO:0051647	nucleus localization	6/538	38/18737	0.000688456	0.0279872	0.024136	Cep120/Syne3/Syne2/Syne1/Dmd/Ptk2	6	0.0111524
Down	GO:0031331	positive regulation of cellular catabolic process	24/538	405/18737	0.000697685	0.0279872	0.024136	Itch/Atf6/Wac/Sesn1/Cnot2/Foxo3/Cnot1/Tnrc6c/Insr/Htt/Gpsm1/Celf1/Tent4b/Tnrc6b/Pan3/Pias1/Arih1/Ptk2/Rnf144b/Zbtb20/Rptor/Ambra1/Fto/Prkd1	24	0.0446097
Down	GO:0010172	embryonic body morphogenesis	4/538	15/18737	0.000712964	0.0279872	0.024136	Clasp2/Cdon/Nckap1/Clasp1	4	0.00743494
Down	GO:0042670	retinal cone cell differentiation	4/538	15/18737	0.000712964	0.0279872	0.024136	Ahi1/Casz1/Hcn1/Thrb	4	0.00743494
Down	GO:0060211	regulation of nuclear-transcribed mRNA poly(A) tail shortening	4/538	15/18737	0.000712964	0.0279872	0.024136	Cnot1/Tnrc6c/Tent4b/Tnrc6b	4	0.00743494
Down	GO:0032273	positive regulation of protein polymerization	9/538	85/18737	0.000736078	0.0286245	0.0246856	Fmn1/Fer/Apc/Nckap1/Dlg1/Carmil1/Prkce/Ambra1/Drg1	9	0.0167286
Down	GO:0006338	chromatin remodeling	19/538	291/18737	0.00079187	0.030509	0.0263108	Ino80d/Smchd1/Smarca2/Arid2/Dnmt3a/Ino80/Supt16/Fam172a/Chd6/Atf7ip/Uty/Srcap/Kdm4c/Cecr2/Kat6b/Brd4/Mllt3/Arid1b/Dpf3	19	0.035316
Down	GO:0031113	regulation of microtubule polymerization	7/538	54/18737	0.000851405	0.031136	0.0268515	Map2/Mapre3/Clasp2/Apc/Camsap1/Dyrk1a/Drg1	7	0.0130112
Down	GO:0086001	cardiac muscle cell action potential	7/538	54/18737	0.000851405	0.031136	0.0268515	Snta1/Hcn1/Dlg1/Dmd/Camk2d/Cacnb2/Ank3	7	0.0130112
Down	GO:0009306	protein secretion	22/538	363/18737	0.000857874	0.031136	0.0268515	Rap1gds1/Copg2/Ahi1/Myrip/Stxbp5l/Rab10/Stxbp5/Raf1/Htt/Madd/Dnajc1/Rfx3/Oxct1/Arntl/Mcu/Unc13b/Prkce/Rims2/Rptor/Ndufaf2/Pde8b/Pclo	22	0.0408922
Down	GO:1903861	positive regulation of dendrite extension	5/538	27/18737	0.000916092	0.0317276	0.0273617	Rnf157/Itsn2/Syt1/Rims2/Nedd4l	5	0.00929368
Down	GO:1990778	protein localization to cell periphery	22/538	365/18737	0.000921557	0.0317276	0.0273617	Rab10/Prkcz/Numb/Clasp2/Kif1b/C2cd5/Rapgef6/Tspan5/Magi2/Nsf/Pacs1/Dlg1/Atp2c1/Tub/Kif13a/Rapgef2/Nfasc/Ttc7b/Epb41/Camk2d/Cacnb2/Ank3	22	0.0408922
Down	GO:0048661	positive regulation of smooth muscle cell proliferation	10/538	106/18737	0.000946975	0.0317276	0.0273617	Bmpr1a/Mnat1/Nf1/Gnaq/Ptk2/Igf1r/Foxp1/Camk2d/Prkca/Fgfr2	10	0.0185874
Down	GO:0043954	cellular component maintenance	8/538	71/18737	0.000953124	0.0317276	0.0273617	Zmynd8/Insr/Adgrb3/Whrn/Igf1r/Plekha7/Cadm1/Erc2	8	0.0148699
Down	GO:0048488	synaptic vesicle endocytosis	8/538	71/18737	0.000953124	0.0317276	0.0273617	Itsn2/Dnm1/Ap2b1/Dnajc6/Syt1/Sh3gl2/Dnm3/Btbd9	8	0.0148699
Down	GO:0070076	histone lysine demethylation	5/538	28/18737	0.0010892	0.0347537	0.0299714	Uty/Kdm2a/Kdm4c/Kdm3b/Jmjd1c	5	0.00929368
Down	GO:0034446	substrate adhesion-dependent cell spreading	10/538	108/18737	0.00109414	0.0347537	0.0299714	Atrn/Fer/Ntng2/Braf/Lims1/Carmil1/Ptk2/Atrnl1/Kank1/Ush2a	10	0.0185874
Down	GO:0032793	positive regulation of CREB transcription factor activity	4/538	17/18737	0.00118767	0.0368799	0.031805	Crebbp/Crtc3/Camk1d/Prkd1	4	0.00743494
Down	GO:0120034	positive regulation of plasma membrane bounded cell projection assembly	10/538	110/18737	0.0012595	0.0379766	0.0327507	Zmynd8/Crocc/Cep120/Apc/Htt/Nckap1/Tapt1/Eps8/Bcas3/Dnm3	10	0.0185874
Down	GO:0006891	intra-Golgi vesicle-mediated transport	5/538	29/18737	0.0012854	0.0382039	0.0329468	Copg2/Cux1/Nsf/Cog5/Vti1a	5	0.00929368
Down	GO:0097479	synaptic vesicle localization	7/538	58/18737	0.00130991	0.0386562	0.0333369	Map2/Dnm1/Madd/Magi2/Dnm3/Pclo/Fgfr2	7	0.0130112
Down	GO:0018107	peptidyl-threonine phosphorylation	10/538	112/18737	0.00144467	0.0410478	0.0353994	Phip/Hipk3/Hipk2/Bcl2/Nlk/Dyrk1a/Rptor/Camk2d/Prkd1/Prkca	10	0.0185874
Down	GO:0006903	vesicle targeting	7/538	59/18737	0.00145014	0.0410478	0.0353994	Ahi1/Clasp2/Trappc9/Clasp1/Exoc4/Exoc6b/Pclo	7	0.0130112
Down	GO:0002090	regulation of receptor internalization	8/538	76/18737	0.00149125	0.0411311	0.0354712	Tbc1d5/Ahi1/Numb/Insr/Magi2/Nsf/Atxn2/Sh3gl2	8	0.0148699
Down	GO:2000369	regulation of clathrin-dependent endocytosis	4/538	18/18737	0.00149262	0.0411311	0.0354712	Dnajc6/Dgkd/Aak1/Sh3gl2	4	0.00743494
Down	GO:0045663	positive regulation of myoblast differentiation	6/538	44/18737	0.00152246	0.0416773	0.0359423	Smarca2/Arid2/Cdon/Nr2c2/Arid1b/Dpf3	6	0.0111524
Down	GO:0016358	dendrite development	19/538	308/18737	0.00154039	0.0417509	0.0360057	Zmynd8/Ppfia2/Map2/Slc12a5/Crebbp/Pias2/Numb/Cux1/Adgrb3/Cacna1f/Rapgef2/Ppp1r9a/Asap1/Dnm3/Nedd4l/Arid1b/Camk1d/Phactr1/Cdkl5	19	0.035316
Down	GO:0060078	regulation of postsynaptic membrane potential	10/538	113/18737	0.00154522	0.0417509	0.0360057	Zmynd8/Igsf11/Prkcz/Unc13b/Rims2/Ppp1r9a/Nr3c2/Atxn1/Pclo/Tmem108	10	0.0185874
Down	GO:0045739	positive regulation of DNA repair	11/538	133/18737	0.0015907	0.0424529	0.0366112	Ino80d/Smchd1/Smarca2/Arid2/Fam168a/Ino80/Ep400/Babam2/Epc1/Arid1b/Dpf3	11	0.0204461
Down	GO:0006893	Golgi to plasma membrane transport	7/538	60/18737	0.00160181	0.0424529	0.0366112	Rab10/Nsf/Atp2c1/Kif13a/Exoc4/Exoc6b/Ank3	7	0.0130112
Down	GO:0032272	negative regulation of protein polymerization	8/538	77/18737	0.00162322	0.0424793	0.0366339	Map2/Ssh2/Eps8/Carmil1/Dyrk1a/Kank1/Svil/Fhod3	8	0.0148699
Down	GO:0060042	retina morphogenesis in camera-type eye	8/538	77/18737	0.00162322	0.0424793	0.0366339	Ahi1/Casz1/Cdon/Hcn1/Hipk2/Rpgrip1/Thrb/Atp8a2	8	0.0148699
Down	GO:0050953	sensory perception of light stimulus	12/538	154/18737	0.00165859	0.0431337	0.0371982	Atf6/Epas1/Cacna1f/Abca4/Gucy2f/Rpgrip1/Whrn/Adgrv1/Pcdh15/Ush2a/Cacnb2/Atp8a2	12	0.0223048
Down	GO:0045332	phospholipid translocation	6/538	45/18737	0.00171477	0.0440441	0.0379834	Atp11a/Atp9b/Abca4/Atp8a1/Xkr6/Atp8a2	6	0.0111524
Down	GO:0045494	photoreceptor cell maintenance	6/538	45/18737	0.00171477	0.0440441	0.0379834	Crocc/Abca4/Tub/Adgrv1/Pcdh15/Ush2a	6	0.0111524
Down	GO:0050808	synapse organization	26/538	485/18737	0.00180975	0.0459169	0.0395985	Zmynd8/Ppfia2/Nptn/Numb/Snta1/Insr/Ntng2/Mycbp2/Adgrb3/Magi2/Unc13b/Ptk2/Igf1r/Ppp1r9a/Nfasc/Dnm3/Negr1/Cacnb2/Cadm1/Ank3/Pclo/Erc2/Prkca/Tmem108/Cdkl5/Fgfr2	26	0.0483271
Down	GO:0060560	developmental growth involved in morphogenesis	17/538	267/18737	0.00191542	0.0475139	0.0409757	Rnf157/Fmn1/Map2/Epb41l5/Itsn2/Prkcz/Clasp2/Raph1/Dip2b/Syt1/Rims2/Sh3gl2/Nedd4l/Cadm1/Tmem108/Cdkl5/Fgfr2	17	0.0315985
Down	GO:0006904	vesicle docking involved in exocytosis	6/538	46/18737	0.00192496	0.0475139	0.0409757	Rab10/Ncam1/Unc13b/Exoc4/Exoc6b/Rims2	6	0.0111524
Down	GO:0051893	regulation of focal adhesion assembly	7/538	62/18737	0.00194196	0.0475139	0.0409757	Fmn1/Epb41l5/Clasp2/Lims1/Ptk2/Clasp1/Bcas3	7	0.0130112
Down	GO:0007265	Ras protein signal transduction	20/538	339/18737	0.00199025	0.0475944	0.0410451	Ralgps2/Shoc2/Dennd4a/Madd/Nckap1/Rab30/Mapkap1/Rapgef6/Nf1/Arhgef11/Rapgef5/Arhgap32/Arhgef12/Eps8/Heg1/Rapgef2/Rasgrf2/Camk2d/Kank1/Prkd1	20	0.0371747
Down	GO:0010976	positive regulation of neuron projection development	15/538	223/18737	0.00204444	0.0480618	0.0414482	Ahi1/Nptn/Dcc/Magi2/Braf/Nf1/Mark2/Dmd/Igf1r/Rapgef2/Ppp1r9a/Negr1/Camk1d/Prkd1/Atp8a2	15	0.027881
Down	GO:0140056	organelle localization by membrane tethering	8/538	80/18737	0.0020753	0.048242	0.0416036	Esyt2/Rab10/Ncam1/Unc13b/Syt1/Exoc4/Exoc6b/Rims2	8	0.0148699
Down	GO:1902117	positive regulation of organelle assembly	8/538	80/18737	0.0020753	0.048242	0.0416036	Crocc/Cep120/Cnot2/Cnot1/Htt/Pan3/Tapt1/Asap1	8	0.0148699
Down	GO:0099565	chemical synaptic transmission, postsynaptic	9/538	99/18737	0.0021753	0.049733	0.0428894	Zmynd8/Igsf11/Prkcz/Unc13b/Rims2/Ppp1r9a/Atxn1/Pclo/Tmem108	9	0.0167286
