# Supplementary material for: Transcriptional Heterogeneity and Differential Response of Rod Photoreceptor Pathway Uncovered by Single‐Cell RNA Sequencing of the Aging Mouse Retina
Source: Aging Cell. 2025 Feb 15;24(5):e70001. doi: 10.1111/acel.70001 (PMC12073905; doi:10.1111/acel.70001)
Supplement: Supplementary file 16 — Table S6. [file ACEL-24-e70001-s011.xlsx]

## Sheet: Markers_20v1
PER Markers
	p_val	avg_log2FC	pct.1	pct.2	p_val_adj
Rho	0	3.12995	1	0.984	0
Gapdh	0	3.08224	0.999	0.45	0
Rbp3	0	2.91137	0.997	0.371	0
Pde6g	0	2.79446	1	0.764	0
Tma7	0	2.71794	1	0.749	0
Gngt1	0	2.69374	1	0.961	0
Rom1	0	2.68739	1	0.726	0
Rplp1	0	2.6718	0.993	0.373	0
Gnat1	0	2.66346	1	0.863	0
Tpt1	0	2.61679	0.995	0.349	0
Rcvrn	0	2.55773	1	0.622	0
Rpl9	0	2.53853	0.992	0.313	0
Rps29	0	2.522	0.993	0.409	0
Rps8	0	2.4987	0.995	0.344	0
Eef1a1	0	2.47493	0.988	0.265	0
Fth1	0	2.46634	0.992	0.332	0
Rps15	0	2.45579	0.983	0.247	0
Ybx1	0	2.44421	0.97	0.19	0
Pkm	0	2.44387	0.999	0.468	0
Ndufa4	0	2.43797	0.996	0.411	0
Gpx4	0	2.36341	0.994	0.343	0
Smim40	0	2.35683	0.985	0.2	0
Reep6	0	2.34906	0.99	0.267	0
Rps24	0	2.34508	0.992	0.335	0
Ubb	0	2.34438	0.998	0.575	0
Rpl13a	0	2.33614	0.987	0.234	0
Rps21	0	2.33161	0.989	0.268	0
Fau	0	2.32305	0.986	0.256	0
Rps16	0	2.31657	0.983	0.203	0
Rpl7	0	2.30565	0.982	0.191	0
Nrl	0	2.30226	0.998	0.417	0
mt-Co1	0	2.30133	0.999	0.576	0
Rps20	0	2.30108	0.974	0.189	0
Aldoa	0	2.2952	0.997	0.544	0
Rpsa	0	2.28843	0.987	0.204	0
Rpl30	0	2.27268	0.984	0.266	0
Vtn	0	2.26722	1	0.34	0
Rpl41	0	2.26687	0.984	0.269	0
Rps25	0	2.26501	0.979	0.221	0
Rps14	0	2.26284	0.983	0.238	0
Unc119	0	2.25968	0.999	0.601	0
Rpl28	0	2.25171	0.978	0.181	0
Rpl8	0	2.23761	0.984	0.226	0
Rps28	0	2.23409	0.978	0.212	0
Cox6c	0	2.21843	0.99	0.251	0
Rplp2	0	2.21469	0.977	0.165	0
Rpl37a	0	2.21429	0.98	0.246	0
Rpl26	0	2.21175	0.983	0.27	0
Eif1	0	2.21013	0.989	0.274	0
Cst3	0	2.20138	1	0.546	0
Purb	0	2.18468	0.967	0.13	0
mt-Nd4	0	2.15898	0.998	0.452	0
Rps27	0	2.15005	0.98	0.274	0
Rps27a	0	2.12916	0.993	0.279	0
Rps18	0	2.12667	0.983	0.2	0
Rpl18a	0	2.12557	0.979	0.216	0
Pdc	0	2.12425	1	0.885	0
Bsg	0	2.12138	0.984	0.181	0
Rpl39	0	2.12129	0.974	0.192	0
Rps7	0	2.11885	0.98	0.229	0
Rps4x	0	2.11536	0.971	0.148	0
Rps23	0	2.11115	0.98	0.232	0
Rpl21	0	2.11057	0.981	0.266	0
Rps3	0	2.09508	0.975	0.176	0
Rpl23	0	2.09024	0.981	0.263	0
Rpl19	0	2.08825	0.98	0.224	0
Rps11	0	2.08616	0.976	0.21	0
Rpl10a	0	2.0727	0.982	0.229	0
Rps17	0	2.07086	0.975	0.18	0
Rpl13	0	2.06597	0.985	0.264	0
mt-Atp6	0	2.06477	0.999	0.706	0
Rpl11	0	2.05188	0.982	0.204	0
mt-Co2	0	2.05078	1	0.593	0
Rpl27	0	2.04571	0.978	0.161	0
Rps6	0	2.03421	0.977	0.16	0
Rps15a	0	2.03227	0.977	0.205	0
Pgam1	0	2.03169	0.984	0.209	0
Chchd2	0	2.02508	0.988	0.217	0
Rps19	0	2.0223	0.967	0.174	0
Rpl36	0	2.01797	0.976	0.193	0
Hsp90aa1	0	2.01284	1	0.586	0
Rpl14	0	2.00703	0.966	0.168	0
Rpl38	0	2.00563	0.975	0.225	0
mt-Cytb	0	1.99335	0.998	0.616	0
Hmgn1	0	1.99146	0.992	0.478	0
Rpl3	0	1.98998	0.983	0.218	0
Rpl29	0	1.98784	0.97	0.12	0
mt-Nd3	0	1.98645	0.993	0.323	0
Rps10	0	1.98607	0.972	0.189	0
Rps5	0	1.9815	0.967	0.142	0
Rpl24	0	1.97864	0.98	0.199	0
Rack1	0	1.9785	0.965	0.122	0
Rpl17	0	1.97622	0.977	0.193	0
Rpl32	0	1.97448	0.974	0.179	0
mt-Nd1	0	1.97122	1	0.476	0
Hist1h2bc	0	1.97064	0.969	0.168	0
Oaz1	0	1.96972	0.989	0.381	0
Atp5b	0	1.94623	0.99	0.268	0
Rpl23a	0	1.94128	0.959	0.123	0
Cox4i1	0	1.93813	0.99	0.227	0
mt-Nd5	0	1.92075	0.989	0.224	0
Rpl22	0	1.91735	0.964	0.143	0
Hsp90b1	0	1.90609	0.962	0.114	0
Rpl37	0	1.9005	0.974	0.219	0
Rps12	0	1.90044	0.971	0.242	0
Ndufb11	0	1.89267	0.959	0.113	0
Uqcrh	0	1.88894	0.973	0.2	0
Cox5b	0	1.88804	0.964	0.118	0
mt-Co3	0	1.86918	0.998	0.669	0
Eif4g2	0	1.86683	0.982	0.169	0
Atp5e	0	1.86049	0.956	0.129	0
Rps26	0	1.85981	0.956	0.132	0
Atp5mpl	0	1.85811	0.971	0.162	0
Rpl4	0	1.85457	0.954	0.091	0
Cox8a	0	1.85036	0.977	0.255	0
Guca1a	0	1.84678	1	0.715	0
Prcd	0	1.8467	0.988	0.33	0
Rpl34	0	1.84461	0.964	0.19	0
Eef2	0	1.84165	0.953	0.115	0
Atp5h	0	1.83829	0.973	0.156	0
Rps3a1	0	1.83176	0.979	0.199	0
Rps9	0	1.82784	0.964	0.132	0
Rpl15	0	1.82756	0.955	0.124	0
Pfdn5	0	1.81684	0.964	0.13	0
Atp5k	0	1.81038	0.96	0.114	0
H3f3a	0	1.80263	0.992	0.484	0
mt-Nd2	0	1.79601	0.992	0.416	0
Guk1	0	1.7924	0.974	0.181	0
Ptma	0	1.78939	0.981	0.214	0
Chchd10	0	1.77602	0.974	0.178	0
Rpl6	0	1.77111	0.963	0.203	0
Serf2	0	1.76849	0.963	0.147	0
Rps13	0	1.76585	0.981	0.197	0
Slc17a7	0	1.76552	0.994	0.383	0
Ndufb8	0	1.76462	0.964	0.121	0
Rpl12	0	1.76282	0.95	0.12	0
Actb	0	1.76006	0.953	0.136	0
Tomm6	0	1.75641	0.951	0.088	0
Slc24a1	0	1.74206	0.993	0.546	0
Rpl35a	0	1.73934	0.973	0.234	0
Uqcrq	0	1.72889	0.961	0.143	0
Slc25a5	0	1.72884	0.959	0.123	0
Ndufa2	0	1.72255	0.955	0.106	0
H3f3b	0	1.70645	0.995	0.491	0
Rpl7a	0	1.70152	0.953	0.11	0
Uqcrb	0	1.69703	0.96	0.168	0
Calr	0	1.6745	0.932	0.072	0
Atp5j2	0	1.67263	0.964	0.148	0
Dynll1	0	1.66664	0.963	0.152	0
Pcsk1n	0	1.6596	0.975	0.137	0
Ndufa1	0	1.64423	0.929	0.064	0
Naca	0	1.63002	0.965	0.161	0
Rplp0	0	1.62381	0.95	0.107	0
Ubl5	0	1.62116	0.969	0.182	0
Rpl5	0	1.61229	0.967	0.165	0
Slc25a4	0	1.61084	0.979	0.176	0
Atp1a3	0	1.6104	0.997	0.462	0
Ndufa7	0	1.60795	0.96	0.114	0
Zfp385a	0	1.60333	0.979	0.262	0
Ndufb1-ps	0	1.6025	0.953	0.154	0
Rpl35	0	1.59898	0.927	0.07	0
Cdhr1	0	1.59478	0.979	0.257	0
Cox7c	0	1.59403	0.958	0.184	0
Cox7a2	0	1.59069	0.967	0.161	0
SER Markers
	p_val	avg_log2FC	pct.1	pct.2	p_val_adj
Syt1	0	-1.6023	0.988	0.983	0
Rpgrip1	0	-1.61767	0.962	0.935	0
Rims2	0	-1.7535	0.963	0.958	0
Ppp2r2b	0	-1.7705	0.967	0.936	0
Atxn1	0	-1.97422	0.933	0.903	0
Mir124a-1hg	0	-1.97817	0.842	0.893	0
Pex5l	0	-2.06223	0.971	0.972	0
Cadm2	0	-2.10244	0.984	1	0
Frmd4b	0	-2.11745	0.886	0.9	0
Dmd	0	-2.11749	0.968	0.997	0
Malat1	0	-2.16545	0.995	1	0
Pcdh15	0	-2.19304	0.878	0.983	0
March1	0	-2.19469	0.945	0.991	0
Cacnb2	0	-2.28787	0.897	0.967	0
Ush2a	0	-2.33906	0.852	0.93	0
Tmem108	0	-2.41487	0.843	0.904	0
