# Supplementary material for: Transcriptional Heterogeneity and Differential Response of Rod Photoreceptor Pathway Uncovered by Single‐Cell RNA Sequencing of the Aging Mouse Retina
Source: Aging Cell. 2025 Feb 15;24(5):e70001. doi: 10.1111/acel.70001 (PMC12073905; doi:10.1111/acel.70001)
Supplement: Supplementary file 17 — Table S7. [file ACEL-24-e70001-s019.xlsx]

## Sheet: S6_Table
Gene	avg_log2FC	pct.1	pct.2	p_val	p_val_adj	DGE	Cluster
Hist3h2a	1.30165	0.783	0.439	1.05847e-209	2.46931e-205	M24vM3	2
Hist3h2ba	1.28619	0.521	0.2	5.65358e-151	1.31892e-146	M24vM3	2
Glb1l3	1.16892	0.548	0.227	8.40349e-140	1.96045e-135	M24vM3	2
Immp2l	1.09315	0.628	0.351	1.25353e-98	2.92437e-94	M24vM3	2
Col4a3	1.07782	0.54	0.253	1.56644e-111	3.65435e-107	M24vM3	2
Tmem116	0.888459	0.356	0.118	7.0196e-87	1.6376e-82	M24vM3	3
Galntl6	0.858879	0.589	0.408	5.13024e-51	1.19683e-46	M24vM3	3
Gm11961	0.840734	0.542	0.307	1.04136e-79	2.42938e-75	M24vM3	2
Gm33497	0.698358	0.288	0.142	1.0598e-37	2.47241e-33	M24vM3	1
9330159M07Rik	0.671722	0.318	0.163	2.60014e-41	6.06587e-37	M24vM3	2
Dcc	0.663402	0.466	0.321	8.83233e-30	2.06049e-25	M24vM3	3
Adgrb3	0.620232	0.405	0.299	2.57757e-19	6.01322e-15	M24vM3	2
Gng11	0.598824	0.3	0.17	6.98154e-34	1.62872e-29	M24vM3	2
Car2	0.573	0.632	0.53	3.32071e-38	7.74689e-34	M24vM3	2
Trim17	0.565003	0.443	0.271	1.26216e-41	2.94449e-37	M24vM3	1
Taf4b	0.520344	0.34	0.227	3.63676e-23	8.4842e-19	M24vM3	2
Crlf3	0.508008	0.689	0.564	2.07133e-37	4.8322e-33	M24vM3	3
Ip6k2	0.506032	0.604	0.486	3.76627e-31	8.78634e-27	M24vM3	2
Pcp4l1	0.501742	0.287	0.196	5.11875e-20	1.19415e-15	M24vM3	3
Hdc	0.493855	0.289	0.176	8.9273e-25	2.08265e-20	M24vM3	1
Dnah7b	0.484553	0.452	0.357	6.37352e-19	1.48688e-14	M24vM3	2
Sgk1	0.457687	0.895	0.809	4.13767e-50	9.65278e-46	M24vM3	2
Zswim6	0.449886	0.595	0.487	9.94625e-25	2.32036e-20	M24vM3	2
Mylip	0.437213	0.302	0.213	2.29632e-15	5.35708e-11	M24vM3	3
Ldhb	0.423568	0.294	0.207	1.71499e-17	4.0009e-13	M24vM3	2
Khdrbs3	0.422873	0.532	0.437	1.40726e-25	3.28299e-21	M24vM3	2
Grb10	0.414685	0.393	0.307	5.76672e-15	1.34532e-10	M24vM3	2
Prkn	0.41441	0.652	0.534	4.69494e-23	1.09528e-18	M24vM3	2
Osbpl1a	0.411919	0.342	0.251	1.40864e-16	3.28621e-12	M24vM3	2
Cdk2ap2	0.404431	0.622	0.536	6.58128e-22	1.53535e-17	M24vM3	2
B230220B15Rik	0.39388	0.325	0.252	1.02547e-12	2.39231e-08	M24vM3	3
Ubc	0.381884	0.716	0.658	2.91888e-24	6.80945e-20	M24vM3	3
Stxbp5l	0.379302	0.42	0.328	3.50954e-15	8.1874e-11	M24vM3	2
Kmt2a	0.377283	0.681	0.61	1.73797e-22	4.0545e-18	M24vM3	2
Itpr2	0.376055	0.461	0.368	2.63965e-14	6.15805e-10	M24vM3	3
Col19a1	0.374961	0.251	0.172	3.21321e-13	7.49609e-09	M24vM3	2
Jak1	0.373851	0.366	0.3	3.84975e-12	8.98108e-08	M24vM3	3
Meis2	0.373382	0.696	0.589	1.76462e-26	4.11668e-22	M24vM3	2
Smug1	0.372339	0.329	0.27	8.67985e-10	2.02492e-05	M24vM3	2
Rbm3	0.371517	0.38	0.298	1.97367e-16	4.60437e-12	M24vM3	3
Nr3c2	0.367957	0.454	0.374	7.78202e-13	1.81547e-08	M24vM3	3
Ddit4	0.363304	0.514	0.443	2.7016e-14	6.30257e-10	M24vM3	3
Rncr4	0.356761	0.387	0.335	4.93532e-09	0.000115136	M24vM3	3
Usp2	0.355423	0.548	0.484	7.26131e-16	1.69399e-11	M24vM3	3
Fnip2	0.343132	0.438	0.371	8.62469e-12	2.01205e-07	M24vM3	2
Nptn	0.342984	0.698	0.64	4.40571e-17	1.02781e-12	M24vM3	2
3222401L13Rik	0.33687	0.446	0.343	6.08152e-17	1.41876e-12	M24vM3	2
Amy1	0.332939	0.472	0.388	1.50987e-12	3.52237e-08	M24vM3	1
Negr1	0.327648	0.844	0.767	9.7842e-25	2.28255e-20	M24vM3	1
Cd47	0.322728	0.326	0.273	4.09532e-08	0.000955396	M24vM3	3
Akt3	0.316233	0.742	0.679	4.41181e-18	1.02923e-13	M24vM3	2
Pcare	0.313575	0.468	0.414	1.87769e-10	4.38046e-06	M24vM3	3
Hist1h1c	0.310248	0.495	0.45	1.06298e-08	0.000247981	M24vM3	3
Trib2	0.308187	0.39	0.347	3.51966e-07	0.00821101	M24vM3	3
Gas5	0.30205	0.539	0.466	5.46405e-11	1.27471e-06	M24vM3	3
Prpf39	0.300216	0.407	0.335	4.90773e-11	1.14492e-06	M24vM3	2
Syt14	0.297659	0.363	0.305	9.28934e-09	0.000216711	M24vM3	2
Sntg2	0.29645	0.679	0.626	6.98171e-14	1.62876e-09	M24vM3	3
mt-Co1	0.296191	0.856	0.783	1.31439e-15	3.06635e-11	M24vM3	3
Trps1	0.289118	0.612	0.547	1.34804e-11	3.14485e-07	M24vM3	1
Rapgef5	0.288909	0.701	0.641	3.46558e-15	8.08485e-11	M24vM3	3
Arl6ip1	0.288885	0.539	0.49	2.73404e-10	6.37824e-06	M24vM3	2
Gm14508	0.28878	0.452	0.39	1.72136e-08	0.000401575	M24vM3	3
Ppm1e	0.287281	0.452	0.389	4.15108e-09	9.68404e-05	M24vM3	2
Phka1	0.286116	0.26	0.19	6.4812e-10	1.512e-05	M24vM3	2
Rapgef6	0.285163	0.359	0.278	2.78145e-11	6.48884e-07	M24vM3	3
Actg1	0.283419	0.611	0.557	7.46062e-10	1.74049e-05	M24vM3	3
Adgrv1	0.280991	0.85	0.805	2.15636e-17	5.03057e-13	M24vM3	2
Wwox	0.280646	0.842	0.787	2.24547e-16	5.23845e-12	M24vM3	2
Ttll11	0.280643	0.664	0.574	1.15024e-15	2.68339e-11	M24vM3	1
Rnf207	0.279987	0.468	0.398	4.74337e-11	1.10658e-06	M24vM3	3
Btg2	0.279473	0.417	0.368	2.42614e-07	0.00565995	M24vM3	3
Zfp950	0.277659	0.277	0.212	9.91153e-09	0.000231226	M24vM3	3
Dcun1d2	0.276096	0.37	0.311	1.76006e-08	0.000410605	M24vM3	2
Slc16a1	0.272644	0.501	0.449	3.75869e-09	8.76864e-05	M24vM3	3
Unc80	0.270672	0.55	0.51	1.45547e-08	0.000339547	M24vM3	2
Sik2	0.268688	0.601	0.537	1.8137e-10	4.23119e-06	M24vM3	3
Ssbp2	0.268562	0.684	0.65	1.82632e-09	4.26062e-05	M24vM3	2
Otx2	0.266547	0.621	0.576	4.13207e-11	9.6397e-07	M24vM3	2
mt-Co2	0.266529	0.858	0.778	3.0476e-14	7.10974e-10	M24vM3	3
A330023F24Rik	0.266451	0.562	0.513	4.81018e-08	0.00112217	M24vM3	2
Snhg8	0.266097	0.464	0.424	2.30888e-07	0.00538638	M24vM3	3
Efr3a	0.265364	0.457	0.41	2.08238e-08	0.000485799	M24vM3	2
Atp8a1	0.263707	0.48	0.431	1.98615e-07	0.00463348	M24vM3	2
Slc31a2	0.261396	0.726	0.689	2.86489e-11	6.6835e-07	M24vM3	2
Atf7	0.260369	0.427	0.365	6.95931e-08	0.00162354	M24vM3	3
Rap1a	0.259778	0.348	0.282	8.00288e-10	1.86699e-05	M24vM3	2
Ppp2r2b	0.259156	0.965	0.94	2.73009e-22	6.36903e-18	M24vM3	2
Guca1a	0.255636	0.992	0.983	1.64276e-31	3.8324e-27	M24vM3	1
Med13l	0.254998	0.625	0.578	2.33397e-12	5.44492e-08	M24vM3	2
Rasal2	0.252663	0.71	0.657	4.17144e-12	9.73156e-08	M24vM3	2
Faim	0.252091	0.809	0.761	2.43913e-16	5.69025e-12	M24vM3	1
Kdm4c	0.237062	0.933	0.901	4.62324e-19	1.07856e-14	M24vM3	2
Wdr17	0.235763	0.92	0.908	9.59532e-16	2.23849e-11	M24vM3	3
Ppa1	-0.223959	0.423	0.495	4.77079e-09	0.000111298	M24vM3	6
Rnf123	-0.226463	0.217	0.319	1.24808e-14	2.91165e-10	M24vM3	6
Siah1a	-0.226795	0.179	0.264	7.12626e-12	1.66249e-07	M24vM3	4
E130310I04Rik	-0.226973	0.407	0.514	2.77317e-11	6.46953e-07	M24vM3	6
Fam57b	-0.227026	0.915	0.934	3.84227e-21	8.96362e-17	M24vM3	6
Dnmt3a	-0.230115	0.356	0.453	5.79949e-11	1.35296e-06	M24vM3	6
Ssbp4	-0.230863	0.499	0.585	2.61222e-09	6.09404e-05	M24vM3	5
Aldoa	-0.232776	0.928	0.94	3.2001e-13	7.46551e-09	M24vM3	5
Snta1	-0.233244	0.484	0.59	5.50801e-10	1.28496e-05	M24vM3	5
Pten	-0.234211	0.457	0.555	3.84164e-11	8.96215e-07	M24vM3	5
Cab39	-0.235289	0.188	0.29	3.59348e-15	8.38323e-11	M24vM3	5
Abhd17b	-0.235695	0.265	0.356	2.0722e-10	4.83425e-06	M24vM3	5
Spry2	-0.236058	0.156	0.254	7.64729e-16	1.78404e-11	M24vM3	5
Plch2	-0.239178	0.28	0.389	7.02883e-14	1.63976e-09	M24vM3	4
Ndufs2	-0.239365	0.634	0.684	7.0633e-11	1.6478e-06	M24vM3	5
Ppa2	-0.239527	0.344	0.452	9.27261e-13	2.16321e-08	M24vM3	4
Zfp644	-0.240442	0.411	0.512	4.29327e-13	1.00158e-08	M24vM3	5
Calm1	-0.241844	0.513	0.569	1.52833e-09	3.56545e-05	M24vM3	4
Usp12	-0.24194	0.18	0.283	6.87783e-16	1.60453e-11	M24vM3	6
Hexb	-0.243371	0.161	0.261	2.10939e-16	4.92101e-12	M24vM3	5
Spint2	-0.246508	0.246	0.353	6.97186e-15	1.62647e-10	M24vM3	6
Tmlhe	-0.246515	0.733	0.767	5.29472e-08	0.0012352	M24vM3	4
Ckb	-0.246869	0.743	0.789	7.72693e-15	1.80262e-10	M24vM3	6
Set	-0.248199	0.424	0.5	8.51374e-11	1.98617e-06	M24vM3	6
Atp5g1	-0.249189	0.46	0.536	1.8263e-10	4.26056e-06	M24vM3	5
Tbc1d24	-0.249888	0.34	0.431	2.6323e-09	6.1409e-05	M24vM3	4
Hmgn1	-0.250488	0.893	0.918	3.25409e-18	7.59146e-14	M24vM3	6
Ndufaf5	-0.251541	0.183	0.271	1.27387e-12	2.97182e-08	M24vM3	6
Ush2a	-0.252298	0.888	0.913	6.95057e-15	1.6215e-10	M24vM3	6
Hmgb2	-0.255757	0.57	0.651	3.1722e-11	7.40043e-07	M24vM3	5
Crppa	-0.256098	0.204	0.282	9.87182e-10	2.303e-05	M24vM3	6
Rpl41	-0.258352	0.731	0.765	1.23497e-09	2.88106e-05	M24vM3	5
Cdr2	-0.258833	0.476	0.574	1.12406e-10	2.62231e-06	M24vM3	6
Calr	-0.261655	0.355	0.415	1.06204e-09	2.47763e-05	M24vM3	6
Ptms	-0.261836	0.273	0.365	1.75924e-12	4.10413e-08	M24vM3	4
Drap1	-0.262061	0.198	0.315	2.26841e-19	5.29197e-15	M24vM3	6
Fgfr2	-0.262153	0.585	0.667	3.40907e-08	0.000795302	M24vM3	6
Wdr78	-0.263638	0.487	0.582	8.41829e-11	1.9639e-06	M24vM3	6
Abhd14a	-0.263641	0.233	0.342	3.4895e-15	8.14066e-11	M24vM3	4
Nxnl1	-0.264715	0.61	0.693	6.93433e-15	1.61771e-10	M24vM3	6
Slc25a33	-0.265301	0.469	0.58	4.49524e-14	1.04869e-09	M24vM3	4
Higd1a	-0.266676	0.281	0.381	1.09386e-13	2.55188e-09	M24vM3	6
Pde6g	-0.270155	0.993	0.989	1.22049e-13	2.84728e-09	M24vM3	6
Gngt1	-0.272461	0.999	0.999	1.83088e-09	4.27127e-05	M24vM3	6
Pkm	-0.273007	0.869	0.898	8.53114e-15	1.99023e-10	M24vM3	5
Mylk	-0.273358	0.158	0.265	2.35719e-18	5.4991e-14	M24vM3	4
Pabpn1	-0.275175	0.314	0.448	2.81527e-19	6.56775e-15	M24vM3	6
Hnrnpa3	-0.277506	0.529	0.622	9.79087e-13	2.28411e-08	M24vM3	6
Plxna2	-0.279661	0.243	0.357	8.02094e-16	1.87121e-11	M24vM3	4
Mgarp	-0.281718	0.758	0.787	5.31365e-16	1.23962e-11	M24vM3	6
Dmd	-0.285263	0.993	0.992	2.20719e-25	5.14914e-21	M24vM3	6
A930014D07Rik	-0.285383	0.213	0.299	3.27529e-11	7.64093e-07	M24vM3	4
Hdgfl3	-0.28655	0.195	0.319	5.63738e-21	1.31514e-16	M24vM3	5
Rs1	-0.288931	0.883	0.905	6.532e-23	1.52385e-18	M24vM3	6
Rtbdn	-0.289709	0.891	0.929	9.91462e-32	2.31298e-27	M24vM3	6
Gucd1	-0.290269	0.262	0.362	1.88096e-12	4.38809e-08	M24vM3	4
Chchd10	-0.290906	0.595	0.67	1.94424e-15	4.53573e-11	M24vM3	6
Gm20275	-0.291378	0.202	0.27	2.97485e-08	0.000694003	M24vM3	4
Wdr31	-0.292327	0.213	0.316	3.80229e-15	8.87035e-11	M24vM3	4
Mast2	-0.292339	0.544	0.636	1.81355e-10	4.23082e-06	M24vM3	5
Ide	-0.2928	0.239	0.361	2.39739e-18	5.59287e-14	M24vM3	6
Pbx1	-0.293253	0.528	0.624	5.7719e-15	1.34653e-10	M24vM3	6
Pnrc1	-0.29683	0.447	0.565	2.10758e-17	4.91678e-13	M24vM3	5
Slc17a7	-0.297259	0.75	0.789	7.01406e-15	1.63631e-10	M24vM3	6
Aipl1	-0.298564	0.831	0.876	3.81316e-30	8.89571e-26	M24vM3	4
Gm32442	-0.299206	0.426	0.517	3.03628e-11	7.08334e-07	M24vM3	6
Gm19667	-0.299284	0.502	0.592	1.16098e-11	2.70844e-07	M24vM3	4
Taf10	-0.299342	0.143	0.268	8.59564e-27	2.00528e-22	M24vM3	5
Rev3l	-0.301638	0.192	0.308	5.45777e-19	1.27324e-14	M24vM3	4
Yy1	-0.302433	0.242	0.349	6.67429e-15	1.55705e-10	M24vM3	5
2610037D02Rik	-0.307756	0.16	0.26	9.2375e-17	2.15502e-12	M24vM3	4
Grm8	-0.308568	0.737	0.8	7.45705e-12	1.73966e-07	M24vM3	6
Amer2	-0.311934	0.481	0.618	3.44525e-18	8.03741e-14	M24vM3	5
Bri3	-0.312433	0.199	0.312	9.89838e-21	2.30919e-16	M24vM3	5
Smim13	-0.314809	0.29	0.42	3.68494e-19	8.59661e-15	M24vM3	5
Rasa2	-0.314954	0.146	0.268	6.0175e-24	1.40382e-19	M24vM3	4
Rcvrn	-0.315917	0.961	0.963	1.03059e-21	2.40427e-17	M24vM3	6
Lbh	-0.318397	0.244	0.351	7.48953e-18	1.74723e-13	M24vM3	4
Taok3	-0.320666	0.701	0.792	4.14988e-17	9.68127e-13	M24vM3	4
Purb	-0.32121	0.516	0.56	2.27765e-09	5.31352e-05	M24vM3	4
Ppp2ca	-0.322483	0.201	0.337	9.83221e-25	2.29376e-20	M24vM3	5
Cc2d2a	-0.323374	0.33	0.451	6.14498e-16	1.43356e-11	M24vM3	4
Rnf11	-0.325765	0.262	0.395	1.15417e-22	2.69257e-18	M24vM3	5
Gm12709	-0.325789	0.199	0.293	6.9247e-13	1.61546e-08	M24vM3	4
Btbd1	-0.327687	0.237	0.356	1.31555e-19	3.06905e-15	M24vM3	5
Gapdh	-0.328856	0.896	0.902	3.77875e-12	8.81544e-08	M24vM3	5
Hsp90b1	-0.336413	0.39	0.43	3.96776e-08	0.000925639	M24vM3	6
Tpi1	-0.340688	0.464	0.548	3.45749e-17	8.06597e-13	M24vM3	4
Zdhhc2	-0.343954	0.602	0.759	1.1762e-27	2.74396e-23	M24vM3	6
Sncb	-0.349127	0.39	0.49	1.726e-18	4.02659e-14	M24vM3	6
A430035B10Rik	-0.352079	0.487	0.618	4.5324e-19	1.05736e-14	M24vM3	4
Gm15283	-0.3527	0.373	0.479	3.72867e-14	8.69862e-10	M24vM3	5
Xiap	-0.354043	0.777	0.833	1.05231e-27	2.45492e-23	M24vM3	6
Pura	-0.355678	0.355	0.497	6.49967e-23	1.51631e-18	M24vM3	5
Snrk	-0.372423	0.253	0.398	3.23714e-25	7.55193e-21	M24vM3	4
Eno1	-0.374264	0.66	0.754	4.15687e-30	9.69756e-26	M24vM3	4
Ssu72	-0.375109	0.618	0.708	2.8478e-27	6.64363e-23	M24vM3	4
Sag	-0.379866	1	1	3.75945e-104	8.77042e-100	M24vM3	6
Dlg4	-0.38952	0.621	0.742	1.75567e-27	4.09581e-23	M24vM3	6
Hmgb1	-0.396782	0.421	0.543	2.35263e-23	5.48846e-19	M24vM3	6
Pgam1	-0.40367	0.626	0.692	1.48208e-21	3.45754e-17	M24vM3	5
Lpin2	-0.411911	0.175	0.33	1.14746e-33	2.6769e-29	M24vM3	4
F630040K05Rik	-0.413707	0.284	0.425	3.78184e-24	8.82265e-20	M24vM3	4
Ptov1	-0.414744	0.135	0.285	4.26308e-38	9.94533e-34	M24vM3	5
Dhx36	-0.419558	0.238	0.403	2.44774e-32	5.71034e-28	M24vM3	5
Lamp1	-0.423907	0.184	0.326	3.235e-31	7.54693e-27	M24vM3	5
Ythdc1	-0.425605	0.318	0.472	1.07927e-27	2.51783e-23	M24vM3	5
Pdc	-0.432192	0.995	0.999	3.12159e-91	7.28235e-87	M24vM3	5
Cited2	-0.436743	0.432	0.576	5.24575e-27	1.22378e-22	M24vM3	5
Mif	-0.438862	0.411	0.52	7.52812e-25	1.75623e-20	M24vM3	5
Pgk1	-0.44391	0.517	0.629	5.20473e-31	1.21421e-26	M24vM3	6
Esrrb	-0.445917	0.596	0.744	4.67282e-35	1.09012e-30	M24vM3	5
Gm11342	-0.451268	0.332	0.474	9.0676e-25	2.11538e-20	M24vM3	6
Doc2b	-0.456253	0.103	0.267	3.46241e-48	8.07746e-44	M24vM3	4
Tjp1	-0.461597	0.56	0.685	1.20033e-25	2.80025e-21	M24vM3	6
Kcnq1ot1	-0.467885	0.199	0.297	4.67449e-16	1.09051e-11	M24vM3	6
Zfand5	-0.477864	0.187	0.359	6.35878e-41	1.48344e-36	M24vM3	5
Jund	-0.490988	0.118	0.3	2.963e-55	6.91239e-51	M24vM3	5
Nxnl2	-0.514827	0.472	0.645	6.16963e-42	1.43931e-37	M24vM3	4
Nsmce4a	-0.527879	0.124	0.324	8.59776e-64	2.00577e-59	M24vM3	5
Tle5	-0.566339	0.259	0.404	2.98859e-39	6.97208e-35	M24vM3	5
Rsrp1	-0.595471	0.844	0.933	7.3202e-94	1.70773e-89	M24vM3	6
Gnas	-0.601868	0.136	0.347	5.37112e-69	1.25303e-64	M24vM3	4
Phactr1	-0.624711	0.562	0.729	4.53574e-43	1.05814e-38	M24vM3	6
Ybx1	-0.720166	0.562	0.682	1.70408e-48	3.97544e-44	M24vM3	5
Rorb	-0.774033	0.594	0.807	2.33485e-100	5.44696e-96	M24vM3	4
Dlg2	-0.805785	0.318	0.515	3.0197e-49	7.04466e-45	M24vM3	4
Gm47283	-0.92357	0.061	0.333	7.73151e-127	1.80368e-122	M24vM3	6
Gulp1	-0.982642	0.257	0.567	7.98618e-111	1.8631e-106	M24vM3	4
Hist3h2a	1.15594	0.729	0.439	1.68195e-161	3.92382e-157	M18vM3	2
Gm33497	1.09637	0.416	0.142	1.90001e-104	4.43253e-100	M18vM3	1
Glb1l3	0.95712	0.499	0.227	1.46885e-103	3.42667e-99	M18vM3	2
Col4a3	0.894005	0.466	0.253	1.342e-66	3.13075e-62	M18vM3	2
Hist3h2ba	0.834726	0.404	0.2	5.06452e-69	1.1815e-64	M18vM3	2
Immp2l	0.832565	0.546	0.351	8.2206e-53	1.91778e-48	M18vM3	2
St6galnac5	0.567492	0.291	0.167	1.44562e-27	3.37249e-23	M18vM3	2
Trim17	0.564101	0.427	0.271	5.55931e-36	1.29693e-31	M18vM3	1
Tmem116	0.546172	0.265	0.118	6.36275e-40	1.48437e-35	M18vM3	3
Gng11	0.544882	0.292	0.17	4.67434e-30	1.09048e-25	M18vM3	2
Negr1	0.543678	0.867	0.767	5.91432e-52	1.37975e-47	M18vM3	1
9330159M07Rik	0.541702	0.285	0.163	8.15462e-28	1.90239e-23	M18vM3	2
Gm11961	0.533664	0.467	0.307	3.2982e-38	7.69437e-34	M18vM3	2
Hdc	0.483717	0.284	0.176	9.43208e-23	2.20041e-18	M18vM3	1
Meis2	0.474173	0.693	0.589	8.21892e-31	1.91739e-26	M18vM3	2
Galntl6	0.434152	0.541	0.408	4.02701e-24	9.39462e-20	M18vM3	3
Ip6k2	0.41685	0.569	0.486	1.09542e-18	2.5555e-14	M18vM3	2
Dnah7b	0.398593	0.432	0.357	2.26155e-12	5.27597e-08	M18vM3	2
Osbpl1a	0.389562	0.342	0.251	5.27782e-16	1.23126e-11	M18vM3	2
Taf4b	0.385074	0.33	0.227	2.22162e-18	5.18282e-14	M18vM3	2
Car2	0.380772	0.595	0.53	2.64857e-17	6.17886e-13	M18vM3	2
Amy1	0.368042	0.475	0.388	7.4205e-13	1.73113e-08	M18vM3	1
Smug1	0.35894	0.347	0.27	4.42282e-12	1.0318e-07	M18vM3	2
Ldhb	0.357191	0.28	0.207	2.63638e-13	6.15041e-09	M18vM3	2
Sgk1	0.357066	0.873	0.809	1.66098e-33	3.8749e-29	M18vM3	2
Frmd5	0.352521	0.693	0.622	2.54375e-15	5.93431e-11	M18vM3	1
Stxbp5l	0.342422	0.411	0.328	4.36289e-12	1.01782e-07	M18vM3	2
Ttll11	0.330629	0.661	0.574	1.95699e-17	4.56545e-13	M18vM3	1
5430419D17Rik	0.328949	0.36	0.282	2.30602e-11	5.37971e-07	M18vM3	6
Pdzd2	0.321071	0.765	0.711	4.75363e-19	1.10897e-14	M18vM3	1
Faim	0.309682	0.796	0.761	1.0433e-22	2.43392e-18	M18vM3	1
Crlf3	0.300403	0.617	0.564	2.07185e-10	4.83342e-06	M18vM3	3
Grb10	0.300049	0.375	0.307	3.57178e-09	8.3326e-05	M18vM3	2
3222401L13Rik	0.299834	0.42	0.343	8.7827e-11	2.04892e-06	M18vM3	2
Foxp1	0.28811	0.374	0.306	7.82967e-09	0.000182658	M18vM3	1
Diaph3	0.285782	0.669	0.602	4.04263e-12	9.43106e-08	M18vM3	1
Kmt2a	0.277158	0.653	0.61	7.086e-12	1.65309e-07	M18vM3	2
Rmdn3	0.262978	0.353	0.299	1.05051e-07	0.00245074	M18vM3	1
Guca1a	0.261656	0.987	0.983	2.09602e-32	4.8898e-28	M18vM3	1
Trps1	0.258976	0.594	0.547	3.06908e-07	0.00715986	M18vM3	1
AY036118	0.25784	0.813	0.809	9.50199e-11	2.21672e-06	M18vM3	1
Fnip2	0.257525	0.42	0.371	3.37354e-07	0.00787014	M18vM3	2
Magi2	0.255461	0.847	0.818	1.37096e-12	3.1983e-08	M18vM3	1
Cdk2ap2	0.254737	0.573	0.536	3.07956e-08	0.00071843	M18vM3	2
Akt3	0.254677	0.721	0.679	9.87132e-11	2.30288e-06	M18vM3	2
Rap1a	0.250057	0.341	0.282	1.48562e-07	0.00346581	M18vM3	2
Prkn	0.245482	0.592	0.534	6.53313e-08	0.00152411	M18vM3	2
Lhfpl3	0.232116	0.871	0.857	9.14845e-13	2.13424e-08	M18vM3	1
Rsrc1	0.230924	0.404	0.337	1.08024e-08	0.00025201	M18vM3	1
Ssbp2	0.223221	0.681	0.65	2.9974e-08	0.000699263	M18vM3	2
Hk2	-0.231113	0.825	0.877	3.06162e-17	7.14246e-13	M18vM3	3
Pgk1	-0.231228	0.558	0.629	4.65945e-12	1.087e-07	M18vM3	6
Pfkp	-0.231758	0.394	0.48	1.38115e-09	3.22208e-05	M18vM3	5
Slc25a33	-0.232725	0.474	0.58	2.89747e-13	6.75951e-09	M18vM3	4
Siah1a	-0.234675	0.182	0.264	3.77019e-12	8.79547e-08	M18vM3	4
Spry2	-0.23541	0.155	0.254	4.23671e-17	9.88383e-13	M18vM3	5
Plch2	-0.237542	0.285	0.389	3.06863e-14	7.1588e-10	M18vM3	4
2610037D02Rik	-0.238205	0.182	0.26	4.56323e-11	1.06456e-06	M18vM3	4
Rev3l	-0.240848	0.209	0.308	3.18322e-14	7.42614e-10	M18vM3	4
Smarca5	-0.241656	0.257	0.354	3.80809e-13	8.8839e-09	M18vM3	5
Yy1	-0.243493	0.265	0.349	3.37365e-10	7.8704e-06	M18vM3	5
Aldoc	-0.247018	0.373	0.471	4.21162e-14	9.8253e-10	M18vM3	4
A430035B10Rik	-0.247903	0.505	0.618	1.16926e-13	2.72777e-09	M18vM3	4
Btbd1	-0.254651	0.264	0.356	9.73148e-13	2.27026e-08	M18vM3	5
Ptov1	-0.25691	0.181	0.285	3.32193e-18	7.74972e-14	M18vM3	5
Ssu72	-0.257943	0.63	0.708	1.47303e-17	3.43642e-13	M18vM3	4
Abhd17b	-0.258398	0.278	0.356	1.7754e-09	4.14183e-05	M18vM3	5
Pnrc1	-0.260163	0.457	0.565	3.01306e-16	7.02916e-12	M18vM3	5
Nxnl2	-0.261947	0.55	0.645	1.18744e-14	2.77019e-10	M18vM3	4
Gucd1	-0.267802	0.269	0.362	5.84678e-12	1.36399e-07	M18vM3	4
Pgam1	-0.271615	0.649	0.692	6.69259e-11	1.56131e-06	M18vM3	5
Gm20139	-0.272126	0.632	0.707	2.49068e-10	5.8105e-06	M18vM3	4
Bri3	-0.274786	0.218	0.312	1.2226e-15	2.85221e-11	M18vM3	5
Gm12709	-0.275159	0.212	0.293	1.59508e-10	3.72117e-06	M18vM3	4
Plxna2	-0.275494	0.256	0.357	4.19617e-14	9.78925e-10	M18vM3	4
Ppa2	-0.279485	0.33	0.452	1.11277e-18	2.59597e-14	M18vM3	4
Taok3	-0.280489	0.706	0.792	5.60352e-16	1.30725e-11	M18vM3	4
Kansl1l	-0.285861	0.376	0.476	4.99815e-12	1.16602e-07	M18vM3	4
Mast2	-0.287813	0.517	0.636	1.42546e-15	3.32547e-11	M18vM3	5
Lpin2	-0.293552	0.213	0.33	5.59543e-19	1.30536e-14	M18vM3	4
Aig1	-0.294	0.214	0.327	8.13449e-19	1.8977e-14	M18vM3	4
Esrrb	-0.294472	0.63	0.744	1.0921e-19	2.54776e-15	M18vM3	5
Lbh	-0.296042	0.246	0.351	1.57148e-18	3.66611e-14	M18vM3	4
Rsrp1	-0.298045	0.866	0.933	6.319e-28	1.47416e-23	M18vM3	6
Ptms	-0.306501	0.26	0.365	1.5497e-17	3.6153e-13	M18vM3	4
Mylk	-0.306566	0.144	0.265	5.58516e-25	1.30296e-20	M18vM3	4
Phactr1	-0.30968	0.64	0.729	2.48922e-13	5.80711e-09	M18vM3	6
Pdc	-0.321423	0.997	0.999	1.4852e-57	3.46483e-53	M18vM3	5
Abhd14a	-0.322615	0.223	0.342	3.57945e-20	8.3505e-16	M18vM3	4
F630040K05Rik	-0.323022	0.313	0.425	6.40247e-17	1.49363e-12	M18vM3	4
Wdr31	-0.327324	0.195	0.316	4.22886e-22	9.8655e-18	M18vM3	4
Ppp2ca	-0.327466	0.208	0.337	2.11861e-24	4.94251e-20	M18vM3	5
Pura	-0.329934	0.353	0.497	4.68468e-24	1.09289e-19	M18vM3	5
Dhx36	-0.333957	0.269	0.403	3.82495e-23	8.92323e-19	M18vM3	5
Doc2b	-0.339606	0.144	0.267	2.9402e-27	6.85918e-23	M18vM3	4
Snrk	-0.344426	0.269	0.398	2.83012e-22	6.60239e-18	M18vM3	4
Tpi1	-0.347966	0.459	0.548	4.48202e-19	1.04561e-14	M18vM3	4
Rnf11	-0.355783	0.268	0.395	1.9556e-23	4.56222e-19	M18vM3	5
Ythdc1	-0.363895	0.337	0.472	7.94411e-22	1.85328e-17	M18vM3	5
Eno1	-0.365521	0.65	0.754	4.65525e-31	1.08602e-26	M18vM3	4
Zfand5	-0.369272	0.229	0.359	1.27964e-24	2.98526e-20	M18vM3	5
Lamp1	-0.389309	0.198	0.326	1.43163e-27	3.33986e-23	M18vM3	5
Zfp385b	-0.394597	0.609	0.732	5.67624e-23	1.32421e-18	M18vM3	4
Rasa2	-0.418866	0.122	0.268	3.98841e-38	9.30457e-34	M18vM3	4
Tmlhe	-0.441605	0.66	0.767	2.65612e-27	6.19646e-23	M18vM3	4
Ybx1	-0.447356	0.603	0.682	6.93479e-22	1.61782e-17	M18vM3	5
Nsmce4a	-0.45363	0.159	0.324	1.66075e-44	3.87435e-40	M18vM3	5
Cited2	-0.472072	0.418	0.576	1.30891e-35	3.05355e-31	M18vM3	5
Jund	-0.484917	0.132	0.3	1.92246e-49	4.48491e-45	M18vM3	5
Mif	-0.49107	0.405	0.52	2.49525e-29	5.82117e-25	M18vM3	5
Tle5	-0.506061	0.277	0.404	7.58299e-33	1.76904e-28	M18vM3	5
Dlg2	-0.543514	0.36	0.515	1.4328e-29	3.34257e-25	M18vM3	4
Gnas	-0.557394	0.161	0.347	4.10445e-56	9.57528e-52	M18vM3	4
Rorb	-0.701258	0.599	0.807	1.77989e-92	4.15231e-88	M18vM3	4
AC149090.1	-0.807561	0.053	0.295	6.91711e-120	1.61369e-115	M18vM3	4
Gulp1	-1.03849	0.237	0.567	9.1718e-131	2.13969e-126	M18vM3	4
Hist3h2a	0.969021	0.674	0.439	2.04377e-88	4.7679e-84	M12vM3	2
Gm33497	0.899133	0.329	0.142	2.12101e-50	4.94809e-46	M12vM3	1
Glb1l3	0.840487	0.457	0.227	1.51506e-66	3.53448e-62	M12vM3	2
Col4a3	0.817972	0.454	0.253	1.66475e-51	3.88371e-47	M12vM3	2
Hist3h2ba	0.725441	0.361	0.2	8.77091e-41	2.04617e-36	M12vM3	2
Gm11961	0.571688	0.433	0.307	2.34819e-22	5.47809e-18	M12vM3	2
Immp2l	0.523092	0.481	0.351	2.58757e-19	6.03654e-15	M12vM3	2
Trim17	0.453054	0.381	0.271	8.68731e-17	2.02666e-12	M12vM3	1
Hdc	0.443884	0.261	0.176	2.78972e-13	6.50814e-09	M12vM3	1
Galntl6	0.354909	0.497	0.408	4.05904e-11	9.46934e-07	M12vM3	3
Negr1	0.348559	0.818	0.767	3.52344e-17	8.21984e-13	M12vM3	1
Taf4b	0.348487	0.293	0.227	8.22134e-08	0.00191796	M12vM3	2
Car2	0.333086	0.56	0.53	1.54769e-09	3.61061e-05	M12vM3	2
Ttll11	0.308221	0.623	0.574	1.35607e-07	0.00316357	M12vM3	1
Sgk1	0.276303	0.836	0.809	8.88995e-14	2.07394e-09	M12vM3	2
Faim	0.237628	0.768	0.761	1.1627e-09	2.71246e-05	M12vM3	1
Rev3l	-0.224298	0.206	0.308	6.35132e-13	1.4817e-08	M12vM3	4
Dnmt3a	-0.232375	0.356	0.453	1.30904e-10	3.05385e-06	M12vM3	6
Taok3	-0.234145	0.69	0.792	9.97006e-12	2.32592e-07	M12vM3	4
Doc2b	-0.237212	0.184	0.267	7.10909e-11	1.65848e-06	M12vM3	4
Wdr31	-0.237899	0.226	0.316	2.55793e-10	5.9674e-06	M12vM3	4
Lpin2	-0.238749	0.233	0.33	5.56501e-12	1.29826e-07	M12vM3	4
Magi1	-0.24019	0.203	0.272	1.25463e-07	0.00292693	M12vM3	3
A430035B10Rik	-0.24802	0.489	0.618	3.46424e-15	8.08172e-11	M12vM3	4
Snrk	-0.256135	0.29	0.398	3.33378e-13	7.77738e-09	M12vM3	4
Kif1a	-0.260824	0.176	0.28	1.00886e-15	2.35356e-11	M12vM3	4
Gm32442	-0.267006	0.418	0.517	7.25971e-11	1.69362e-06	M12vM3	6
Mylk	-0.280385	0.142	0.265	7.95197e-22	1.85511e-17	M12vM3	4
Aig1	-0.28182	0.23	0.327	1.93824e-12	4.52172e-08	M12vM3	4
Nxnl2	-0.290063	0.53	0.645	7.8552e-15	1.83254e-10	M12vM3	4
Rasa2	-0.294431	0.133	0.268	5.37592e-25	1.25415e-20	M12vM3	4
Gnas	-0.339904	0.224	0.347	2.58676e-20	6.03466e-16	M12vM3	4
Dlg2	-0.370405	0.388	0.515	7.63847e-17	1.78198e-12	M12vM3	4
Rorb	-0.443037	0.664	0.807	1.23769e-37	2.88742e-33	M12vM3	4
Gulp1	-0.742125	0.305	0.567	1.7784e-66	4.14884e-62	M12vM3	4
