# Supplementary material for: Transcriptional Heterogeneity and Differential Response of Rod Photoreceptor Pathway Uncovered by Single‐Cell RNA Sequencing of the Aging Mouse Retina
Source: Aging Cell. 2025 Feb 15;24(5):e70001. doi: 10.1111/acel.70001 (PMC12073905; doi:10.1111/acel.70001)
Supplement: Supplementary file 18 — Table S8. [file ACEL-24-e70001-s005.xlsx]

## Sheet: Sheet1
Cluster	ID	Description	GeneRatio	BgRatio	pvalue	p.adjust	qvalue	geneID	Count	Ratio
2	GO:0008542	visual learning	4/47	70/18737	2.82197e-05	0.00781577	0.00670514	Sgk1/Kmt2a/Meis2/Nptn	4	0.0851064
4	GO:0006094	gluconeogenesis	3/39	76/18737	0.000527642	0.0493867	0.0420779	Tpi1/Eno1/Aldoc	3	0.0769231
4	GO:0006096	glycolytic process	3/39	85/18737	0.000731806	0.0493867	0.0420779	Tpi1/Eno1/Aldoc	3	0.0769231
5	GO:0061621	canonical glycolysis	4/42	17/18737	5.08049e-08	8.1491e-06	6.02706e-06	Aldoa/Pkm/Gapdh/Pfkp	4	0.0952381
5	GO:2000767	positive regulation of cytoplasmic translation	3/42	15/18737	4.67663e-06	0.000234416	0.000173374	Pkm/Dhx36/Ybx1	3	0.0714286
5	GO:0055022	negative regulation of cardiac muscle tissue growth	3/42	29/18737	3.67452e-05	0.00155104	0.00114714	Pten/Yy1/Cited2	3	0.0714286
5	GO:0006754	ATP biosynthetic process	4/42	90/18737	4.84532e-05	0.00199279	0.00147387	Aldoa/Ndufs2/Atp5g1/Pkm	4	0.0952381
5	GO:0010719	negative regulation of epithelial to mesenchymal transition	3/42	33/18737	5.45252e-05	0.00218646	0.0016171	Pten/Spry2/Ppp2ca	3	0.0714286
5	GO:0032481	positive regulation of type I interferon production	3/42	63/18737	0.000378732	0.0121497	0.00898592	Hmgb2/Gapdh/Dhx36	3	0.0714286
5	GO:0006403	RNA localization	4/42	162/18737	0.000466572	0.0143919	0.0106443	Yy1/Dhx36/Ythdc1/Ybx1	4	0.0952381
5	GO:0018105	peptidyl-serine phosphorylation	5/42	296/18737	0.000501323	0.0150183	0.0111075	Pten/Cab39/Spry2/Mast2/Mif	5	0.119048
5	GO:2001020	regulation of response to DNA damage stimulus	5/42	311/18737	0.000627277	0.0171712	0.0126998	Taf10/Yy1/Mif/Nsmce4a/Smarca5	5	0.119048
5	GO:0007283	spermatogenesis	6/42	479/18737	0.000649896	0.0171712	0.0126998	Hmgb2/Mast2/Yy1/Dhx36/Lamp1/Ythdc1	6	0.142857
5	GO:0071900	regulation of protein serine/threonine kinase activity	5/42	325/18737	0.000765035	0.0188787	0.0139627	Pten/Cab39/Spry2/Ppp2ca/Mif	5	0.119048
5	GO:0097061	dendritic spine organization	3/42	100/18737	0.00145595	0.0307283	0.0227266	Pten/Abhd17b/Dhx36	3	0.0714286
5	GO:0001892	embryonic placenta development	3/42	101/18737	0.0014982	0.0310222	0.022944	Taf10/Cited2/Esrrb	3	0.0714286
5	GO:0000082	G1/S transition of mitotic cell cycle	4/42	222/18737	0.00150856	0.0310222	0.022944	Pten/Taf10/Ppp2ca/Esrrb	4	0.0952381
5	GO:0048762	mesenchymal cell differentiation	4/42	230/18737	0.00171738	0.0340084	0.0251525	Pten/Spry2/Ppp2ca/Cited2	4	0.0952381
5	GO:0007498	mesoderm development	3/42	109/18737	0.00186403	0.0343667	0.0254176	Taf10/Ppp2ca/Cited2	3	0.0714286
5	GO:0099175	regulation of postsynapse organization	3/42	109/18737	0.00186403	0.0343667	0.0254176	Pten/Abhd17b/Dhx36	3	0.0714286
5	GO:0001889	liver development	3/42	122/18737	0.00256914	0.0434781	0.0321563	Pkm/Taf10/Cited2	3	0.0714286
5	GO:1990830	cellular response to leukemia inhibitory factor	3/42	122/18737	0.00256914	0.0434781	0.0321563	Spry2/Pfkp/Smarca5	3	0.0714286
5	GO:0006352	DNA-templated transcription initiation	3/42	123/18737	0.00262929	0.0434781	0.0321563	Taf10/Dhx36/Smarca5	3	0.0714286
5	GO:0071453	cellular response to oxygen levels	3/42	123/18737	0.00262929	0.0434781	0.0321563	Pten/Ndufs2/Cited2	3	0.0714286
5	GO:2000112	regulation of cellular macromolecule biosynthetic process	5/42	441/18737	0.00293222	0.0472299	0.0349312	Pkm/Gapdh/Dhx36/Esrrb/Ybx1	5	0.119048
6	GO:0016188	synaptic vesicle maturation	3/44	12/18737	2.61905e-06	0.00356714	0.00294712	Slc17a7/Zdhhc2/Dlg4	3	0.0681818
6	GO:0007602	phototransduction	3/44	31/18737	5.18694e-05	0.0267734	0.0221197	Gngt1/Rs1/Rcvrn	3	0.0681818
6	GO:0060249	anatomical structure homeostasis	6/44	313/18737	8.56779e-05	0.0267734	0.0221197	Ush2a/Nxnl1/Dmd/Slc17a7/Xiap/Tjp1	6	0.136364
6	GO:0071456	cellular response to hypoxia	4/44	103/18737	9.87266e-05	0.0267734	0.0221197	Higd1a/Gngt1/Mgarp/Pgk1	4	0.0909091
6	GO:0001654	eye development	6/44	387/18737	0.000271529	0.0267734	0.0221197	Hmgn1/Fgfr2/Gngt1/Rs1/Pbx1/Hmgb1	6	0.136364
6	GO:0007601	visual perception	4/44	150/18737	0.000417598	0.0312432	0.0258126	Ush2a/Pde6g/Rs1/Rcvrn	4	0.0909091
