# Supplementary material for: Transcriptional Heterogeneity and Differential Response of Rod Photoreceptor Pathway Uncovered by Single‐Cell RNA Sequencing of the Aging Mouse Retina
Source: Aging Cell. 2025 Feb 15;24(5):e70001. doi: 10.1111/acel.70001 (PMC12073905; doi:10.1111/acel.70001)
Supplement: Supplementary file 19 — Table S9. [file ACEL-24-e70001-s021.xlsx]

## Sheet: S8_Table
Gene	p_val	avg_log2FC	pct.1	pct.2	p_val_adj	DGE	Cluster
Dpp10	0	2.74486	0.291	0.036	0	M24vM3	2
Immp2l	1.1427e-228	1.28941	0.515	0.246	2.6658e-224	M24vM3	1
Glb1l3	2.41308e-191	1.19664	0.283	0.077	5.62946e-187	M24vM3	1
Hist3h2a	9.33457e-141	1.03025	0.318	0.133	2.17766e-136	M24vM3	1
Col4a3	1.90824e-126	0.914154	0.35	0.16	4.45172e-122	M24vM3	1
mt-Co1	1.95083e-76	0.851712	0.697	0.625	4.55109e-72	M24vM3	2
mt-Co2	5.03727e-64	0.716952	0.704	0.622	1.17514e-59	M24vM3	1
mt-Nd1	9.51315e-52	0.682975	0.607	0.516	2.21932e-47	M24vM3	2
Galntl6	5.85083e-43	0.678717	0.426	0.325	1.36494e-38	M24vM3	2
mt-Co3	2.18945e-57	0.677424	0.751	0.694	5.10776e-53	M24vM3	1
Adgrb3	4.83083e-33	0.635159	0.302	0.216	1.12698e-28	M24vM3	2
mt-Atp6	6.51158e-56	0.620018	0.78	0.732	1.51909e-51	M24vM3	1
Car2	8.6039e-39	0.562768	0.269	0.177	2.0072e-34	M24vM3	2
Dcc	5.14377e-31	0.544703	0.348	0.259	1.19999e-26	M24vM3	3
mt-Cytb	7.39251e-42	0.543759	0.709	0.656	1.7246e-37	M24vM3	1
mt-Nd4	2.54209e-29	0.501965	0.568	0.502	5.93043e-25	M24vM3	1
Zswim6	2.28225e-40	0.483239	0.432	0.324	5.32427e-36	M24vM3	1
mt-Nd3	1.13521e-24	0.45017	0.442	0.361	2.64834e-20	M24vM3	1
Amy1	1.13528e-25	0.442293	0.297	0.219	2.6485e-21	M24vM3	1
Dnah7b	1.35328e-22	0.434552	0.254	0.185	3.15707e-18	M24vM3	2
mt-Nd2	9.0131e-19	0.414625	0.52	0.46	2.10267e-14	M24vM3	1
Kmt2a	4.76433e-27	0.411279	0.413	0.334	1.11147e-22	M24vM3	2
Rps27	2.01239e-21	0.408401	0.359	0.292	4.6947e-17	M24vM3	2
Stxbp5l	4.10473e-21	0.408137	0.264	0.195	9.57592e-17	M24vM3	2
Sgk1	7.28041e-28	0.399051	0.41	0.327	1.69845e-23	M24vM3	1
Ubc	1.468e-24	0.397258	0.272	0.196	3.42469e-20	M24vM3	2
Rpl39	5.58115e-16	0.395776	0.271	0.214	1.30203e-11	M24vM3	1
Rps24	9.07429e-28	0.389641	0.441	0.358	2.11694e-23	M24vM3	2
mt-Nd5	3.56385e-16	0.382658	0.316	0.255	8.3141e-12	M24vM3	1
Rnf207	7.71764e-22	0.367473	0.266	0.194	1.80045e-17	M24vM3	1
Khdrbs3	8.36338e-19	0.366259	0.25	0.188	1.95109e-14	M24vM3	1
Prkn	2.6592e-25	0.360986	0.506	0.423	6.20366e-21	M24vM3	2
Guca1a	5.29505e-46	0.351847	0.768	0.736	1.23528e-41	M24vM3	1
Rps21	9.22202e-15	0.344129	0.352	0.299	2.15141e-10	M24vM3	2
Fnip2	2.08184e-19	0.339332	0.307	0.236	4.85672e-15	M24vM3	2
Ptma	4.68326e-16	0.339301	0.289	0.232	1.09256e-11	M24vM3	2
Negr1	1.87655e-36	0.335457	0.736	0.667	4.37781e-32	M24vM3	4
Nr2e3	2.22518e-22	0.324593	0.509	0.451	5.19111e-18	M24vM3	2
Meis2	9.52042e-24	0.321613	0.495	0.413	2.22102e-19	M24vM3	1
Ip6k2	1.5152e-13	0.320628	0.289	0.234	3.5348e-09	M24vM3	2
Rpl7	9.4328e-15	0.319359	0.27	0.214	2.20058e-10	M24vM3	2
Crlf3	5.44114e-19	0.312924	0.428	0.356	1.26936e-14	M24vM3	2
Nr3c2	2.8751e-12	0.303399	0.306	0.253	6.70732e-08	M24vM3	1
Rps14	3.13613e-13	0.301241	0.316	0.262	7.31628e-09	M24vM3	2
Rpl9	3.89893e-19	0.301141	0.427	0.361	9.09582e-15	M24vM3	2
Rps15a	2.43015e-13	0.299865	0.276	0.222	5.66929e-09	M24vM3	1
Rps15	4.55696e-15	0.298005	0.333	0.275	1.06309e-10	M24vM3	2
Polr2a	1.60738e-12	0.294604	0.256	0.204	3.74985e-08	M24vM3	2
Unc80	4.50539e-14	0.294545	0.325	0.267	1.05106e-09	M24vM3	1
Tma7	6.58869e-32	0.290111	0.796	0.772	1.53708e-27	M24vM3	1
Nr6a1	2.61668e-08	0.28767	0.252	0.214	0.000610444	M24vM3	1
Rps29	1.34353e-14	0.282562	0.495	0.447	3.13431e-10	M24vM3	1
Rps28	3.46376e-11	0.281206	0.289	0.241	8.08061e-07	M24vM3	1
Rpl38	1.64878e-10	0.280799	0.284	0.239	3.84645e-06	M24vM3	2
Jarid2	3.8387e-15	0.27982	0.483	0.43	8.95529e-11	M24vM3	2
Nptn	2.15597e-15	0.278997	0.47	0.413	5.02967e-11	M24vM3	2
Atp2b1	3.32448e-11	0.275431	0.374	0.328	7.75569e-07	M24vM3	1
Faim	5.19317e-13	0.270039	0.381	0.326	1.21152e-08	M24vM3	4
Rps16	2.42623e-10	0.268458	0.278	0.233	5.66014e-06	M24vM3	1
Tbc1d32	1.20963e-11	0.263849	0.291	0.24	2.82195e-07	M24vM3	2
Rps8	3.31027e-10	0.261854	0.425	0.383	7.72252e-06	M24vM3	2
Rpl10a	1.14982e-10	0.260726	0.305	0.257	2.68243e-06	M24vM3	2
Rpl21	2.61188e-11	0.259635	0.337	0.289	6.09326e-07	M24vM3	2
Rpl28	4.2331e-10	0.258715	0.25	0.205	9.87541e-06	M24vM3	1
Rps23	1.56667e-10	0.257329	0.303	0.256	3.65488e-06	M24vM3	2
Rpl37a	8.30387e-10	0.257247	0.31	0.265	1.93721e-05	M24vM3	1
Rps27a	1.12387e-14	0.255539	0.371	0.311	2.62187e-10	M24vM3	2
Wdr17	1.05432e-31	0.255316	0.788	0.741	2.45963e-27	M24vM3	2
Fth1	5.4504e-10	0.253592	0.407	0.366	1.27152e-05	M24vM3	1
Rpl8	6.00821e-10	0.253303	0.311	0.265	1.40166e-05	M24vM3	1
Camk1d	4.78957e-15	0.25058	0.694	0.666	1.11736e-10	M24vM3	3
Akt3	3.24138e-14	0.250118	0.542	0.486	7.56181e-10	M24vM3	2
Rbp3	1.71872e-10	0.249426	0.435	0.396	4.0096e-06	M24vM3	2
Rapgef5	2.5324e-13	0.249206	0.472	0.42	5.90784e-09	M24vM3	2
Rpl37	1.79461e-10	0.247948	0.285	0.236	4.18665e-06	M24vM3	1
Rasgef1b	3.82491e-11	0.246811	0.398	0.348	8.92313e-07	M24vM3	2
Dmxl2	3.9743e-10	0.24657	0.334	0.287	9.27165e-06	M24vM3	2
Cpe	4.77235e-17	0.245989	0.566	0.51	1.11334e-12	M24vM3	2
Eif2s3y	1.60773e-09	0.242531	0.266	0.219	3.75068e-05	M24vM3	1
Ubb	1.06944e-17	0.242274	0.652	0.633	2.49491e-13	M24vM3	1
Rpl13a	3.06007e-11	0.24219	0.307	0.258	7.13885e-07	M24vM3	2
Ssh2	1.09275e-09	0.241403	0.363	0.315	2.54929e-05	M24vM3	1
Rps3	8.84479e-09	0.232181	0.251	0.21	0.00020634	M24vM3	2
Rps20	6.40741e-09	0.22995	0.272	0.227	0.000149478	M24vM3	2
Rplp1	7.12148e-09	0.225996	0.448	0.416	0.000166137	M24vM3	2
Casz1	3.86172e-20	-0.223673	0.581	0.663	9.009e-16	M24vM3	5
Fhod3	2.10018e-23	-0.229907	0.616	0.697	4.89952e-19	M24vM3	6
Gm20139	2.00067e-13	-0.230161	0.492	0.554	4.66736e-09	M24vM3	6
Ndfip1	6.38213e-08	-0.231406	0.301	0.34	0.00148889	M24vM3	6
Umad1	2.06389e-08	-0.231578	0.294	0.34	0.000481485	M24vM3	6
Arid1b	3.30229e-10	-0.231631	0.266	0.319	7.70391e-06	M24vM3	6
Rpgrip1	4.78404e-38	-0.232217	0.87	0.915	1.11607e-33	M24vM3	5
Arl15	2.64344e-09	-0.232404	0.214	0.262	6.16688e-05	M24vM3	6
Dixdc1	9.2195e-11	-0.239258	0.25	0.303	2.15082e-06	M24vM3	5
Tbc1d8	1.44249e-12	-0.241006	0.247	0.307	3.36519e-08	M24vM3	5
Ank3	1.48076e-14	-0.244355	0.506	0.572	3.45447e-10	M24vM3	5
Gm10353	6.57848e-15	-0.255567	0.205	0.272	1.53469e-10	M24vM3	6
Gm26827	2.06116e-16	-0.255654	0.245	0.32	4.80849e-12	M24vM3	6
Pitpnm3	4.18787e-16	-0.260129	0.396	0.468	9.76987e-12	M24vM3	6
Ctif	1.18281e-10	-0.261155	0.201	0.253	2.75937e-06	M24vM3	5
Dnm3	4.19982e-19	-0.261217	0.523	0.599	9.79777e-15	M24vM3	5
Tmlhe	3.36174e-21	-0.264266	0.472	0.559	7.84261e-17	M24vM3	6
Rgs9bp	2.53046e-11	-0.264484	0.219	0.269	5.90332e-07	M24vM3	5
Ablim1	8.05079e-16	-0.267701	0.311	0.383	1.87817e-11	M24vM3	6
Trappc9	1.70809e-12	-0.271674	0.22	0.276	3.9848e-08	M24vM3	6
Pde8b	2.90644e-23	-0.271856	0.466	0.559	6.78044e-19	M24vM3	6
Pdc	2.8086e-56	-0.28028	0.861	0.934	6.55218e-52	M24vM3	6
Gm19667	1.55586e-14	-0.284243	0.265	0.329	3.62967e-10	M24vM3	6
Wdr78	1.41843e-16	-0.284843	0.262	0.33	3.30906e-12	M24vM3	5
2310030A07Rik	8.92436e-19	-0.284996	0.201	0.276	2.08196e-14	M24vM3	6
Cdr2	5.92292e-14	-0.290795	0.207	0.265	1.38176e-09	M24vM3	6
Ush2a	9.58895e-50	-0.294	0.81	0.875	2.23701e-45	M24vM3	5
Gm44196	5.82192e-28	-0.294972	0.614	0.689	1.3582e-23	M24vM3	6
Fgfr2	9.05122e-30	-0.297069	0.556	0.651	2.11156e-25	M24vM3	6
Cecr2	1.1944e-14	-0.299686	0.195	0.255	2.78641e-10	M24vM3	6
Zdhhc2	1.92455e-27	-0.30169	0.37	0.472	4.48978e-23	M24vM3	5
Gm15283	1.10147e-22	-0.302027	0.461	0.551	2.56962e-18	M24vM3	6
Dscaml1	2.46371e-39	-0.304466	0.669	0.765	5.74759e-35	M24vM3	6
Dmd	7.55082e-115	-0.312063	0.979	0.991	1.76153e-110	M24vM3	5
Erc2	3.36855e-25	-0.314355	0.479	0.563	7.85848e-21	M24vM3	5
Synpo2	1.22397e-17	-0.316343	0.227	0.296	2.85539e-13	M24vM3	6
Grm8	8.55201e-30	-0.319183	0.608	0.682	1.9951e-25	M24vM3	5
Rnf157	7.886e-17	-0.327635	0.211	0.276	1.83973e-12	M24vM3	6
Ntng2	2.42588e-17	-0.328176	0.209	0.276	5.65933e-13	M24vM3	5
Slc22a29	3.59588e-14	-0.330719	0.225	0.285	8.38882e-10	M24vM3	6
Pbx1	8.62847e-26	-0.346618	0.325	0.416	2.01293e-21	M24vM3	6
Rabgap1	5.63775e-16	-0.349193	0.26	0.324	1.31523e-11	M24vM3	6
Gm32442	3.28713e-25	-0.350167	0.306	0.398	7.66855e-21	M24vM3	5
Xiap	1.83349e-31	-0.35576	0.445	0.545	4.27734e-27	M24vM3	5
Mast2	1.15959e-24	-0.35748	0.334	0.422	2.70521e-20	M24vM3	6
Fam57b	7.6206e-42	-0.362255	0.563	0.677	1.77781e-37	M24vM3	6
Cc2d2a	3.2621e-18	-0.365691	0.19	0.258	7.61015e-14	M24vM3	6
Zfp385b	4.00538e-35	-0.376045	0.484	0.587	9.34414e-31	M24vM3	6
Ext1	1.79045e-29	-0.381027	0.355	0.457	4.17695e-25	M24vM3	6
Calm1	2.15882e-21	-0.388036	0.213	0.28	5.03632e-17	M24vM3	6
Gm37459	1.79464e-33	-0.402747	0.273	0.383	4.18672e-29	M24vM3	6
Glp2r	3.76638e-31	-0.414646	0.193	0.289	8.78658e-27	M24vM3	6
Ptpn2	7.99971e-23	-0.43447	0.225	0.302	1.86625e-18	M24vM3	6
Taok3	3.83079e-49	-0.461578	0.449	0.57	8.93685e-45	M24vM3	6
Dlg4	5.40926e-45	-0.466498	0.349	0.466	1.26193e-40	M24vM3	5
A430035B10Rik	4.51645e-32	-0.469397	0.219	0.31	1.05364e-27	M24vM3	6
Rsrp1	1.6999e-52	-0.511017	0.389	0.518	3.9657e-48	M24vM3	6
F630040K05Rik	6.9479e-43	-0.528469	0.17	0.277	1.62087e-38	M24vM3	6
Gm11342	2.66193e-46	-0.53917	0.182	0.294	6.21003e-42	M24vM3	5
Gm12709	2.47919e-48	-0.623333	0.144	0.252	5.78371e-44	M24vM3	6
Esrrb	6.97756e-95	-0.643123	0.382	0.561	1.6278e-90	M24vM3	6
Tjp1	1.63869e-87	-0.656073	0.383	0.551	3.8229e-83	M24vM3	6
Phactr1	3.2995e-115	-0.700848	0.435	0.625	7.6974e-111	M24vM3	6
Rorb	6.34714e-170	-1.02111	0.253	0.483	1.48073e-165	M24vM3	6
Gulp1	1.05442e-172	-1.08654	0.148	0.378	2.45986e-168	M24vM3	6
Dlg2	7.577e-144	-1.11858	0.223	0.433	1.76764e-139	M24vM3	6
Immp2l	3.02916e-138	0.993788	0.444	0.246	7.06673e-134	M18vM3	1
Hist3h2a	3.84412e-116	0.921907	0.293	0.133	8.96794e-112	M18vM3	1
Col4a3	4.42748e-113	0.859167	0.331	0.16	1.03289e-108	M18vM3	1
mt-Co3	2.0303e-44	0.535483	0.752	0.694	4.73648e-40	M18vM3	1
mt-Co1	1.09694e-37	0.479997	0.684	0.625	2.55906e-33	M18vM3	2
mt-Co2	4.75792e-42	0.473176	0.696	0.622	1.10998e-37	M18vM3	1
Negr1	2.57056e-71	0.439355	0.765	0.667	5.99687e-67	M18vM3	4
Amy1	6.60864e-27	0.434088	0.298	0.219	1.54173e-22	M18vM3	1
mt-Atp6	6.60114e-42	0.405412	0.786	0.732	1.53998e-37	M18vM3	1
mt-Nd5	3.42003e-21	0.400858	0.324	0.255	7.9786e-17	M18vM3	1
mt-Nd4	4.52384e-26	0.385423	0.573	0.502	1.05537e-21	M18vM3	1
Faim	5.12106e-29	0.378182	0.41	0.326	1.19469e-24	M18vM3	4
Guca1a	1.80424e-58	0.360756	0.783	0.736	4.20911e-54	M18vM3	1
mt-Nd3	7.84758e-21	0.356555	0.433	0.361	1.83076e-16	M18vM3	1
Meis2	1.29828e-30	0.354011	0.503	0.413	3.02876e-26	M18vM3	1
mt-Nd1	5.11922e-23	0.350713	0.58	0.516	1.19426e-18	M18vM3	2
Tma7	3.5698e-50	0.343478	0.811	0.772	8.32799e-46	M18vM3	1
Stxbp5l	1.80752e-18	0.334293	0.258	0.195	4.21676e-14	M18vM3	2
Ttll11	1.63103e-23	0.332247	0.422	0.345	3.80502e-19	M18vM3	4
mt-Cytb	4.21571e-26	0.326444	0.701	0.656	9.83483e-22	M18vM3	1
Osbpl8	1.29108e-15	0.322938	0.27	0.213	3.01196e-11	M18vM3	4
Frmd5	3.97658e-28	0.321836	0.576	0.491	9.27697e-24	M18vM3	4
Sgk1	4.25614e-19	0.315167	0.391	0.327	9.92914e-15	M18vM3	1
Rpl39	6.12695e-11	0.311731	0.256	0.214	1.42936e-06	M18vM3	1
Nr2e3	4.3066e-24	0.30505	0.517	0.451	1.00469e-19	M18vM3	2
Hsp90aa1	1.29194e-20	0.304826	0.64	0.619	3.01397e-16	M18vM3	4
Zswim6	9.44933e-19	0.295436	0.394	0.324	2.20443e-14	M18vM3	1
mt-Nd2	5.03572e-21	0.291043	0.533	0.46	1.17478e-16	M18vM3	1
Galntl6	3.19413e-12	0.290094	0.376	0.325	7.45157e-08	M18vM3	2
Lhfpl3	1.68863e-34	0.287302	0.797	0.747	3.93941e-30	M18vM3	4
Nr6a1	1.10557e-10	0.286365	0.259	0.214	2.57919e-06	M18vM3	1
Kmt2a	3.80735e-17	0.284424	0.398	0.334	8.88216e-13	M18vM3	2
Rps21	2.57034e-11	0.276189	0.342	0.299	5.99634e-07	M18vM3	2
AY036118	1.07094e-16	0.275784	0.609	0.563	2.49839e-12	M18vM3	4
H3f3a	1.62591e-18	0.268993	0.546	0.505	3.79308e-14	M18vM3	4
Fau	1.67821e-11	0.262801	0.331	0.283	3.9151e-07	M18vM3	1
Gpx4	4.04817e-13	0.262774	0.428	0.381	9.44397e-09	M18vM3	4
Ubb	6.26169e-22	0.260024	0.658	0.633	1.46079e-17	M18vM3	1
Oaz1	3.82375e-15	0.256799	0.446	0.396	8.92044e-11	M18vM3	4
Fth1	2.97204e-12	0.255088	0.413	0.366	6.93348e-08	M18vM3	1
Rpl37	1.20546e-08	0.2516	0.276	0.236	0.000281222	M18vM3	1
Ndufa4	2.03895e-12	0.249326	0.484	0.435	4.75666e-08	M18vM3	4
Slc24a1	1.16097e-17	0.247641	0.564	0.515	2.70844e-13	M18vM3	1
Rpl8	6.31547e-09	0.245097	0.306	0.265	0.000147334	M18vM3	1
Eif1	1.35779e-09	0.244788	0.351	0.313	3.16758e-05	M18vM3	4
Rps3a1	1.9253e-07	0.243788	0.257	0.223	0.00449153	M18vM3	1
Prkn	3.87989e-12	0.240468	0.476	0.423	9.0514e-08	M18vM3	2
Atp2b1	3.21536e-10	0.239038	0.371	0.328	7.50112e-06	M18vM3	1
Rpl37a	5.02792e-08	0.236115	0.302	0.265	0.00117296	M18vM3	1
Rpl30	1.81996e-09	0.23498	0.343	0.301	4.24579e-05	M18vM3	1
Unc80	1.53385e-07	0.234925	0.302	0.267	0.00357831	M18vM3	1
Vtn	1.17853e-09	0.234117	0.398	0.36	2.74939e-05	M18vM3	4
Klf12	2.45105e-08	0.234073	0.366	0.329	0.000571805	M18vM3	4
Rpsa	9.67992e-10	0.233533	0.287	0.244	2.25823e-05	M18vM3	1
Gapdh	2.21318e-10	0.233122	0.531	0.507	5.16313e-06	M18vM3	4
Gngt1	1.29242e-48	0.231623	0.977	0.982	3.0151e-44	M18vM3	4
Rps10	1.13282e-09	0.2307	0.252	0.21	2.64275e-05	M18vM3	1
Rps23	1.76229e-07	0.230245	0.291	0.256	0.00411124	M18vM3	2
Rps18	3.37464e-07	0.226553	0.259	0.225	0.0078727	M18vM3	1
Diaph3	6.23674e-13	0.223833	0.496	0.447	1.45497e-08	M18vM3	4
Gm10353	4.83597e-13	-0.223253	0.213	0.272	1.12818e-08	M18vM3	6
Hk2	5.29771e-20	-0.224337	0.586	0.66	1.2359e-15	M18vM3	3
Trappc9	1.03317e-11	-0.224901	0.222	0.276	2.41028e-07	M18vM3	6
Pitpnm3	3.01299e-14	-0.225233	0.4	0.468	7.02899e-10	M18vM3	6
Dcc	2.35023e-09	-0.227858	0.215	0.259	5.48286e-05	M18vM3	3
Cadm1	6.08835e-26	-0.228102	0.72	0.785	1.42035e-21	M18vM3	3
Gm17057	5.32841e-14	-0.232097	0.392	0.455	1.24307e-09	M18vM3	6
Ablim1	1.15397e-11	-0.234754	0.328	0.383	2.6921e-07	M18vM3	6
Gm15283	5.26048e-14	-0.237405	0.488	0.551	1.22722e-09	M18vM3	6
Dscaml1	1.00959e-28	-0.244985	0.695	0.765	2.35528e-24	M18vM3	6
Gm26827	1.78353e-14	-0.246145	0.255	0.32	4.16081e-10	M18vM3	6
Ext1	1.59736e-13	-0.248195	0.396	0.457	3.72647e-09	M18vM3	6
Cc2d2a	5.08458e-09	-0.254722	0.214	0.258	0.000118618	M18vM3	6
Taok3	2.43529e-22	-0.254828	0.484	0.57	5.68128e-18	M18vM3	6
Rabgap1	2.73587e-11	-0.259143	0.271	0.324	6.38252e-07	M18vM3	6
Umad1	3.28684e-11	-0.261729	0.287	0.34	7.66786e-07	M18vM3	6
Cecr2	1.0478e-11	-0.262539	0.204	0.255	2.4444e-07	M18vM3	6
A430035B10Rik	3.03659e-13	-0.26668	0.255	0.31	7.08405e-09	M18vM3	6
Ndufaf2	1.18825e-12	-0.270746	0.249	0.305	2.77207e-08	M18vM3	6
Crxos	2.8856e-19	-0.294528	0.337	0.412	6.73182e-15	M18vM3	6
Tjp1	8.36406e-24	-0.295944	0.468	0.551	1.95125e-19	M18vM3	6
Slc17a1	5.62782e-16	-0.302187	0.266	0.331	1.31291e-11	M18vM3	6
Ptpn2	1.6616e-14	-0.304228	0.243	0.302	3.87634e-10	M18vM3	6
Kansl1l	5.72651e-18	-0.307803	0.31	0.382	1.33594e-13	M18vM3	6
Glp2r	1.58106e-19	-0.309636	0.215	0.289	3.68847e-15	M18vM3	6
Gm20139	1.48875e-24	-0.311955	0.471	0.554	3.47311e-20	M18vM3	6
Mast2	5.25182e-23	-0.319695	0.339	0.422	1.2252e-18	M18vM3	6
Esrrb	8.1091e-42	-0.378645	0.446	0.561	1.89177e-37	M18vM3	6
Gm12709	2.67955e-30	-0.444928	0.169	0.252	6.25111e-26	M18vM3	6
F630040K05Rik	1.19715e-33	-0.454215	0.187	0.277	2.79283e-29	M18vM3	6
Phactr1	6.76774e-58	-0.464955	0.501	0.625	1.57885e-53	M18vM3	6
Tmlhe	8.91683e-62	-0.485452	0.422	0.559	2.08021e-57	M18vM3	6
Zfp385b	2.66402e-88	-0.609357	0.433	0.587	6.21489e-84	M18vM3	6
Rorb	6.81759e-118	-0.749716	0.295	0.483	1.59048e-113	M18vM3	6
Dlg2	2.77754e-89	-0.821877	0.278	0.433	6.47973e-85	M18vM3	6
Gulp1	1.55314e-220	-1.21582	0.134	0.378	3.62332e-216	M18vM3	6
Col4a3	2.10706e-78	0.795835	0.295	0.16	4.91557e-74	M12vM3	1
Immp2l	5.40817e-81	0.794191	0.393	0.246	1.26167e-76	M12vM3	1
mt-Co3	1.89497e-21	0.462109	0.713	0.694	4.42078e-17	M12vM3	1
mt-Nd3	1.03931e-14	0.428184	0.407	0.361	2.42462e-10	M12vM3	1
mt-Co2	1.23166e-18	0.423966	0.641	0.622	2.87335e-14	M12vM3	1
mt-Cytb	1.72561e-18	0.423127	0.668	0.656	4.02567e-14	M12vM3	1
mt-Atp6	7.72945e-16	0.38733	0.726	0.732	1.8032e-11	M12vM3	1
Adgrb3	7.33708e-09	0.367359	0.251	0.216	0.000171167	M12vM3	2
mt-Nd4	2.7966e-11	0.355888	0.523	0.502	6.5242e-07	M12vM3	1
Zswim6	1.17221e-17	0.352834	0.378	0.324	2.73465e-13	M12vM3	1
Negr1	2.98653e-35	0.340089	0.715	0.667	6.96729e-31	M12vM3	4
Amy1	5.56404e-11	0.329878	0.26	0.219	1.29803e-06	M12vM3	1
Sgk1	1.58878e-11	0.32321	0.363	0.327	3.70646e-07	M12vM3	1
Ttll11	5.83825e-16	0.31193	0.398	0.345	1.362e-11	M12vM3	4
mt-Co1	8.51763e-11	0.301365	0.627	0.625	1.98708e-06	M12vM3	2
mt-Nd1	5.68895e-10	0.290451	0.536	0.516	1.32718e-05	M12vM3	2
Tma7	2.41738e-18	0.248039	0.769	0.772	5.6395e-14	M12vM3	1
Guca1a	2.65648e-19	0.243936	0.731	0.736	6.1973e-15	M12vM3	1
Ubb	1.72141e-11	0.231517	0.621	0.633	4.01587e-07	M12vM3	1
Pla2r1	4.89749e-11	0.226198	0.568	0.555	1.14254e-06	M12vM3	1
Taok3	4.10446e-18	-0.224164	0.473	0.57	9.57529e-14	M12vM3	6
Glp2r	5.01579e-14	-0.224887	0.222	0.289	1.17013e-09	M12vM3	6
Rabgap1	6.60672e-14	-0.231397	0.254	0.324	1.54128e-09	M12vM3	6
Fam57b	1.81515e-23	-0.231488	0.571	0.677	4.23456e-19	M12vM3	6
Fgfr2	1.73422e-22	-0.249771	0.546	0.651	4.04576e-18	M12vM3	6
Trappc9	1.10466e-16	-0.261972	0.206	0.276	2.57705e-12	M12vM3	6
Gm12709	3.58546e-17	-0.263053	0.184	0.252	8.36452e-13	M12vM3	6
Esrrb	1.91048e-25	-0.272462	0.451	0.561	4.45697e-21	M12vM3	6
F630040K05Rik	4.93736e-24	-0.297829	0.191	0.277	1.15184e-19	M12vM3	6
Phactr1	1.70264e-31	-0.307019	0.508	0.625	3.9721e-27	M12vM3	6
Zfp385b	1.19511e-40	-0.40494	0.469	0.587	2.78808e-36	M12vM3	6
Dcc	6.09015e-34	-0.512794	0.169	0.259	1.42077e-29	M12vM3	3
Rorb	3.86605e-67	-0.534086	0.321	0.483	9.01912e-63	M12vM3	6
Dlg2	1.82852e-54	-0.589712	0.302	0.433	4.26576e-50	M12vM3	6
Gulp1	1.74785e-111	-0.768304	0.188	0.378	4.07756e-107	M12vM3	6
