# Supplementary material for: Transcriptional Heterogeneity and Differential Response of Rod Photoreceptor Pathway Uncovered by Single‐Cell RNA Sequencing of the Aging Mouse Retina
Source: Aging Cell. 2025 Feb 15;24(5):e70001. doi: 10.1111/acel.70001 (PMC12073905; doi:10.1111/acel.70001)
Supplement: Supplementary file 20 — Table S10. [file ACEL-24-e70001-s017.xlsx]

## Sheet: Sheet1
Cluster	ID	Description	GeneRatio	BgRatio	pvalue	p.adjust	qvalue	geneID	Count	Ratio
1	GO:0002181	cytoplasmic translation	15/35	143/18737	2.33061e-23	1.26086e-20	1.02302e-20	Rpl39/Rps15a/Rps29/Rps28/Rps16/Rpl28/Rpl37a/Rpl8/Eif2s3y/Fau/Rps3a1/Rpl30/Rpsa/Rps10/Rps18	15	0.428571
1	GO:1901798	positive regulation of signal transduction by p53 class mediator	3/35	30/18737	2.34171e-05	0.00633433	0.00513944	Rpl37/Ubb/Pla2r1	3	0.0857143
1	GO:0061844	antimicrobial humoral immune response mediated by antimicrobial peptide	3/35	53/18737	0.000131196	0.0236591	0.0191961	Rpl39/Fau/Rpl30	3	0.0857143
1	GO:0042274	ribosomal small subunit biogenesis	3/35	72/18737	0.000325995	0.0293939	0.0238491	Rps28/Rps16/Rpsa	3	0.0857143
1	GO:0006875	cellular metal ion homeostasis	5/35	389/18737	0.000730644	0.0359344	0.0291558	Sgk1/Nr3c2/Atp2b1/Fth1/Slc24a1	5	0.142857
2	GO:0002181	cytoplasmic translation	16/42	143/18737	7.86453e-24	7.73084e-21	6.75522e-21	Rps24/Rps21/Rpl7/Rps14/Rpl9/Rps15/Rpl38/Rps8/Rpl10a/Rpl21/Rps23/Rps27a/Rpl13a/Rps3/Rps20/Rplp1	16	0.380952
2	GO:0000028	ribosomal small subunit assembly	4/42	19/18737	8.24711e-08	1.15813e-05	1.01198e-05	Rps27/Rps14/Rps15/Rpl38	4	0.0952381
2	GO:0000462	maturation of SSU-rRNA from tricistronic rRNA transcript (SSU-rRNA, 5.8S rRNA, LSU-rRNA)	3/42	36/18737	7.10214e-05	0.00581783	0.00508363	Rps21/Rps14/Rps8	3	0.0714286
2	GO:0042273	ribosomal large subunit biogenesis	3/42	67/18737	0.000454044	0.029755	0.026	Rpl7/Rpl38/Rpl10a	3	0.0714286
2	GO:0007612	learning	4/42	180/18737	0.000693327	0.0425379	0.0371697	Adgrb3/Kmt2a/Prkn/Nptn	4	0.0952381
2	GO:1901796	regulation of signal transduction by p53 class mediator	3/42	79/18737	0.00073565	0.0425379	0.0371697	Prkn/Rps15/Rps20	3	0.0714286
5	GO:0099173	postsynapse organization	4/17	204/18737	2.90572e-05	0.00379008	0.00205746	Dnm3/Zdhhc2/Ntng2/Dlg4	4	0.235294
5	GO:0045665	negative regulation of neuron differentiation	3/17	84/18737	5.64838e-05	0.00379008	0.00205746	Casz1/Dixdc1/Dmd	3	0.176471
5	GO:1905477	positive regulation of protein localization to membrane	3/17	111/18737	0.000129514	0.0059192	0.00321326	Ank3/Zdhhc2/Dlg4	3	0.176471
5	GO:0007601	visual perception	3/17	150/18737	0.000314929	0.00968721	0.00525874	Rpgrip1/Rgs9bp/Ush2a	3	0.176471
5	GO:0031346	positive regulation of cell projection organization	4/17	431/18737	0.000517996	0.0133446	0.00724415	Dixdc1/Dnm3/Dmd/Dlg4	4	0.235294
5	GO:2001257	regulation of cation channel activity	3/17	189/18737	0.000618917	0.0152197	0.00826209	Ank3/Dmd/Dlg4	3	0.176471
5	GO:0099504	synaptic vesicle cycle	3/17	225/18737	0.00102597	0.0182318	0.00989722	Dnm3/Erc2/Grm8	3	0.176471
5	GO:0048167	regulation of synaptic plasticity	3/17	233/18737	0.00113476	0.0185614	0.0100761	Zdhhc2/Erc2/Dlg4	3	0.176471
5	GO:0060249	anatomical structure homeostasis	3/17	313/18737	0.00263881	0.0287588	0.0156119	Ush2a/Dmd/Xiap	3	0.176471
5	GO:0016050	vesicle organization	3/17	315/18737	0.00268686	0.0287588	0.0156119	Dnm3/Zdhhc2/Dlg4	3	0.176471
5	GO:0021700	developmental maturation	3/17	316/18737	0.00271109	0.0287588	0.0156119	Ank3/Zdhhc2/Dlg4	3	0.176471
5	GO:0031589	cell-substrate adhesion	3/17	349/18737	0.00358844	0.0351652	0.0190896	Ush2a/Dmd/Ntng2	3	0.176471
5	GO:1990778	protein localization to cell periphery	3/17	365/18737	0.00406979	0.0386273	0.020969	Ank3/Zdhhc2/Dlg4	3	0.176471
