# Supplementary material for: Transcriptional Heterogeneity and Differential Response of Rod Photoreceptor Pathway Uncovered by Single‐Cell RNA Sequencing of the Aging Mouse Retina
Source: Aging Cell. 2025 Feb 15;24(5):e70001. doi: 10.1111/acel.70001 (PMC12073905; doi:10.1111/acel.70001)
Supplement: Supplementary file 21 — Table S11. [file ACEL-24-e70001-s012.xlsx]

## Sheet: Rod_bipolar_DGE_Cluster
Gene	p_val	avg_log2FC	pct.1	pct.2	p_val_adj	CellType	DGE	Cluster
2410018L13Rik	1.23169e-201	0.958464	0.843	0.538	2.87342e-197	Rod_bipolar	M12vM3	1
2410018L13Rik	0	1.15537	0.927	0.538	0	Rod_bipolar	M18vM3	1
2410018L13Rik	0	1.44408	0.974	0.538	0	Rod_bipolar	M24vM3	1
4930402D18Rik	5.5802e-20	0.262537	0.58	0.46	1.30181e-15	Rod_bipolar	M24vM3	1
5730507C01Rik	2.11521e-77	0.539211	0.553	0.32	4.93456e-73	Rod_bipolar	M12vM3	1
5730507C01Rik	3.52045e-140	0.68405	0.653	0.32	8.21287e-136	Rod_bipolar	M18vM3	1
5730507C01Rik	6.0341e-165	0.724014	0.691	0.32	1.4077e-160	Rod_bipolar	M24vM3	1
9030624G23Rik	6.03434e-39	0.418559	0.593	0.462	1.40775e-34	Rod_bipolar	M12vM3	1
9030624G23Rik	1.0303e-92	0.585794	0.689	0.462	2.4036e-88	Rod_bipolar	M18vM3	1
9030624G23Rik	4.6766e-128	0.641339	0.754	0.462	1.091e-123	Rod_bipolar	M24vM3	1
Abhd3	2.45499e-28	0.236001	0.371	0.235	5.72724e-24	Rod_bipolar	M24vM3	1
Aldoa	9.64871e-53	0.298846	0.992	0.98	2.25095e-48	Rod_bipolar	M24vM3	1
Atp5b	3.76264e-86	0.424924	0.986	0.941	8.77787e-82	Rod_bipolar	M24vM3	1
Atp5c1	5.69162e-38	0.278612	0.93	0.852	1.3278e-33	Rod_bipolar	M24vM3	1
Atp5f1	1.05348e-52	0.339216	0.926	0.86	2.45766e-48	Rod_bipolar	M24vM3	1
Atp5g1	6.41328e-21	0.282997	0.821	0.818	1.49615e-16	Rod_bipolar	M12vM3	1
Atp5g1	9.41391e-48	0.354853	0.902	0.818	2.19617e-43	Rod_bipolar	M24vM3	1
Atp5g3	9.08276e-54	0.369514	0.93	0.85	2.11892e-49	Rod_bipolar	M24vM3	1
Atp5h	2.10112e-33	0.245414	0.97	0.923	4.9017e-29	Rod_bipolar	M24vM3	1
Atp5j	3.34622e-37	0.268856	0.937	0.869	7.80641e-33	Rod_bipolar	M24vM3	1
Atp5l	2.85706e-24	0.249544	0.927	0.907	6.66523e-20	Rod_bipolar	M12vM3	1
Atp5l	1.72094e-37	0.27961	0.967	0.907	4.01478e-33	Rod_bipolar	M24vM3	1
Atp5o	3.48382e-42	0.353283	0.842	0.74	8.12741e-38	Rod_bipolar	M24vM3	1
Atp6v1g1	3.29896e-63	0.388361	0.919	0.833	7.69614e-59	Rod_bipolar	M24vM3	1
BC031181	4.52928e-42	0.300397	0.847	0.75	1.05664e-37	Rod_bipolar	M24vM3	1
C1qtnf12	3.53516e-37	0.32184	0.61	0.477	8.24717e-33	Rod_bipolar	M24vM3	1
Calm1	3.05104e-52	0.277611	0.991	0.994	7.11776e-48	Rod_bipolar	M12vM3	1
Calm1	1.33884e-68	0.329677	0.997	0.994	3.12339e-64	Rod_bipolar	M18vM3	1
Calm1	3.11568e-61	0.295903	0.998	0.994	7.26857e-57	Rod_bipolar	M24vM3	1
Calm3	4.58879e-25	0.245292	0.832	0.751	1.07052e-20	Rod_bipolar	M24vM3	1
Caly	8.71962e-21	0.289421	0.683	0.647	2.0342e-16	Rod_bipolar	M12vM3	1
Caly	2.0796e-20	0.255824	0.695	0.647	4.85149e-16	Rod_bipolar	M18vM3	1
Caly	5.40261e-51	0.375753	0.783	0.647	1.26038e-46	Rod_bipolar	M24vM3	1
Cfl1	8.983e-30	0.244577	0.925	0.847	2.09564e-25	Rod_bipolar	M24vM3	1
Chchd10	6.0782e-27	0.302944	0.899	0.891	1.41798e-22	Rod_bipolar	M12vM3	1
Chchd10	1.82327e-36	0.325325	0.923	0.891	4.2535e-32	Rod_bipolar	M18vM3	1
Chchd10	2.54057e-112	0.542935	0.969	0.891	5.92691e-108	Rod_bipolar	M24vM3	1
Chgb	1.17529e-44	0.263502	0.994	0.969	2.74183e-40	Rod_bipolar	M18vM3	1
Chgb	2.54097e-58	0.292009	0.994	0.969	5.92782e-54	Rod_bipolar	M24vM3	1
Ckb	1.33812e-72	0.338152	0.998	0.983	3.1217e-68	Rod_bipolar	M24vM3	1
Cngb1	6.70552e-21	0.270567	0.665	0.633	1.56433e-16	Rod_bipolar	M18vM3	1
Cngb1	2.78955e-26	0.26471	0.725	0.633	6.50773e-22	Rod_bipolar	M24vM3	1
Cngb3	3.3327e-51	1.15679	0.264	0.122	7.77486e-47	Rod_bipolar	M18vM3	1
Cngb3	7.0693e-56	1.12266	0.273	0.122	1.6492e-51	Rod_bipolar	M24vM3	1
Cox4i1	7.64916e-34	0.259468	0.956	0.945	1.78447e-29	Rod_bipolar	M12vM3	1
Cox4i1	1.15505e-24	0.231089	0.965	0.945	2.69461e-20	Rod_bipolar	M18vM3	1
Cox4i1	1.73828e-83	0.402251	0.984	0.945	4.05522e-79	Rod_bipolar	M24vM3	1
Cox5a	5.76297e-47	0.335005	0.884	0.798	1.34444e-42	Rod_bipolar	M24vM3	1
Cox5b	3.37024e-21	0.251447	0.878	0.857	7.86243e-17	Rod_bipolar	M12vM3	1
Cox5b	4.58336e-76	0.440457	0.944	0.857	1.06925e-71	Rod_bipolar	M24vM3	1
Cuedc2	2.38819e-28	0.252048	0.714	0.613	5.5714e-24	Rod_bipolar	M24vM3	1
Cyc1	6.09873e-32	0.290006	0.719	0.621	1.42277e-27	Rod_bipolar	M24vM3	1
Dync2h1	5.27551e-34	0.392558	0.783	0.709	1.23072e-29	Rod_bipolar	M18vM3	1
Dync2h1	1.22675e-34	0.330646	0.805	0.709	2.86187e-30	Rod_bipolar	M24vM3	1
Esd	6.28877e-34	0.286865	0.719	0.61	1.46711e-29	Rod_bipolar	M24vM3	1
Frrs1l	6.18595e-22	0.277138	0.366	0.26	1.44312e-17	Rod_bipolar	M18vM3	1
Fth1	2.72904e-20	0.223571	0.938	0.937	6.36659e-16	Rod_bipolar	M18vM3	1
Fth1	1.07079e-55	0.342086	0.977	0.937	2.49804e-51	Rod_bipolar	M24vM3	1
Fuom	1.2418e-27	0.266563	0.583	0.466	2.89701e-23	Rod_bipolar	M24vM3	1
Gm19466	3.0996e-18	0.252409	0.487	0.391	7.23106e-14	Rod_bipolar	M18vM3	1
Gm19466	4.71886e-19	0.236437	0.505	0.391	1.10086e-14	Rod_bipolar	M24vM3	1
Gm49692	1.55415e-94	0.454644	0.302	0.073	3.62569e-90	Rod_bipolar	M18vM3	1
Gm49692	3.51755e-127	0.512693	0.355	0.073	8.2061e-123	Rod_bipolar	M24vM3	1
Gm49769	1.87665e-26	0.277393	0.273	0.158	4.37803e-22	Rod_bipolar	M12vM3	1
Gm49769	9.73148e-44	0.317369	0.319	0.158	2.27026e-39	Rod_bipolar	M18vM3	1
Gm49769	2.36793e-110	0.511984	0.444	0.158	5.52414e-106	Rod_bipolar	M24vM3	1
Gm5784	2.37793e-17	0.226009	0.27	0.182	5.54747e-13	Rod_bipolar	M12vM3	1
Gm5784	7.04253e-38	0.296176	0.331	0.182	1.64295e-33	Rod_bipolar	M18vM3	1
Gm5784	6.58195e-73	0.383216	0.409	0.182	1.5355e-68	Rod_bipolar	M24vM3	1
Golgb1	2.66492e-20	0.246278	0.678	0.589	6.217e-16	Rod_bipolar	M24vM3	1
Got1	9.82277e-28	0.25996	0.812	0.72	2.29155e-23	Rod_bipolar	M24vM3	1
Hint1	1.19064e-33	0.272551	0.869	0.782	2.77764e-29	Rod_bipolar	M24vM3	1
Hint2	1.33431e-25	0.228716	0.471	0.34	3.11281e-21	Rod_bipolar	M24vM3	1
Kcnt2	1.87697e-32	0.361061	0.34	0.198	4.37878e-28	Rod_bipolar	M18vM3	1
Kcnt2	1.85532e-35	0.319177	0.355	0.198	4.32827e-31	Rod_bipolar	M24vM3	1
Mapk10	5.14506e-12	0.237293	0.671	0.634	1.20029e-07	Rod_bipolar	M18vM3	1
Mdh1	6.25143e-20	0.241769	0.893	0.894	1.4584e-15	Rod_bipolar	M12vM3	1
Mdh1	5.98872e-103	0.494487	0.961	0.894	1.39711e-98	Rod_bipolar	M24vM3	1
Mdh2	1.42429e-16	0.227345	0.762	0.75	3.32274e-12	Rod_bipolar	M18vM3	1
Mdh2	1.12423e-57	0.391952	0.855	0.75	2.62272e-53	Rod_bipolar	M24vM3	1
Mff	8.3341e-26	0.241597	0.693	0.585	1.94426e-21	Rod_bipolar	M24vM3	1
Micos13	4.39738e-25	0.245262	0.64	0.532	1.02587e-20	Rod_bipolar	M24vM3	1
Mrpl55	3.57609e-27	0.23934	0.415	0.289	8.34267e-23	Rod_bipolar	M24vM3	1
mt-Atp6	1.23888e-117	0.369572	0.998	0.994	2.89019e-113	Rod_bipolar	M12vM3	1
mt-Atp6	1.44559e-139	0.405197	0.999	0.994	3.37243e-135	Rod_bipolar	M18vM3	1
mt-Atp6	4.67466e-149	0.401212	0.999	0.994	1.09055e-144	Rod_bipolar	M24vM3	1
mt-Co2	3.38252e-134	0.406205	0.994	0.992	7.89107e-130	Rod_bipolar	M12vM3	1
mt-Co2	1.58074e-184	0.481285	0.999	0.992	3.68771e-180	Rod_bipolar	M18vM3	1
mt-Co2	3.38575e-305	0.639483	0.999	0.992	7.89863e-301	Rod_bipolar	M24vM3	1
mt-Co3	9.55884e-97	0.325199	0.997	0.993	2.22998e-92	Rod_bipolar	M12vM3	1
mt-Co3	3.83374e-86	0.301819	0.999	0.993	8.94372e-82	Rod_bipolar	M18vM3	1
mt-Co3	1.75424e-60	0.242277	0.999	0.993	4.09247e-56	Rod_bipolar	M24vM3	1
mt-Cytb	7.31592e-100	0.353711	0.996	0.992	1.70673e-95	Rod_bipolar	M12vM3	1
mt-Cytb	4.74197e-98	0.350307	0.999	0.992	1.10625e-93	Rod_bipolar	M18vM3	1
mt-Cytb	4.87353e-100	0.340912	0.998	0.992	1.13695e-95	Rod_bipolar	M24vM3	1
mt-Nd1	1.16912e-61	0.272826	0.992	0.987	2.72744e-57	Rod_bipolar	M12vM3	1
mt-Nd1	2.4763e-72	0.300976	0.997	0.987	5.77696e-68	Rod_bipolar	M18vM3	1
mt-Nd1	5.35639e-120	0.393982	0.998	0.987	1.24959e-115	Rod_bipolar	M24vM3	1
mt-Nd2	2.04936e-54	0.297837	0.991	0.983	4.78096e-50	Rod_bipolar	M12vM3	1
mt-Nd2	6.49464e-101	0.416757	0.997	0.983	1.51513e-96	Rod_bipolar	M18vM3	1
mt-Nd2	1.28001e-79	0.348165	0.998	0.983	2.98614e-75	Rod_bipolar	M24vM3	1
Myh7b	1.82874e-47	0.347555	0.435	0.251	4.26627e-43	Rod_bipolar	M24vM3	1
Myl6	5.9639e-30	0.242821	0.946	0.904	1.39132e-25	Rod_bipolar	M24vM3	1
Ndn	1.20071e-49	0.42724	0.787	0.711	2.80113e-45	Rod_bipolar	M12vM3	1
Ndn	7.58808e-85	0.537974	0.843	0.711	1.77022e-80	Rod_bipolar	M18vM3	1
Ndn	1.10992e-108	0.700439	0.847	0.711	2.58933e-104	Rod_bipolar	M24vM3	1
Ndufa11	1.5611e-23	0.293791	0.697	0.646	3.64189e-19	Rod_bipolar	M12vM3	1
Ndufa11	1.30378e-24	0.297036	0.7	0.646	3.0416e-20	Rod_bipolar	M18vM3	1
Ndufa11	2.19396e-84	0.485671	0.818	0.646	5.11828e-80	Rod_bipolar	M24vM3	1
Ndufa13	2.48984e-22	0.253574	0.882	0.87	5.80855e-18	Rod_bipolar	M12vM3	1
Ndufa13	1.44052e-18	0.226648	0.886	0.87	3.36059e-14	Rod_bipolar	M18vM3	1
Ndufa13	1.56117e-33	0.280921	0.931	0.87	3.64205e-29	Rod_bipolar	M24vM3	1
Ndufa2	6.2353e-44	0.325527	0.897	0.82	1.45463e-39	Rod_bipolar	M24vM3	1
Ndufa4	2.14978e-40	0.276887	0.989	0.967	5.01521e-36	Rod_bipolar	M24vM3	1
Ndufa5	3.05359e-26	0.269436	0.895	0.881	7.12372e-22	Rod_bipolar	M12vM3	1
Ndufa5	8.96292e-42	0.297325	0.949	0.881	2.09096e-37	Rod_bipolar	M24vM3	1
Ndufa7	2.03931e-27	0.231433	0.899	0.82	4.75749e-23	Rod_bipolar	M24vM3	1
Ndufab1	1.01986e-33	0.288469	0.803	0.693	2.37923e-29	Rod_bipolar	M24vM3	1
Ndufb5	7.95148e-32	0.270381	0.835	0.741	1.855e-27	Rod_bipolar	M24vM3	1
Ndufb7	8.9092e-31	0.266389	0.884	0.81	2.07843e-26	Rod_bipolar	M24vM3	1
Ndufb8	2.8115e-17	0.226999	0.823	0.82	6.55895e-13	Rod_bipolar	M18vM3	1
Ndufb8	6.20215e-71	0.407615	0.915	0.82	1.4469e-66	Rod_bipolar	M24vM3	1
Ndufb9	4.38425e-25	0.264613	0.838	0.815	1.0228e-20	Rod_bipolar	M12vM3	1
Ndufb9	1.39171e-29	0.289439	0.851	0.815	3.24672e-25	Rod_bipolar	M18vM3	1
Ndufb9	6.59661e-138	0.611944	0.93	0.815	1.53892e-133	Rod_bipolar	M24vM3	1
Ndufc2	3.8758e-25	0.274033	0.87	0.844	9.04185e-21	Rod_bipolar	M12vM3	1
Ndufc2	2.49025e-39	0.292552	0.921	0.844	5.80951e-35	Rod_bipolar	M24vM3	1
Ndufs7	2.51384e-48	0.336734	0.881	0.766	5.86453e-44	Rod_bipolar	M24vM3	1
Ndufv1	9.00293e-32	0.2828	0.657	0.533	2.10029e-27	Rod_bipolar	M24vM3	1
Park7	7.21979e-49	0.322239	0.899	0.812	1.68431e-44	Rod_bipolar	M24vM3	1
Pcp2	1.88362e-47	0.290733	0.997	1	4.39431e-43	Rod_bipolar	M12vM3	1
Pcp2	1.94531e-26	0.229972	0.999	1	4.53821e-22	Rod_bipolar	M18vM3	1
Pcp2	6.0701e-73	0.350448	0.997	1	1.41609e-68	Rod_bipolar	M24vM3	1
Pcsk1n	2.0369e-88	0.423797	0.971	0.915	4.75189e-84	Rod_bipolar	M24vM3	1
Pgam1	4.96194e-68	0.390133	0.981	0.946	1.15757e-63	Rod_bipolar	M24vM3	1
Pgk1	1.95941e-49	0.367483	0.94	0.856	4.5711e-45	Rod_bipolar	M24vM3	1
Pnn	7.92799e-26	0.238787	0.862	0.778	1.84952e-21	Rod_bipolar	M24vM3	1
Prdx5	4.94771e-21	0.267893	0.76	0.733	1.15425e-16	Rod_bipolar	M12vM3	1
Prdx5	5.70863e-22	0.279231	0.772	0.733	1.33177e-17	Rod_bipolar	M18vM3	1
Prdx5	8.97729e-70	0.428226	0.861	0.733	2.09431e-65	Rod_bipolar	M24vM3	1
Psma6	1.72616e-27	0.250468	0.608	0.492	4.02697e-23	Rod_bipolar	M24vM3	1
Psma7	5.90005e-42	0.308243	0.834	0.723	1.37642e-37	Rod_bipolar	M24vM3	1
Psmb2	1.87639e-30	0.252505	0.69	0.569	4.37743e-26	Rod_bipolar	M24vM3	1
Psmb3	5.05386e-34	0.280389	0.706	0.591	1.17901e-29	Rod_bipolar	M24vM3	1
Psmb6	1.17692e-26	0.245477	0.759	0.67	2.74565e-22	Rod_bipolar	M24vM3	1
Rab3a	2.93836e-56	0.347694	0.933	0.857	6.85489e-52	Rod_bipolar	M24vM3	1
Rabac1	1.44518e-40	0.309573	0.911	0.835	3.37145e-36	Rod_bipolar	M24vM3	1
Ran	1.88214e-25	0.230871	0.893	0.815	4.39084e-21	Rod_bipolar	M24vM3	1
Sdhb	1.09128e-47	0.359308	0.653	0.499	2.54584e-43	Rod_bipolar	M24vM3	1
Selenom	2.92407e-25	0.239425	0.825	0.734	6.82156e-21	Rod_bipolar	M24vM3	1
Slc25a4	2.42433e-67	0.358777	0.984	0.943	5.65573e-63	Rod_bipolar	M24vM3	1
Smim40	7.04943e-61	0.367937	0.965	0.907	1.64456e-56	Rod_bipolar	M24vM3	1
Spint2	2.33676e-26	0.259481	0.536	0.422	5.45142e-22	Rod_bipolar	M24vM3	1
Srp14	4.13681e-28	0.242518	0.714	0.596	9.65077e-24	Rod_bipolar	M24vM3	1
Ssb	3.0558e-24	0.228507	0.865	0.778	7.12887e-20	Rod_bipolar	M24vM3	1
Ssr4	1.94038e-23	0.232866	0.463	0.343	4.52672e-19	Rod_bipolar	M24vM3	1
Suclg1	3.04881e-27	0.254362	0.74	0.646	7.11257e-23	Rod_bipolar	M24vM3	1
Tpi1	1.87629e-37	0.307132	0.974	0.937	4.37719e-33	Rod_bipolar	M24vM3	1
Ttc1	1.83836e-23	0.239868	0.772	0.687	4.28871e-19	Rod_bipolar	M24vM3	1
Tuba1a	1.03756e-27	0.256655	0.981	0.937	2.42053e-23	Rod_bipolar	M24vM3	1
Uqcrfs1	5.48846e-58	0.388909	0.783	0.647	1.2804e-53	Rod_bipolar	M24vM3	1
Uqcrq	8.71367e-19	0.252646	0.841	0.834	2.03281e-14	Rod_bipolar	M12vM3	1
Uqcrq	5.36471e-38	0.302542	0.913	0.834	1.25153e-33	Rod_bipolar	M24vM3	1
Vdac1	9.15798e-37	0.252702	0.988	0.947	2.13646e-32	Rod_bipolar	M24vM3	1
Vdac2	9.68897e-56	0.359975	0.883	0.79	2.26034e-51	Rod_bipolar	M24vM3	1
Vps28	2.57527e-23	0.232374	0.654	0.55	6.00785e-19	Rod_bipolar	M24vM3	1
1110065P20Rik	7.47809e-21	0.232872	0.708	0.62	1.74456e-16	Rod_bipolar	M24vM3	2
1500011B03Rik	5.35039e-29	0.256504	0.645	0.518	1.24819e-24	Rod_bipolar	M24vM3	2
2310015A10Rik	4.87081e-33	0.248302	0.279	0.146	1.13631e-28	Rod_bipolar	M24vM3	2
2900052L18Rik	1.99726e-38	0.282546	0.311	0.165	4.6594e-34	Rod_bipolar	M24vM3	2
Abca1	1.25288e-26	0.267047	0.529	0.4	2.92284e-22	Rod_bipolar	M24vM3	2
Abhd17a	5.30906e-38	0.311209	0.872	0.782	1.23855e-33	Rod_bipolar	M24vM3	2
Abhd8	2.9865e-28	0.256343	0.82	0.747	6.96721e-24	Rod_bipolar	M24vM3	2
Acot13	2.38096e-24	0.235779	0.549	0.423	5.55454e-20	Rod_bipolar	M24vM3	2
Agpat3	2.79956e-33	0.272838	0.824	0.756	6.5311e-29	Rod_bipolar	M24vM3	2
Ahi1	2.35178e-20	0.236349	0.83	0.763	5.48647e-16	Rod_bipolar	M24vM3	2
Ak4	6.58341e-33	0.300814	0.387	0.245	1.53584e-28	Rod_bipolar	M24vM3	2
Akr1a1	6.54241e-49	0.333041	0.702	0.542	1.52628e-44	Rod_bipolar	M24vM3	2
Ankrd37	1.13256e-21	0.247586	0.753	0.663	2.64215e-17	Rod_bipolar	M24vM3	2
Aplp1	2.359e-38	0.306401	0.849	0.756	5.50332e-34	Rod_bipolar	M24vM3	2
Arl2bp	7.42007e-22	0.232115	0.558	0.449	1.73103e-17	Rod_bipolar	M24vM3	2
Atp5a1	1.59239e-106	0.497804	0.954	0.857	3.7149e-102	Rod_bipolar	M24vM3	2
Atp5mpl	4.36571e-59	0.389123	0.981	0.96	1.01848e-54	Rod_bipolar	M24vM3	2
Atp6v0c	1.34878e-35	0.233525	0.988	0.957	3.14658e-31	Rod_bipolar	M24vM3	2
Avpi1	3.87305e-28	0.250035	0.403	0.273	9.03544e-24	Rod_bipolar	M24vM3	2
Azin2	1.3159e-35	0.299048	0.561	0.412	3.06986e-31	Rod_bipolar	M24vM3	2
B930018H19Rik	3.22495e-31	0.260042	0.276	0.145	7.52348e-27	Rod_bipolar	M24vM3	2
Bex2	3.19758e-25	0.228727	0.942	0.889	7.45963e-21	Rod_bipolar	M24vM3	2
Bnip3	5.09183e-80	0.495719	0.711	0.51	1.18787e-75	Rod_bipolar	M24vM3	2
Bnip3l	1.16243e-56	0.402119	0.811	0.688	2.71184e-52	Rod_bipolar	M24vM3	2
Calm2	6.43757e-44	0.300491	0.954	0.899	1.50182e-39	Rod_bipolar	M24vM3	2
Ccdc136	2.77276e-71	0.337126	0.995	0.985	6.46857e-67	Rod_bipolar	M24vM3	2
Cep76	5.06029e-37	0.27301	0.466	0.303	1.18051e-32	Rod_bipolar	M24vM3	2
Cirbp	6.92162e-23	0.258011	0.837	0.829	1.61475e-18	Rod_bipolar	M18vM3	2
Cirbp	0	0.98586	0.967	0.829	0	Rod_bipolar	M24vM3	2
Col4a1	1.99084e-25	0.26053	0.722	0.632	4.64443e-21	Rod_bipolar	M24vM3	2
Cops5	1.18224e-36	0.288966	0.597	0.454	2.75804e-32	Rod_bipolar	M24vM3	2
Cry1	1.11972e-30	0.286615	0.561	0.431	2.61219e-26	Rod_bipolar	M24vM3	2
Csmd1	4.39565e-56	0.370919	0.929	0.881	1.02546e-51	Rod_bipolar	M24vM3	2
Cystm1	4.79523e-33	0.280807	0.582	0.451	1.11868e-28	Rod_bipolar	M24vM3	2
Dancr	4.39868e-25	0.233846	0.364	0.24	1.02617e-20	Rod_bipolar	M24vM3	2
Ddrgk1	5.25414e-52	0.358285	0.661	0.487	1.22574e-47	Rod_bipolar	M24vM3	2
Dnajc12	4.06699e-23	0.230177	0.805	0.714	9.48787e-19	Rod_bipolar	M24vM3	2
Dscam	3.65178e-60	0.440773	0.789	0.62	8.51923e-56	Rod_bipolar	M24vM3	2
Eif1b	2.18281e-65	0.421769	0.978	0.924	5.09228e-61	Rod_bipolar	M24vM3	2
Eif3f	2.30284e-27	0.241283	0.825	0.728	5.37229e-23	Rod_bipolar	M24vM3	2
Emc8	2.57029e-37	0.30963	0.769	0.661	5.99622e-33	Rod_bipolar	M24vM3	2
Ensa	6.47849e-31	0.27699	0.792	0.697	1.51137e-26	Rod_bipolar	M24vM3	2
Fabp3	2.61156e-64	0.391195	0.451	0.228	6.09252e-60	Rod_bipolar	M24vM3	2
Gabrr2	2.61753e-38	0.250097	0.984	0.972	6.10644e-34	Rod_bipolar	M24vM3	2
Gapdh	5.62474e-66	0.360244	0.994	0.965	1.3122e-61	Rod_bipolar	M24vM3	2
Gm15417	1.56079e-21	0.253189	0.61	0.514	3.64117e-17	Rod_bipolar	M24vM3	2
Gm16346	1.22183e-26	0.304859	0.679	0.578	2.85041e-22	Rod_bipolar	M24vM3	2
Gm26782	6.37137e-25	0.233927	0.467	0.335	1.48638e-20	Rod_bipolar	M24vM3	2
Gm4792	4.23853e-150	0.540388	0.992	0.98	9.88807e-146	Rod_bipolar	M24vM3	2
Gm49698	3.95701e-110	0.431856	0.31	0.066	9.23131e-106	Rod_bipolar	M24vM3	2
Gm5478	4.35366e-33	0.314515	0.55	0.395	1.01566e-28	Rod_bipolar	M24vM3	2
Gm5914	1.16638e-34	0.262336	0.275	0.14	2.72104e-30	Rod_bipolar	M24vM3	2
Gnb3	9.71359e-101	0.390069	0.995	0.993	2.26608e-96	Rod_bipolar	M24vM3	2
Gnb5	2.72889e-105	0.470534	0.965	0.889	6.36623e-101	Rod_bipolar	M24vM3	2
Gpi1	4.50203e-65	0.367797	0.956	0.898	1.05028e-60	Rod_bipolar	M24vM3	2
Gpnmb	8.62698e-25	-0.278095	0.301	0.45	2.01259e-20	Rod_bipolar	M18vM3	2
Gpnmb	4.65869e-30	0.340618	0.59	0.45	1.08683e-25	Rod_bipolar	M24vM3	2
Gria1	7.47293e-21	0.277831	0.868	0.802	1.74336e-16	Rod_bipolar	M24vM3	2
Gyg	1.79314e-44	0.347061	0.63	0.467	4.18321e-40	Rod_bipolar	M24vM3	2
H2afz	1.79401e-45	0.328489	0.949	0.863	4.18525e-41	Rod_bipolar	M24vM3	2
Higd1a	8.20102e-72	0.466326	0.803	0.671	1.91322e-67	Rod_bipolar	M24vM3	2
Hist1h1c	9.6679e-40	0.319969	0.568	0.402	2.25543e-35	Rod_bipolar	M24vM3	2
Hmgb3	1.53254e-109	0.495789	0.523	0.236	3.57526e-105	Rod_bipolar	M24vM3	2
Il22	1.09199e-25	0.268219	0.382	0.254	2.5475e-21	Rod_bipolar	M24vM3	2
Itm2c	3.87563e-48	0.309799	0.975	0.913	9.04146e-44	Rod_bipolar	M24vM3	2
Kdm3a	4.38664e-19	0.22334	0.51	0.402	1.02336e-14	Rod_bipolar	M24vM3	2
Klc3	3.91328e-136	0.608825	0.914	0.778	9.12929e-132	Rod_bipolar	M24vM3	2
Lrrc73	9.11903e-34	0.248201	0.341	0.195	2.12738e-29	Rod_bipolar	M24vM3	2
Mat2b	3.31399e-29	0.254817	0.561	0.426	7.7312e-25	Rod_bipolar	M24vM3	2
Mcub	2.52961e-86	0.373939	0.296	0.079	5.90133e-82	Rod_bipolar	M24vM3	2
Mgarp	8.58671e-120	0.444908	0.998	0.99	2.00319e-115	Rod_bipolar	M24vM3	2
Mif	3.96068e-18	0.241887	0.936	0.938	9.23987e-14	Rod_bipolar	M12vM3	2
Mif	5.79695e-40	0.318761	0.974	0.938	1.35237e-35	Rod_bipolar	M24vM3	2
Morf4l1	1.25594e-22	0.226694	0.868	0.799	2.92997e-18	Rod_bipolar	M24vM3	2
Mpc1	1.58895e-28	0.248649	0.781	0.685	3.70685e-24	Rod_bipolar	M24vM3	2
Mrpl41	4.19249e-47	0.334081	0.606	0.443	9.78065e-43	Rod_bipolar	M24vM3	2
Mxra7	2.52947e-69	0.397715	0.951	0.876	5.90099e-65	Rod_bipolar	M24vM3	2
N6amt1	1.93366e-22	0.232903	0.418	0.299	4.51104e-18	Rod_bipolar	M24vM3	2
Ndfip1	3.51397e-69	0.342147	0.988	0.951	8.19774e-65	Rod_bipolar	M24vM3	2
Ndufa12	1.92305e-34	0.284195	0.83	0.737	4.48628e-30	Rod_bipolar	M24vM3	2
Ndufs3	6.5256e-34	0.278709	0.679	0.54	1.52236e-29	Rod_bipolar	M24vM3	2
Ndufv2	2.88649e-63	0.370221	0.882	0.775	6.73389e-59	Rod_bipolar	M24vM3	2
Ndufv3	1.31894e-16	0.229252	0.855	0.853	3.07696e-12	Rod_bipolar	M12vM3	2
Ndufv3	1.73732e-138	0.618895	0.95	0.853	4.05299e-134	Rod_bipolar	M24vM3	2
Nfic	2.92319e-22	0.23877	0.763	0.682	6.81951e-18	Rod_bipolar	M24vM3	2
Nme1	1.41261e-66	0.325833	0.988	0.972	3.29547e-62	Rod_bipolar	M24vM3	2
Npm1	4.44739e-26	0.234587	0.921	0.859	1.03753e-21	Rod_bipolar	M24vM3	2
Nrn1l	6.35829e-29	0.269017	0.853	0.79	1.48333e-24	Rod_bipolar	M24vM3	2
Nudt4	3.64521e-24	0.253805	0.696	0.593	8.50392e-20	Rod_bipolar	M24vM3	2
Oaz1	7.34431e-136	0.512236	0.989	0.969	1.71335e-131	Rod_bipolar	M24vM3	2
Oip5os1	3.45332e-40	0.317105	0.817	0.712	8.05626e-36	Rod_bipolar	M24vM3	2
Pde7b	1.30947e-14	0.289985	0.643	0.586	3.05487e-10	Rod_bipolar	M18vM3	2
Pde7b	1.67562e-129	0.803455	0.829	0.586	3.90904e-125	Rod_bipolar	M24vM3	2
Pebp1	1.2334e-55	0.33956	0.967	0.908	2.87739e-51	Rod_bipolar	M24vM3	2
Pfkp	3.05909e-28	0.257727	0.924	0.881	7.13656e-24	Rod_bipolar	M24vM3	2
Pgm1	1.08013e-24	0.241906	0.465	0.353	2.51984e-20	Rod_bipolar	M24vM3	2
Pink1	2.63527e-27	0.266954	0.559	0.434	6.14781e-23	Rod_bipolar	M24vM3	2
Pitpnb	7.40855e-26	0.226224	0.549	0.42	1.72834e-21	Rod_bipolar	M24vM3	2
Pja1	1.09764e-20	0.226346	0.726	0.648	2.56068e-16	Rod_bipolar	M24vM3	2
Pkm	3.35591e-29	0.265984	0.959	0.956	7.829e-25	Rod_bipolar	M18vM3	2
Pkm	4.50069e-110	0.490213	0.992	0.956	1.04997e-105	Rod_bipolar	M24vM3	2
Plekhb1	1.10012e-39	0.320617	0.88	0.793	2.56647e-35	Rod_bipolar	M24vM3	2
Pole4	6.3524e-23	0.226688	0.377	0.262	1.48195e-18	Rod_bipolar	M24vM3	2
Ppia	4.87545e-29	0.252851	0.984	0.946	1.13739e-24	Rod_bipolar	M24vM3	2
Psmd13	6.45242e-121	0.60888	0.788	0.548	1.50529e-116	Rod_bipolar	M24vM3	2
Psmd4	2.48801e-27	0.240068	0.687	0.581	5.80428e-23	Rod_bipolar	M24vM3	2
Ptp4a3	6.05192e-24	0.230644	0.767	0.668	1.41185e-19	Rod_bipolar	M24vM3	2
Rab3ip	5.5143e-37	0.280766	0.936	0.885	1.28643e-32	Rod_bipolar	M24vM3	2
Rbm3	2.78531e-15	0.230889	0.396	0.324	6.49785e-11	Rod_bipolar	M18vM3	2
Rbm3	0	1.47241	0.887	0.324	0	Rod_bipolar	M24vM3	2
Rd3l	1.07391e-26	0.256692	0.947	0.88	2.50533e-22	Rod_bipolar	M24vM3	2
Rnh1	3.92713e-23	0.231938	0.505	0.385	9.16161e-19	Rod_bipolar	M24vM3	2
Rpap3	1.1432e-48	0.375001	0.787	0.63	2.66698e-44	Rod_bipolar	M24vM3	2
Rpl14	3.23665e-53	0.319117	0.964	0.921	7.55079e-49	Rod_bipolar	M24vM3	2
Rpl3	2.11132e-80	0.410676	0.98	0.941	4.9255e-76	Rod_bipolar	M24vM3	2
Rpl7	4.11308e-28	0.227572	0.96	0.92	9.5954e-24	Rod_bipolar	M24vM3	2
Rps20	7.48227e-65	0.400948	0.958	0.903	1.74554e-60	Rod_bipolar	M24vM3	2
Rps7	1.65338e-33	0.254484	0.971	0.95	3.85718e-29	Rod_bipolar	M24vM3	2
Rrp1	6.38119e-30	0.276056	0.737	0.63	1.48867e-25	Rod_bipolar	M24vM3	2
Rsph10b	4.29905e-26	0.269577	0.599	0.476	1.00293e-21	Rod_bipolar	M24vM3	2
Samm50	3.65211e-40	0.296477	0.49	0.331	8.52001e-36	Rod_bipolar	M24vM3	2
Sdha	4.25679e-25	0.225797	0.868	0.795	9.93067e-21	Rod_bipolar	M24vM3	2
Sec14l1	3.122e-25	0.239374	0.87	0.798	7.2833e-21	Rod_bipolar	M24vM3	2
Selenof	1.54135e-45	0.316901	0.855	0.75	3.59582e-41	Rod_bipolar	M24vM3	2
Selenoh	5.66539e-42	0.311395	0.557	0.392	1.32168e-37	Rod_bipolar	M24vM3	2
Serinc1	4.38563e-41	0.289309	0.952	0.894	1.02312e-36	Rod_bipolar	M24vM3	2
Shisa4	4.09526e-20	0.23208	0.585	0.488	9.55383e-16	Rod_bipolar	M24vM3	2
Sin3b	1.61358e-65	0.384894	0.547	0.33	3.76431e-61	Rod_bipolar	M24vM3	2
Slc16a3	1.21119e-44	0.324331	0.359	0.194	2.82558e-40	Rod_bipolar	M24vM3	2
Slc25a3	6.33637e-50	0.337807	0.937	0.87	1.47821e-45	Rod_bipolar	M24vM3	2
Slc25a5	8.20061e-23	0.268111	0.612	0.513	1.91312e-18	Rod_bipolar	M24vM3	2
Slc6a6	1.27881e-200	0.561392	0.999	0.987	2.98334e-196	Rod_bipolar	M24vM3	2
Snhg20	1.4292e-73	0.429323	0.938	0.868	3.33417e-69	Rod_bipolar	M24vM3	2
Snhg3	1.02141e-30	0.278648	0.753	0.652	2.38286e-26	Rod_bipolar	M24vM3	2
Snhg8	2.56451e-26	0.262026	0.653	0.545	5.98274e-22	Rod_bipolar	M24vM3	2
Srebf1	3.27682e-55	0.347143	0.39	0.201	7.6445e-51	Rod_bipolar	M24vM3	2
Srsf11	3.7483e-28	0.231836	0.837	0.735	8.74442e-24	Rod_bipolar	M24vM3	2
Srsf3	5.21882e-55	0.383774	0.854	0.752	1.2175e-50	Rod_bipolar	M24vM3	2
Stat3	9.36875e-16	0.299295	0.439	0.359	2.18564e-11	Rod_bipolar	M24vM3	2
Sumo2	3.28126e-44	0.305285	0.94	0.891	7.65486e-40	Rod_bipolar	M24vM3	2
Syp	1.42631e-60	0.333788	0.982	0.942	3.32745e-56	Rod_bipolar	M24vM3	2
Tceal8	6.9347e-30	0.258222	0.478	0.345	1.6178e-25	Rod_bipolar	M24vM3	2
Tfrc	1.28535e-19	0.227287	0.646	0.564	2.9986e-15	Rod_bipolar	M24vM3	2
Timm23	7.83532e-36	0.291378	0.728	0.603	1.8279e-31	Rod_bipolar	M24vM3	2
Tiprl	3.62979e-30	0.290272	0.795	0.692	8.46793e-26	Rod_bipolar	M24vM3	2
Tma7	1.56381e-34	0.33215	0.965	0.93	3.64821e-30	Rod_bipolar	M24vM3	2
Tmem230	3.78679e-22	0.235564	0.582	0.481	8.83419e-18	Rod_bipolar	M24vM3	2
Tomm20	1.34187e-52	0.341518	0.936	0.86	3.13045e-48	Rod_bipolar	M24vM3	2
Trir	7.87379e-31	0.258922	0.678	0.559	1.83688e-26	Rod_bipolar	M24vM3	2
Tsg101	2.22605e-29	0.261116	0.609	0.49	5.19315e-25	Rod_bipolar	M24vM3	2
Tsn	1.53745e-23	0.239691	0.75	0.649	3.58672e-19	Rod_bipolar	M24vM3	2
Tuba4a	1.6337e-21	0.228702	0.518	0.403	3.81126e-17	Rod_bipolar	M24vM3	2
Tubb2a	9.97707e-31	0.30557	0.614	0.49	2.32755e-26	Rod_bipolar	M24vM3	2
Tubb4b	2.58683e-22	0.238108	0.552	0.452	6.03482e-18	Rod_bipolar	M24vM3	2
Txn2	2.32232e-35	0.281765	0.794	0.689	5.41775e-31	Rod_bipolar	M24vM3	2
Ubc	1.83029e-59	0.405533	0.961	0.892	4.26989e-55	Rod_bipolar	M24vM3	2
Unc50	9.13858e-28	0.223281	0.508	0.381	2.13194e-23	Rod_bipolar	M24vM3	2
Uqcrc1	3.77774e-59	0.39175	0.649	0.48	8.81308e-55	Rod_bipolar	M24vM3	2
Uqcrc2	9.86528e-38	0.305158	0.745	0.627	2.30147e-33	Rod_bipolar	M24vM3	2
Vdac3	1.5578e-25	0.242597	0.693	0.585	3.6342e-21	Rod_bipolar	M24vM3	2
Wbp2	9.96017e-37	0.30834	0.837	0.737	2.32361e-32	Rod_bipolar	M24vM3	2
Zswim7	2.86223e-41	0.295398	0.419	0.249	6.67729e-37	Rod_bipolar	M24vM3	2
Zwint	2.00594e-50	0.374777	0.857	0.735	4.67965e-46	Rod_bipolar	M24vM3	2
Actb	8.28056e-28	0.293975	0.882	0.847	1.93177e-23	Rod_bipolar	M18vM3	3
Adamts6	4.14616e-26	0.342116	0.545	0.429	9.67259e-22	Rod_bipolar	M18vM3	3
Cox8a	6.73554e-24	0.223635	0.969	0.969	1.57133e-19	Rod_bipolar	M12vM3	3
Csgalnact1	1.86107e-31	0.344414	0.584	0.448	4.34169e-27	Rod_bipolar	M18vM3	3
Dpp6	2.10898e-49	0.38096	0.952	0.922	4.92003e-45	Rod_bipolar	M18vM3	3
Fars2	3.19376e-10	0.230272	0.428	0.382	7.45071e-06	Rod_bipolar	M18vM3	3
Fgf12	1.70139e-16	0.278609	0.821	0.777	3.96916e-12	Rod_bipolar	M18vM3	3
Gm48693	1.33542e-20	0.250373	0.682	0.598	3.1154e-16	Rod_bipolar	M18vM3	3
Gngt1	1.87817e-14	0.576775	0.468	0.644	4.38157e-10	Rod_bipolar	M18vM3	3
Gpr176	4.37001e-28	0.360373	0.576	0.462	1.01948e-23	Rod_bipolar	M12vM3	3
Gpr176	1.20106e-16	0.257977	0.548	0.462	2.80195e-12	Rod_bipolar	M18vM3	3
Hecw2	2.74884e-18	0.257297	0.25	0.157	6.41276e-14	Rod_bipolar	M18vM3	3
Hs3st5	2.56445e-13	0.238497	0.766	0.709	5.98261e-09	Rod_bipolar	M18vM3	3
Isl1	5.34393e-27	0.244037	0.97	0.955	1.24669e-22	Rod_bipolar	M18vM3	3
Meg3	3.80065e-24	0.241002	0.917	0.931	8.86655e-20	Rod_bipolar	M18vM3	3
mt-Nd4	3.08526e-63	0.267204	0.991	0.985	7.19759e-59	Rod_bipolar	M12vM3	3
mt-Nd4	5.71123e-94	0.330186	0.998	0.985	1.33237e-89	Rod_bipolar	M18vM3	3
Pcdh9	2.93161e-37	0.316029	0.147	0.282	6.83916e-33	Rod_bipolar	M18vM3	3
Pde8b	1.16009e-12	0.235135	0.413	0.345	2.70638e-08	Rod_bipolar	M12vM3	3
Pde8b	5.10691e-40	0.400349	0.491	0.345	1.19139e-35	Rod_bipolar	M18vM3	3
Pde8b	1.80987e-25	0.231401	0.481	0.345	4.22225e-21	Rod_bipolar	M24vM3	3
Rpa1	2.16248e-27	0.243066	0.931	0.924	5.04484e-23	Rod_bipolar	M12vM3	3
Rpa1	1.11985e-46	0.317798	0.95	0.924	2.61249e-42	Rod_bipolar	M18vM3	3
Sag	1.10669e-116	-0.303786	0.411	0.556	2.58179e-112	Rod_bipolar	M12vM3	3
Scg2	1.21038e-40	0.320342	0.95	0.933	2.82371e-36	Rod_bipolar	M12vM3	3
Slc15a2	6.09318e-67	0.385547	0.253	0.076	1.42148e-62	Rod_bipolar	M18vM3	3
Thsd7b	2.32661e-42	0.46644	0.29	0.136	5.42775e-38	Rod_bipolar	M18vM3	3
Thsd7b	1.93959e-24	0.239777	0.252	0.136	4.52488e-20	Rod_bipolar	M24vM3	3
Ubl3	5.57457e-19	0.226725	0.878	0.852	1.30049e-14	Rod_bipolar	M18vM3	3
Vsx2	1.03743e-71	0.357502	0.987	0.976	2.42022e-67	Rod_bipolar	M18vM3	3
Zfp804b	5.40825e-85	0.409936	0.143	0.372	1.26169e-80	Rod_bipolar	M18vM3	3
Camk1d	4.96183e-24	-0.226201	0.922	0.972	1.15754e-19	Rod_bipolar	M12vM3	4
Camk1d	1.89036e-30	-0.264889	0.952	0.972	4.41001e-26	Rod_bipolar	M24vM3	4
Casp7	2.06268e-28	-0.261322	0.849	0.918	4.81202e-24	Rod_bipolar	M12vM3	4
Casp7	7.88081e-46	-0.355585	0.873	0.918	1.83851e-41	Rod_bipolar	M24vM3	4
Cdk8	5.67429e-57	-0.398418	0.84	0.92	1.32375e-52	Rod_bipolar	M12vM3	4
Cmss1	5.54981e-52	-0.388856	0.841	0.928	1.29471e-47	Rod_bipolar	M12vM3	4
Cmss1	4.82567e-24	-0.261275	0.899	0.928	1.12578e-19	Rod_bipolar	M18vM3	4
Dbhos	1.01706e-26	-0.237065	0.333	0.51	2.37269e-22	Rod_bipolar	M12vM3	4
Dip2b	5.95794e-25	-0.227989	0.449	0.61	1.38993e-20	Rod_bipolar	M12vM3	4
Dscaml1	7.12409e-25	-0.235995	0.925	0.966	1.66198e-20	Rod_bipolar	M12vM3	4
Dscaml1	2.07352e-29	-0.309718	0.936	0.966	4.83733e-25	Rod_bipolar	M24vM3	4
Dusp1	1.01612e-31	-0.239907	0.217	0.388	2.3705e-27	Rod_bipolar	M12vM3	4
Dusp1	3.86699e-23	-0.239375	0.25	0.388	9.0213e-19	Rod_bipolar	M24vM3	4
Fos	1.37316e-121	-0.498694	0.217	0.58	3.20345e-117	Rod_bipolar	M12vM3	4
Fos	7.1359e-33	-0.275471	0.382	0.58	1.66473e-28	Rod_bipolar	M18vM3	4
Fos	1.45074e-130	-0.56865	0.223	0.58	3.38444e-126	Rod_bipolar	M24vM3	4
Frat2	2.1178e-44	-0.311416	0.297	0.511	4.94061e-40	Rod_bipolar	M12vM3	4
Frat2	1.74815e-33	-0.283662	0.327	0.511	4.07826e-29	Rod_bipolar	M18vM3	4
Frat2	1.62048e-40	-0.333772	0.319	0.511	3.78041e-36	Rod_bipolar	M24vM3	4
Gm29678	1.80404e-30	-0.233328	0.17	0.322	4.20865e-26	Rod_bipolar	M12vM3	4
Gm47283	1.71601e-72	-0.417063	0.231	0.489	4.00328e-68	Rod_bipolar	M12vM3	4
Gm47283	2.69714e-63	-0.440154	0.258	0.489	6.29215e-59	Rod_bipolar	M24vM3	4
Lars2	4.45027e-53	-0.446548	0.46	0.681	1.0382e-48	Rod_bipolar	M12vM3	4
Mpp6	8.39703e-41	-0.319404	0.53	0.717	1.95894e-36	Rod_bipolar	M12vM3	4
Mpp7	4.93094e-97	-0.522422	0.185	0.474	1.15034e-92	Rod_bipolar	M12vM3	4
Mpp7	1.29822e-69	-0.43565	0.22	0.474	3.02862e-65	Rod_bipolar	M18vM3	4
Mpp7	2.44018e-116	-0.61652	0.176	0.474	5.69269e-112	Rod_bipolar	M24vM3	4
Mt1	2.30535e-22	-0.297495	0.84	0.906	5.37815e-18	Rod_bipolar	M12vM3	4
Myo18a	9.53149e-31	-0.282025	0.478	0.666	2.2236e-26	Rod_bipolar	M12vM3	4
Myo18a	4.2447e-27	-0.346273	0.538	0.666	9.90246e-23	Rod_bipolar	M24vM3	4
Nhlrc2	4.43639e-21	-0.225767	0.836	0.909	1.03497e-16	Rod_bipolar	M12vM3	4
Nhlrc2	3.39366e-23	-0.258904	0.877	0.909	7.91706e-19	Rod_bipolar	M24vM3	4
Nr4a1	2.53277e-62	-0.372828	0.368	0.618	5.9087e-58	Rod_bipolar	M12vM3	4
Nr4a1	9.63993e-47	-0.359013	0.413	0.618	2.2489e-42	Rod_bipolar	M24vM3	4
Nxpe4	4.32938e-25	-0.283656	0.443	0.604	1.01e-20	Rod_bipolar	M12vM3	4
Nxpe4	1.0654e-32	-0.352348	0.44	0.604	2.48547e-28	Rod_bipolar	M24vM3	4
Sybu	9.76499e-19	-0.241077	0.972	0.981	2.27807e-14	Rod_bipolar	M24vM3	4
Zfhx3	6.9787e-38	-0.279295	0.818	0.908	1.62806e-33	Rod_bipolar	M12vM3	4
Zfhx3	1.73294e-32	-0.285655	0.872	0.908	4.04278e-28	Rod_bipolar	M24vM3	4
2610008E11Rik	1.51292e-21	-0.225757	0.388	0.538	3.52949e-17	Rod_bipolar	M18vM3	5
5330438D12Rik	4.8344e-20	-0.272718	0.607	0.751	1.12782e-15	Rod_bipolar	M12vM3	5
5330438D12Rik	9.68525e-28	-0.368759	0.603	0.751	2.25947e-23	Rod_bipolar	M18vM3	5
6430548M08Rik	6.71824e-26	-0.255593	0.603	0.747	1.5673e-21	Rod_bipolar	M18vM3	5
Bri3	3.978e-26	-0.246623	0.491	0.658	9.28027e-22	Rod_bipolar	M18vM3	5
Btg1	9.13501e-34	-0.294116	0.519	0.698	2.13111e-29	Rod_bipolar	M18vM3	5
Cabp1	5.79695e-37	-0.292348	0.794	0.891	1.35237e-32	Rod_bipolar	M12vM3	5
Cabp1	6.78673e-42	-0.325623	0.799	0.891	1.58328e-37	Rod_bipolar	M18vM3	5
Cbx3	9.89738e-25	-0.265984	0.739	0.826	2.30896e-20	Rod_bipolar	M18vM3	5
Cd63	3.29152e-26	-0.258488	0.551	0.711	7.67878e-22	Rod_bipolar	M18vM3	5
Cntn1	3.71285e-35	-0.302912	0.914	0.958	8.66172e-31	Rod_bipolar	M18vM3	5
Cry2	5.28631e-25	-0.229218	0.51	0.675	1.23324e-20	Rod_bipolar	M12vM3	5
Cry2	1.77761e-36	-0.289801	0.478	0.675	4.14698e-32	Rod_bipolar	M18vM3	5
Dstn	4.03052e-20	-0.235527	0.757	0.83	9.40279e-16	Rod_bipolar	M18vM3	5
Eno1	1.31004e-26	-0.249252	0.673	0.821	3.05619e-22	Rod_bipolar	M12vM3	5
Eno1	2.04279e-73	-0.469127	0.6	0.821	4.76562e-69	Rod_bipolar	M18vM3	5
Erh	1.18151e-49	-0.264738	0.155	0.355	2.75634e-45	Rod_bipolar	M18vM3	5
Gadd45g	3.34097e-31	-0.321457	0.589	0.747	7.79414e-27	Rod_bipolar	M12vM3	5
Gadd45g	9.13761e-50	-0.446536	0.58	0.747	2.13171e-45	Rod_bipolar	M18vM3	5
Gadd45g	1.60992e-20	-0.273869	0.658	0.747	3.75577e-16	Rod_bipolar	M24vM3	5
Gm35217	9.53706e-37	-0.366855	0.493	0.673	2.2249e-32	Rod_bipolar	M18vM3	5
Gm35217	3.86353e-20	-0.265729	0.556	0.673	9.01323e-16	Rod_bipolar	M24vM3	5
Gsdme	4.32466e-21	-0.231997	0.566	0.714	1.0089e-16	Rod_bipolar	M12vM3	5
Gsdme	5.66797e-36	-0.360163	0.543	0.714	1.32228e-31	Rod_bipolar	M18vM3	5
Hexb	2.62261e-66	-0.412832	0.305	0.557	6.11828e-62	Rod_bipolar	M12vM3	5
Hexb	7.27649e-69	-0.473543	0.306	0.557	1.69753e-64	Rod_bipolar	M18vM3	5
Hexb	1.10687e-30	-0.348938	0.411	0.557	2.58221e-26	Rod_bipolar	M24vM3	5
Hmgn2	1.4024e-38	-0.252732	0.251	0.441	3.27165e-34	Rod_bipolar	M18vM3	5
Kcnip4	6.90148e-39	-0.536268	0.238	0.417	1.61005e-34	Rod_bipolar	M12vM3	5
Kcnip4	9.91917e-50	-0.657243	0.216	0.417	2.31404e-45	Rod_bipolar	M18vM3	5
Klhdc8a	9.92905e-23	-0.225075	0.342	0.501	2.31635e-18	Rod_bipolar	M18vM3	5
L3mbtl3	3.31184e-41	-0.349053	0.192	0.376	7.72619e-37	Rod_bipolar	M18vM3	5
Lurap1l	3.73007e-35	-0.255952	0.308	0.505	8.70189e-31	Rod_bipolar	M12vM3	5
Lurap1l	5.17357e-51	-0.347071	0.28	0.505	1.20694e-46	Rod_bipolar	M18vM3	5
mt-Atp8	3.74597e-45	-0.323894	0.709	0.865	8.73899e-41	Rod_bipolar	M12vM3	5
mt-Atp8	1.35509e-40	-0.319296	0.727	0.865	3.1613e-36	Rod_bipolar	M18vM3	5
mt-Atp8	3.00586e-23	-0.253938	0.806	0.865	7.01236e-19	Rod_bipolar	M24vM3	5
Nab1	3.42269e-72	-0.43414	0.278	0.537	7.98479e-68	Rod_bipolar	M18vM3	5
Nab1	1.33407e-38	-0.317919	0.356	0.537	3.11224e-34	Rod_bipolar	M24vM3	5
Ndufb1-ps	3.55901e-21	-0.237722	0.687	0.803	8.30282e-17	Rod_bipolar	M18vM3	5
Neurl1a	9.85265e-30	-0.270499	0.557	0.709	2.29852e-25	Rod_bipolar	M18vM3	5
Nrg1	3.19842e-10	-0.262933	0.734	0.813	7.4616e-06	Rod_bipolar	M18vM3	5
Pabpn1	2.80331e-34	-0.266398	0.594	0.775	6.53985e-30	Rod_bipolar	M12vM3	5
Pabpn1	2.38576e-52	-0.35282	0.566	0.775	5.56575e-48	Rod_bipolar	M18vM3	5
Pde10a	6.16323e-71	-0.489657	0.909	0.965	1.43782e-66	Rod_bipolar	M18vM3	5
Pde10a	5.64738e-23	-0.274503	0.948	0.965	1.31748e-18	Rod_bipolar	M24vM3	5
Pld3	8.86439e-22	-0.247991	0.611	0.735	2.06797e-17	Rod_bipolar	M18vM3	5
Pnrc1	4.77659e-34	-0.269676	0.576	0.757	1.11433e-29	Rod_bipolar	M12vM3	5
Pnrc1	3.98358e-39	-0.311959	0.574	0.757	9.2933e-35	Rod_bipolar	M18vM3	5
Ppp1cc	6.83169e-24	-0.239585	0.68	0.803	1.59377e-19	Rod_bipolar	M18vM3	5
Ptma	1.00487e-25	-0.255058	0.902	0.928	2.34426e-21	Rod_bipolar	M18vM3	5
Ptms	1.37978e-22	-0.250349	0.823	0.889	3.2189e-18	Rod_bipolar	M18vM3	5
Rnf11	1.0988e-25	-0.252253	0.546	0.699	2.56339e-21	Rod_bipolar	M18vM3	5
Rpl10	2.0279e-23	-0.267569	0.726	0.816	4.73089e-19	Rod_bipolar	M18vM3	5
Rpl35	2.63843e-45	-0.359127	0.76	0.856	6.15518e-41	Rod_bipolar	M12vM3	5
Rpl35	2.42811e-161	-0.761021	0.63	0.856	5.66455e-157	Rod_bipolar	M18vM3	5
Rpl35	7.12934e-62	-0.443503	0.779	0.856	1.6632e-57	Rod_bipolar	M24vM3	5
Rpl38	2.97145e-63	-0.410777	0.916	0.944	6.93209e-59	Rod_bipolar	M18vM3	5
Rpl39	8.96146e-35	-0.31508	0.911	0.945	2.09062e-30	Rod_bipolar	M18vM3	5
Rpl41	4.73031e-26	-0.242632	0.934	0.954	1.10353e-21	Rod_bipolar	M18vM3	5
Rps21	2.87781e-38	-0.279825	0.969	0.976	6.71364e-34	Rod_bipolar	M18vM3	5
Rps27	1.66839e-25	-0.236628	0.934	0.96	3.89218e-21	Rod_bipolar	M12vM3	5
Rps27	6.38911e-82	-0.471487	0.919	0.96	1.49052e-77	Rod_bipolar	M18vM3	5
Rps28	2.95696e-91	-0.521345	0.895	0.942	6.89829e-87	Rod_bipolar	M18vM3	5
Rps28	1.88855e-36	-0.312045	0.953	0.942	4.40581e-32	Rod_bipolar	M24vM3	5
Rps29	8.36304e-30	-0.24108	0.965	0.988	1.95101e-25	Rod_bipolar	M12vM3	5
Rps29	4.18693e-144	-0.625244	0.948	0.988	9.76768e-140	Rod_bipolar	M18vM3	5
Rps29	1.02064e-79	-0.42379	0.977	0.988	2.38106e-75	Rod_bipolar	M24vM3	5
Schip1	6.68035e-29	-0.286928	0.538	0.691	1.55846e-24	Rod_bipolar	M18vM3	5
Set	1.20982e-27	-0.264506	0.693	0.808	2.82239e-23	Rod_bipolar	M18vM3	5
Sh2d5	4.22852e-44	-0.388343	0.437	0.633	9.86472e-40	Rod_bipolar	M18vM3	5
Slc38a2	1.63514e-34	-0.295457	0.504	0.681	3.81462e-30	Rod_bipolar	M18vM3	5
Snhg9	9.81547e-21	-0.237504	0.395	0.551	2.28985e-16	Rod_bipolar	M12vM3	5
Snhg9	1.35166e-38	-0.352822	0.352	0.551	3.15328e-34	Rod_bipolar	M18vM3	5
Spag5	3.99854e-34	-0.247276	0.2	0.371	9.3282e-30	Rod_bipolar	M18vM3	5
Them6	6.86151e-23	-0.252419	0.34	0.489	1.60072e-18	Rod_bipolar	M18vM3	5
Thsd7a	8.22636e-28	-0.251504	0.979	0.99	1.91913e-23	Rod_bipolar	M18vM3	5
Ubb	1.48804e-26	-0.233588	0.982	0.983	3.47146e-22	Rod_bipolar	M12vM3	5
Ubb	5.98491e-81	-0.44517	0.98	0.983	1.39622e-76	Rod_bipolar	M18vM3	5
Ybx1	4.84618e-52	-0.343611	0.85	0.912	1.13057e-47	Rod_bipolar	M12vM3	5
Ybx1	1.67472e-95	-0.507797	0.827	0.912	3.90696e-91	Rod_bipolar	M18vM3	5
Ybx1	1.28372e-30	-0.269784	0.908	0.912	2.99479e-26	Rod_bipolar	M24vM3	5
1700025G04Rik	3.4993e-37	-0.235775	0.139	0.304	8.16353e-33	Rod_bipolar	M18vM3	6
1700025G04Rik	7.55191e-30	-0.235559	0.165	0.304	1.76178e-25	Rod_bipolar	M24vM3	6
1700111E14Rik	4.66762e-14	-0.243522	0.223	0.318	1.08891e-09	Rod_bipolar	M24vM3	6
4930509J09Rik	1.2702e-30	-0.424573	0.806	0.888	2.96325e-26	Rod_bipolar	M12vM3	6
4930509J09Rik	3.38628e-31	-0.530674	0.826	0.888	7.89984e-27	Rod_bipolar	M18vM3	6
4930509J09Rik	3.09599e-49	-0.687333	0.815	0.888	7.22265e-45	Rod_bipolar	M24vM3	6
4930555F03Rik	1.34395e-13	-0.322681	0.884	0.924	3.1353e-09	Rod_bipolar	M12vM3	6
4930555F03Rik	2.89394e-12	-0.43934	0.905	0.924	6.75126e-08	Rod_bipolar	M18vM3	6
4930555F03Rik	4.47201e-28	-0.605857	0.911	0.924	1.04328e-23	Rod_bipolar	M24vM3	6
5530401A14Rik	5.93848e-21	-0.246403	0.276	0.42	1.38539e-16	Rod_bipolar	M12vM3	6
5530401A14Rik	7.0073e-22	-0.354445	0.279	0.42	1.63473e-17	Rod_bipolar	M18vM3	6
5530401A14Rik	1.20167e-40	-0.492677	0.243	0.42	2.80337e-36	Rod_bipolar	M24vM3	6
A230004M16Rik	9.08722e-41	-0.315275	0.101	0.254	2.11996e-36	Rod_bipolar	M24vM3	6
A330023F24Rik	1.40001e-25	-0.273748	0.807	0.865	3.26609e-21	Rod_bipolar	M24vM3	6
AC149090.1	4.93398e-33	-0.273655	0.934	0.974	1.15105e-28	Rod_bipolar	M12vM3	6
AC149090.1	4.80889e-26	-0.257919	0.948	0.974	1.12187e-21	Rod_bipolar	M18vM3	6
AC149090.1	4.2738e-63	-0.402383	0.951	0.974	9.97035e-59	Rod_bipolar	M24vM3	6
AC160336.1	1.51282e-46	-0.230067	0.1	0.274	3.52926e-42	Rod_bipolar	M18vM3	6
Adam12	3.90494e-15	-0.279708	0.19	0.284	9.10983e-11	Rod_bipolar	M24vM3	6
Antxr2	1.96657e-18	-0.243473	0.771	0.842	4.58781e-14	Rod_bipolar	M24vM3	6
Apba1	2.68206e-16	-0.235092	0.513	0.623	6.25698e-12	Rod_bipolar	M24vM3	6
Araf	8.07899e-49	-0.387197	0.692	0.817	1.88475e-44	Rod_bipolar	M24vM3	6
Arglu1	2.53631e-25	-0.254697	0.868	0.901	5.91695e-21	Rod_bipolar	M24vM3	6
Atp1a3	1.68516e-36	-0.237378	0.988	0.975	3.93131e-32	Rod_bipolar	M24vM3	6
B3galt2	1.997e-64	-0.356128	0.962	0.982	4.65879e-60	Rod_bipolar	M18vM3	6
B3galt2	6.81444e-72	-0.373574	0.978	0.982	1.58974e-67	Rod_bipolar	M24vM3	6
Brd9	5.61472e-44	-0.318173	0.225	0.407	1.30986e-39	Rod_bipolar	M24vM3	6
Brsk2	1.24803e-34	-0.296712	0.494	0.681	2.91152e-30	Rod_bipolar	M18vM3	6
Cacna2d1	2.42889e-64	-0.509266	0.316	0.561	5.66637e-60	Rod_bipolar	M12vM3	6
Cacna2d1	1.65447e-118	-0.707145	0.226	0.561	3.8597e-114	Rod_bipolar	M18vM3	6
Cacna2d1	3.01517e-182	-0.963493	0.179	0.561	7.03409e-178	Rod_bipolar	M24vM3	6
Cacna2d3	9.16989e-61	-0.276922	1	0.999	2.13924e-56	Rod_bipolar	M24vM3	6
Cacng7	1.386e-30	-0.241178	0.417	0.607	3.23339e-26	Rod_bipolar	M12vM3	6
Cacng7	9.05334e-36	-0.273567	0.411	0.607	2.11205e-31	Rod_bipolar	M18vM3	6
Cacng7	8.27636e-45	-0.336852	0.424	0.607	1.93079e-40	Rod_bipolar	M24vM3	6
Cask	5.78997e-24	-0.287149	0.499	0.626	1.35074e-19	Rod_bipolar	M24vM3	6
Chka	2.39269e-20	-0.227369	0.486	0.634	5.58192e-16	Rod_bipolar	M18vM3	6
Cntnap2	1.60768e-13	-0.243727	0.809	0.844	3.75056e-09	Rod_bipolar	M24vM3	6
Dmxl2	2.42512e-47	-0.350857	0.761	0.855	5.65755e-43	Rod_bipolar	M24vM3	6
Dpysl2	1.26652e-26	-0.235214	0.853	0.91	2.95466e-22	Rod_bipolar	M18vM3	6
Dpysl2	1.51747e-49	-0.32959	0.871	0.91	3.54011e-45	Rod_bipolar	M24vM3	6
Dzip3	5.57776e-21	-0.244954	0.527	0.649	1.30124e-16	Rod_bipolar	M24vM3	6
Eef1a2	1.79827e-23	-0.252423	0.427	0.582	4.19518e-19	Rod_bipolar	M18vM3	6
Eef1a2	2.0238e-31	-0.303728	0.417	0.582	4.72133e-27	Rod_bipolar	M24vM3	6
Epha4	7.62693e-46	-0.290612	0.108	0.28	1.77929e-41	Rod_bipolar	M18vM3	6
Epha4	3.52819e-38	-0.328059	0.132	0.28	8.23092e-34	Rod_bipolar	M24vM3	6
Fgfr2	1.41909e-26	-0.273597	0.782	0.887	3.3106e-22	Rod_bipolar	M12vM3	6
Fgfr2	1.1637e-24	-0.320207	0.795	0.887	2.71479e-20	Rod_bipolar	M18vM3	6
Fgfr2	2.76172e-31	-0.360937	0.823	0.887	6.44281e-27	Rod_bipolar	M24vM3	6
Frmd3	9.60489e-27	-0.232977	0.973	0.984	2.24072e-22	Rod_bipolar	M18vM3	6
Frmd3	1.45662e-28	-0.246929	0.985	0.984	3.39816e-24	Rod_bipolar	M24vM3	6
Gabbr1	3.99229e-45	-0.24232	0.119	0.282	9.31362e-41	Rod_bipolar	M24vM3	6
Gabra5	1.30161e-22	-0.302454	0.527	0.671	3.03653e-18	Rod_bipolar	M12vM3	6
Gabra5	1.20085e-26	-0.395278	0.523	0.671	2.80147e-22	Rod_bipolar	M18vM3	6
Gabra5	9.80497e-61	-0.655369	0.483	0.671	2.2874e-56	Rod_bipolar	M24vM3	6
Glra1	8.01333e-24	-0.278194	0.629	0.737	1.86943e-19	Rod_bipolar	M24vM3	6
Gm11418	5.25494e-17	-0.288184	0.345	0.458	1.22593e-12	Rod_bipolar	M24vM3	6
Gm11655	1.27287e-23	-0.257826	0.345	0.504	2.96947e-19	Rod_bipolar	M12vM3	6
Gm11655	1.27951e-15	-0.296905	0.381	0.504	2.98496e-11	Rod_bipolar	M18vM3	6
Gm11655	4.2081e-62	-0.57694	0.281	0.504	9.81707e-58	Rod_bipolar	M24vM3	6
Gm11808	2.56241e-66	-0.341596	0.184	0.429	5.97784e-62	Rod_bipolar	M12vM3	6
Gm11808	1.11225e-99	-0.431567	0.138	0.429	2.59477e-95	Rod_bipolar	M18vM3	6
Gm11808	9.08762e-65	-0.369306	0.198	0.429	2.12005e-60	Rod_bipolar	M24vM3	6
Gm12709	4.56855e-41	-0.30399	0.224	0.423	1.0658e-36	Rod_bipolar	M18vM3	6
Gm12709	3.28894e-58	-0.405608	0.21	0.423	7.67278e-54	Rod_bipolar	M24vM3	6
Gm12940	2.89342e-36	-0.286861	0.256	0.431	6.75005e-32	Rod_bipolar	M24vM3	6
Gm13963	4.73678e-23	-0.313925	0.622	0.752	1.10504e-18	Rod_bipolar	M12vM3	6
Gm13963	4.53458e-42	-0.54405	0.59	0.752	1.05787e-37	Rod_bipolar	M18vM3	6
Gm13963	2.667e-31	-0.512911	0.658	0.752	6.22185e-27	Rod_bipolar	M24vM3	6
Gm14211	1.27989e-31	-0.249793	0.128	0.27	2.98586e-27	Rod_bipolar	M18vM3	6
Gm14211	1.96856e-31	-0.276495	0.131	0.27	4.59245e-27	Rod_bipolar	M24vM3	6
Gm17231	4.53386e-29	-0.294378	0.457	0.641	1.0577e-24	Rod_bipolar	M12vM3	6
Gm17231	3.07542e-42	-0.390535	0.421	0.641	7.17464e-38	Rod_bipolar	M18vM3	6
Gm17231	5.36478e-43	-0.423443	0.461	0.641	1.25155e-38	Rod_bipolar	M24vM3	6
Gm19744	1.90436e-17	-0.253047	0.182	0.285	4.44269e-13	Rod_bipolar	M24vM3	6
Gm2000	1.52964e-44	-0.316542	0.39	0.611	3.56849e-40	Rod_bipolar	M12vM3	6
Gm2000	3.6418e-60	-0.395292	0.364	0.611	8.49597e-56	Rod_bipolar	M18vM3	6
Gm2000	1.79677e-45	-0.356064	0.418	0.611	4.19169e-41	Rod_bipolar	M24vM3	6
Gm20275	7.82337e-18	-0.245345	0.178	0.287	1.82511e-13	Rod_bipolar	M24vM3	6
Gm2516	3.94457e-31	-0.42019	0.777	0.876	9.20229e-27	Rod_bipolar	M12vM3	6
Gm2516	1.15652e-30	-0.476113	0.803	0.876	2.69804e-26	Rod_bipolar	M18vM3	6
Gm2516	2.64048e-103	-0.85474	0.73	0.876	6.15997e-99	Rod_bipolar	M24vM3	6
Gm26672	1.69754e-22	-0.268727	0.227	0.363	3.96019e-18	Rod_bipolar	M18vM3	6
Gm26672	4.06202e-35	-0.355102	0.208	0.363	9.47628e-31	Rod_bipolar	M24vM3	6
Gm28307	2.39054e-26	-0.299633	0.269	0.427	5.5769e-22	Rod_bipolar	M12vM3	6
Gm28307	2.73912e-27	-0.370436	0.274	0.427	6.3901e-23	Rod_bipolar	M18vM3	6
Gm28307	8.62578e-33	-0.439865	0.269	0.427	2.01231e-28	Rod_bipolar	M24vM3	6
Gm28807	2.03553e-21	-0.305788	0.533	0.67	4.74868e-17	Rod_bipolar	M12vM3	6
Gm28807	5.19042e-25	-0.408114	0.534	0.67	1.21087e-20	Rod_bipolar	M18vM3	6
Gm28807	6.78396e-38	-0.525045	0.523	0.67	1.58263e-33	Rod_bipolar	M24vM3	6
Gm35188	4.8625e-32	-0.297318	0.202	0.365	1.13437e-27	Rod_bipolar	M18vM3	6
Gm35188	5.11203e-22	-0.302724	0.244	0.365	1.19259e-17	Rod_bipolar	M24vM3	6
Gm37240	1.98645e-08	-0.262359	0.77	0.809	0.00046342	Rod_bipolar	M24vM3	6
Gm42303	4.0169e-24	-0.280199	0.174	0.301	9.37103e-20	Rod_bipolar	M24vM3	6
Gm42439	8.72626e-43	-0.376017	0.362	0.573	2.03575e-38	Rod_bipolar	M12vM3	6
Gm42439	7.9113e-40	-0.451121	0.386	0.573	1.84563e-35	Rod_bipolar	M18vM3	6
Gm42439	2.34112e-99	-0.707739	0.288	0.573	5.46161e-95	Rod_bipolar	M24vM3	6
Gm45321	1.05042e-07	-0.272299	0.755	0.81	0.00245053	Rod_bipolar	M12vM3	6
Gm45321	3.22215e-19	-0.509908	0.742	0.81	7.51696e-15	Rod_bipolar	M18vM3	6
Gm45321	6.66398e-43	-0.690649	0.714	0.81	1.55464e-38	Rod_bipolar	M24vM3	6
Gm48004	1.54378e-43	-0.258852	0.102	0.265	3.60149e-39	Rod_bipolar	M24vM3	6
Gm48678	3.19275e-24	-0.263614	0.342	0.507	7.44838e-20	Rod_bipolar	M12vM3	6
Gm48678	3.15491e-38	-0.386198	0.311	0.507	7.36008e-34	Rod_bipolar	M18vM3	6
Gm48678	1.26382e-55	-0.516647	0.299	0.507	2.94837e-51	Rod_bipolar	M24vM3	6
Gm49797	7.61867e-21	-0.226631	0.338	0.469	1.77736e-16	Rod_bipolar	M24vM3	6
Gm5149	1.86792e-20	-0.230879	0.254	0.396	4.35767e-16	Rod_bipolar	M12vM3	6
Gm5149	6.66681e-20	-0.260157	0.26	0.396	1.5553e-15	Rod_bipolar	M18vM3	6
Gm5149	9.59028e-30	-0.330357	0.238	0.396	2.23732e-25	Rod_bipolar	M24vM3	6
Grik1	6.13477e-38	-0.421792	0.38	0.587	1.43118e-33	Rod_bipolar	M12vM3	6
Grik1	1.29316e-33	-0.425443	0.39	0.587	3.01682e-29	Rod_bipolar	M18vM3	6
Grik1	1.42786e-67	-0.683164	0.341	0.587	3.33104e-63	Rod_bipolar	M24vM3	6
Hnrnpa1	1.06287e-21	-0.226681	0.849	0.899	2.47958e-17	Rod_bipolar	M18vM3	6
Hnrnph1	5.63213e-37	-0.234807	0.95	0.972	1.31392e-32	Rod_bipolar	M18vM3	6
Hnrnph1	1.2275e-54	-0.295422	0.961	0.972	2.86362e-50	Rod_bipolar	M24vM3	6
Kcnab2	3.53138e-26	-0.251354	0.744	0.852	8.23837e-22	Rod_bipolar	M12vM3	6
Kcnab2	1.95321e-35	-0.313667	0.727	0.852	4.55664e-31	Rod_bipolar	M18vM3	6
Kcnab2	1.54582e-48	-0.380392	0.76	0.852	3.60624e-44	Rod_bipolar	M24vM3	6
Klf12	8.35047e-23	-0.238327	0.27	0.408	1.94808e-18	Rod_bipolar	M12vM3	6
Klf12	3.5032e-28	-0.264085	0.251	0.408	8.1726e-24	Rod_bipolar	M18vM3	6
Klf12	2.20963e-44	-0.403943	0.237	0.408	5.15484e-40	Rod_bipolar	M24vM3	6
Kmt2d	7.64584e-23	-0.239135	0.416	0.552	1.7837e-18	Rod_bipolar	M24vM3	6
Leng9	9.27306e-15	-0.245807	0.316	0.416	2.16331e-10	Rod_bipolar	M24vM3	6
Malat1	5.27616e-46	-0.285812	1	1	1.23088e-41	Rod_bipolar	M12vM3	6
Malat1	2.25642e-73	-0.366887	1	1	5.26399e-69	Rod_bipolar	M18vM3	6
Malat1	2.81971e-57	-0.328718	1	1	6.5781e-53	Rod_bipolar	M24vM3	6
Mcc	3.23091e-27	-0.274087	0.78	0.857	7.53739e-23	Rod_bipolar	M24vM3	6
Mef2c	3.4059e-18	-0.502825	0.764	0.801	7.94562e-14	Rod_bipolar	M24vM3	6
Mir124a-1hg	1.25011e-21	-0.237309	0.788	0.865	2.91639e-17	Rod_bipolar	M12vM3	6
Mir124a-1hg	5.37054e-25	-0.273309	0.754	0.865	1.25289e-20	Rod_bipolar	M18vM3	6
Mir124a-1hg	4.66848e-33	-0.321559	0.788	0.865	1.08911e-28	Rod_bipolar	M24vM3	6
Mir670hg	3.03571e-38	-0.401629	0.768	0.842	7.082e-34	Rod_bipolar	M24vM3	6
Neb	9.87784e-13	-0.225874	0.18	0.265	2.3044e-08	Rod_bipolar	M24vM3	6
Nisch	1.47533e-28	-0.26606	0.801	0.89	3.4418e-24	Rod_bipolar	M18vM3	6
Nisch	4.98816e-34	-0.285887	0.831	0.89	1.16369e-29	Rod_bipolar	M24vM3	6
Nmnat3	1.48358e-28	-0.351732	0.372	0.532	3.46105e-24	Rod_bipolar	M12vM3	6
Nmnat3	2.73144e-34	-0.44677	0.366	0.532	6.37217e-30	Rod_bipolar	M18vM3	6
Nmnat3	7.18016e-97	-0.75861	0.257	0.532	1.67506e-92	Rod_bipolar	M24vM3	6
Nmt1	1.106e-26	-0.232922	0.45	0.624	2.58018e-22	Rod_bipolar	M18vM3	6
Nr1d1	4.23271e-40	-0.342683	0.766	0.865	9.87448e-36	Rod_bipolar	M18vM3	6
Nr1d1	2.45856e-32	-0.316333	0.812	0.865	5.73558e-28	Rod_bipolar	M24vM3	6
Nr6a1	1.23191e-16	-0.26949	0.775	0.864	2.87392e-12	Rod_bipolar	M12vM3	6
Nr6a1	4.62307e-21	-0.330933	0.772	0.864	1.07852e-16	Rod_bipolar	M18vM3	6
Nr6a1	8.68499e-48	-0.52113	0.768	0.864	2.02612e-43	Rod_bipolar	M24vM3	6
Nup214	4.57515e-25	-0.305568	0.411	0.547	1.06734e-20	Rod_bipolar	M24vM3	6
Parp8	4.5102e-28	-0.286173	0.428	0.576	1.05218e-23	Rod_bipolar	M24vM3	6
Pbx1	1.2623e-31	-0.276078	0.336	0.503	2.94482e-27	Rod_bipolar	M12vM3	6
Pbx1	2.5025e-55	-0.356378	0.273	0.503	5.83808e-51	Rod_bipolar	M18vM3	6
Pbx1	7.80177e-145	-0.685704	0.19	0.503	1.82008e-140	Rod_bipolar	M24vM3	6
Pclo	9.55146e-44	-0.310491	0.948	0.979	2.22826e-39	Rod_bipolar	M18vM3	6
Pclo	3.47332e-77	-0.441404	0.964	0.979	8.10291e-73	Rod_bipolar	M24vM3	6
Pde3a	3.29635e-19	-0.242275	0.224	0.343	7.69007e-15	Rod_bipolar	M18vM3	6
Pde3a	3.72443e-13	-0.251065	0.26	0.343	8.68873e-09	Rod_bipolar	M24vM3	6
Pds5a	2.69453e-20	-0.230144	0.526	0.65	6.28608e-16	Rod_bipolar	M24vM3	6
Plcb4	2.34546e-28	-0.247273	0.937	0.954	5.47173e-24	Rod_bipolar	M24vM3	6
Plch2	9.05057e-33	-0.299807	0.67	0.775	2.11141e-28	Rod_bipolar	M24vM3	6
Prdm8	1.00883e-23	-0.260157	0.801	0.86	2.35351e-19	Rod_bipolar	M24vM3	6
Psip1	2.31343e-33	-0.265542	0.899	0.941	5.39701e-29	Rod_bipolar	M18vM3	6
Psip1	1.79781e-36	-0.276605	0.925	0.941	4.19411e-32	Rod_bipolar	M24vM3	6
R3hdm2	6.3672e-22	-0.232545	0.756	0.851	1.4854e-17	Rod_bipolar	M18vM3	6
R3hdm2	9.0794e-24	-0.248143	0.807	0.851	2.11813e-19	Rod_bipolar	M24vM3	6
Rd3	3.86438e-55	-0.42751	0.547	0.741	9.01521e-51	Rod_bipolar	M12vM3	6
Rd3	4.19392e-147	-0.762446	0.409	0.741	9.784e-143	Rod_bipolar	M18vM3	6
Rd3	1.08249e-115	-0.690695	0.493	0.741	2.52535e-111	Rod_bipolar	M24vM3	6
Rufy3	1.37052e-27	-0.238255	0.818	0.901	3.19728e-23	Rod_bipolar	M18vM3	6
Rufy3	1.42197e-31	-0.26181	0.86	0.901	3.31732e-27	Rod_bipolar	M24vM3	6
Setbp1	1.71528e-25	-0.301824	0.873	0.906	4.00159e-21	Rod_bipolar	M24vM3	6
Slc22a17	3.18023e-47	-0.292817	0.261	0.477	7.41915e-43	Rod_bipolar	M18vM3	6
Slc22a17	1.25531e-56	-0.364226	0.266	0.477	2.92852e-52	Rod_bipolar	M24vM3	6
Slc24a3	7.26899e-40	-0.249327	0.192	0.371	1.69578e-35	Rod_bipolar	M18vM3	6
Slc24a3	1.92242e-21	-0.225741	0.253	0.371	4.48482e-17	Rod_bipolar	M24vM3	6
Slc38a3	4.06672e-37	-0.302324	0.75	0.873	9.48724e-33	Rod_bipolar	M18vM3	6
Slc38a3	9.41285e-33	-0.289296	0.785	0.873	2.19592e-28	Rod_bipolar	M24vM3	6
Snrnp70	2.96343e-43	-0.273278	0.945	0.98	6.91338e-39	Rod_bipolar	M12vM3	6
Snrnp70	1.15632e-129	-0.518913	0.94	0.98	2.69758e-125	Rod_bipolar	M18vM3	6
Snrnp70	2.0797e-108	-0.465691	0.956	0.98	4.85174e-104	Rod_bipolar	M24vM3	6
Sorcs3	1.64815e-31	-0.355832	0.602	0.741	3.84498e-27	Rod_bipolar	M12vM3	6
Sorcs3	1.49421e-43	-0.42242	0.566	0.741	3.48584e-39	Rod_bipolar	M18vM3	6
Sorcs3	1.18384e-59	-0.546048	0.55	0.741	2.76178e-55	Rod_bipolar	M24vM3	6
Srgap3	2.15332e-55	-0.286871	0.149	0.349	5.02348e-51	Rod_bipolar	M12vM3	6
Srgap3	5.94433e-87	-0.355167	0.097	0.349	1.38675e-82	Rod_bipolar	M18vM3	6
Srgap3	2.9338e-72	-0.382019	0.136	0.349	6.84426e-68	Rod_bipolar	M24vM3	6
Srrm4os	6.7529e-27	-0.295206	0.209	0.348	1.57538e-22	Rod_bipolar	M24vM3	6
St13	1.1109e-33	-0.307808	0.687	0.825	2.59163e-29	Rod_bipolar	M18vM3	6
St13	6.00967e-71	-0.454447	0.685	0.825	1.402e-66	Rod_bipolar	M24vM3	6
Strbp	2.79547e-19	-0.223911	0.835	0.911	6.52155e-15	Rod_bipolar	M18vM3	6
Strbp	4.53633e-31	-0.289409	0.855	0.911	1.05828e-26	Rod_bipolar	M24vM3	6
Tmcc3	4.97706e-30	-0.297722	0.811	0.892	1.1611e-25	Rod_bipolar	M12vM3	6
Tmcc3	2.39614e-32	-0.328175	0.806	0.892	5.58996e-28	Rod_bipolar	M18vM3	6
Tmcc3	6.95451e-26	-0.302379	0.848	0.892	1.62242e-21	Rod_bipolar	M24vM3	6
Tmsb10	4.65767e-69	-0.515966	0.961	0.979	1.08659e-64	Rod_bipolar	M12vM3	6
Tmsb10	2.73047e-137	-0.783684	0.954	0.979	6.36991e-133	Rod_bipolar	M18vM3	6
Tmsb10	6.3027e-109	-0.68089	0.975	0.979	1.47036e-104	Rod_bipolar	M24vM3	6
Tnik	7.77451e-27	-0.284182	0.539	0.678	1.81372e-22	Rod_bipolar	M12vM3	6
Tnik	2.39622e-41	-0.367316	0.496	0.678	5.59014e-37	Rod_bipolar	M18vM3	6
Tnik	1.52783e-47	-0.416977	0.537	0.678	3.56427e-43	Rod_bipolar	M24vM3	6
Uba52	6.19864e-74	-0.467735	0.567	0.786	1.44608e-69	Rod_bipolar	M12vM3	6
Uba52	1.22773e-122	-0.64232	0.505	0.786	2.86418e-118	Rod_bipolar	M18vM3	6
Uba52	9.40014e-109	-0.612436	0.571	0.786	2.19296e-104	Rod_bipolar	M24vM3	6
Ubn2	1.01661e-29	-0.298593	0.767	0.84	2.37166e-25	Rod_bipolar	M24vM3	6
Unc5d	4.00951e-53	-0.538492	0.344	0.573	9.35379e-49	Rod_bipolar	M12vM3	6
Unc5d	8.75745e-94	-0.841338	0.279	0.573	2.04303e-89	Rod_bipolar	M18vM3	6
Unc5d	4.13579e-122	-1.09561	0.26	0.573	9.64838e-118	Rod_bipolar	M24vM3	6
Vax2os	4.49564e-12	-0.361758	0.585	0.645	1.04879e-07	Rod_bipolar	M18vM3	6
Vax2os	1.76552e-18	-0.485244	0.591	0.645	4.11877e-14	Rod_bipolar	M24vM3	6
Vwc2l	4.1564e-07	-0.320588	0.893	0.882	0.00969645	Rod_bipolar	M18vM3	6
Vwc2l	2.06069e-09	-0.380172	0.881	0.882	4.80737e-05	Rod_bipolar	M24vM3	6
Wipf3	5.95404e-25	-0.278939	0.228	0.371	1.38902e-20	Rod_bipolar	M18vM3	6
Wipf3	9.75398e-26	-0.320991	0.23	0.371	2.27551e-21	Rod_bipolar	M24vM3	6
4933412E12Rik	1.29638e-19	-0.251867	0.308	0.433	3.02433e-15	Rod_bipolar	M24vM3	7
9330154J02Rik	2.16125e-16	-0.271615	0.441	0.543	5.04197e-12	Rod_bipolar	M24vM3	7
A230057D06Rik	1.14297e-41	-0.390885	0.906	0.925	2.66643e-37	Rod_bipolar	M24vM3	7
A230077H06Rik	8.24598e-27	-0.283954	0.776	0.85	1.92371e-22	Rod_bipolar	M24vM3	7
Adrb1	4.56251e-25	-0.246961	0.801	0.865	1.06439e-20	Rod_bipolar	M24vM3	7
Amy1	2.30791e-24	-0.295611	0.659	0.753	5.38412e-20	Rod_bipolar	M24vM3	7
Ank3	1.53515e-52	-0.288575	0.998	0.997	3.58134e-48	Rod_bipolar	M24vM3	7
Atp1b2	1.77833e-64	-0.374651	0.904	0.942	4.14867e-60	Rod_bipolar	M24vM3	7
Atrnl1	7.40584e-29	-0.238065	0.995	0.998	1.72771e-24	Rod_bipolar	M24vM3	7
Auts2	2.50461e-38	-0.232688	0.997	0.999	5.84299e-34	Rod_bipolar	M12vM3	7
Auts2	9.56384e-86	-0.375449	0.998	0.999	2.23115e-81	Rod_bipolar	M24vM3	7
B230206L02Rik	6.02532e-30	-0.3144	0.535	0.676	1.40565e-25	Rod_bipolar	M24vM3	7
Bcas3	1.45079e-22	-0.262358	0.692	0.809	3.38455e-18	Rod_bipolar	M12vM3	7
Bcas3	1.79035e-27	-0.351413	0.717	0.809	4.17671e-23	Rod_bipolar	M24vM3	7
Cacna1i	2.31072e-34	-0.278039	0.201	0.361	5.39068e-30	Rod_bipolar	M24vM3	7
Cacnb2	9.30475e-39	-0.311977	0.94	0.96	2.17071e-34	Rod_bipolar	M24vM3	7
Cadps	2.08784e-154	-0.527414	0.998	0.999	4.87071e-150	Rod_bipolar	M24vM3	7
Camk2d	1.49731e-35	-0.230162	0.996	0.995	3.49307e-31	Rod_bipolar	M24vM3	7
Ccdc171	2.43929e-39	-0.369742	0.302	0.482	5.69063e-35	Rod_bipolar	M24vM3	7
Celf2	1.01343e-31	-0.254236	0.989	0.988	2.36424e-27	Rod_bipolar	M24vM3	7
Chordc1	4.89647e-27	-0.24019	0.299	0.448	1.1423e-22	Rod_bipolar	M24vM3	7
Cited2	4.73628e-24	-0.263657	0.49	0.639	1.10493e-19	Rod_bipolar	M18vM3	7
Cited2	2.84112e-39	-0.369284	0.473	0.639	6.62805e-35	Rod_bipolar	M24vM3	7
Cntnap1	1.82768e-30	-0.256183	0.198	0.348	4.26379e-26	Rod_bipolar	M24vM3	7
Csnk1g1	3.23602e-24	-0.292306	0.736	0.811	7.5493e-20	Rod_bipolar	M24vM3	7
Ctnna2	1.20362e-20	-0.416309	0.677	0.748	2.80793e-16	Rod_bipolar	M24vM3	7
Cys1	4.74697e-24	-0.268348	0.379	0.524	1.10742e-19	Rod_bipolar	M24vM3	7
Dab1	1.91481e-18	-0.253253	0.915	0.935	4.46707e-14	Rod_bipolar	M24vM3	7
Dgki	1.06601e-29	-0.257752	0.967	0.978	2.48689e-25	Rod_bipolar	M24vM3	7
Dusp11	1.25179e-50	-0.365436	0.342	0.54	2.92029e-46	Rod_bipolar	M24vM3	7
Efr3b	1.31334e-27	-0.241118	0.908	0.954	3.06389e-23	Rod_bipolar	M12vM3	7
Efr3b	4.4469e-82	-0.471586	0.897	0.954	1.03742e-77	Rod_bipolar	M24vM3	7
Eif4a2	2.62863e-46	-0.347551	0.767	0.85	6.13233e-42	Rod_bipolar	M24vM3	7
Epha7	1.2596e-21	-0.274419	0.593	0.714	2.93852e-17	Rod_bipolar	M24vM3	7
Fmn1	2.15801e-89	-0.386828	0.999	0.999	5.03441e-85	Rod_bipolar	M24vM3	7
Fstl5	2.9821e-61	-0.332143	0.999	0.998	6.95694e-57	Rod_bipolar	M24vM3	7
Gabra1	5.51545e-66	-0.456953	0.757	0.856	1.2867e-61	Rod_bipolar	M24vM3	7
Gabrg2	1.91942e-94	-0.53293	0.798	0.901	4.47782e-90	Rod_bipolar	M24vM3	7
Galnt13	4.46694e-94	-0.577661	0.97	0.987	1.04209e-89	Rod_bipolar	M24vM3	7
Gm12353	5.20235e-36	-0.378824	0.37	0.533	1.21366e-31	Rod_bipolar	M24vM3	7
Gm13944	4.07797e-31	-0.356842	0.432	0.586	9.51349e-27	Rod_bipolar	M24vM3	7
Gm28578	1.30957e-24	-0.233355	0.173	0.299	3.05509e-20	Rod_bipolar	M24vM3	7
Gm31323	5.63658e-26	-0.236289	0.189	0.326	1.31496e-21	Rod_bipolar	M24vM3	7
Gm4258	6.26516e-19	-0.233938	0.63	0.754	1.4616e-14	Rod_bipolar	M12vM3	7
Gm4258	3.04963e-61	-0.512082	0.589	0.754	7.11449e-57	Rod_bipolar	M24vM3	7
Gm534	1.13768e-147	-0.714471	0.783	0.935	2.65411e-143	Rod_bipolar	M24vM3	7
Gpatch8	2.76893e-20	-0.249143	0.748	0.811	6.45963e-16	Rod_bipolar	M24vM3	7
Gpm6a	5.22538e-85	-0.485242	0.257	0.515	1.21903e-80	Rod_bipolar	M24vM3	7
Hdac9	7.22628e-46	-0.337233	0.976	0.985	1.68582e-41	Rod_bipolar	M24vM3	7
Hecw1	3.32002e-92	-0.509614	0.942	0.974	7.74527e-88	Rod_bipolar	M24vM3	7
Hist1h2bc	5.82453e-21	-0.25446	0.634	0.763	1.35881e-16	Rod_bipolar	M18vM3	7
Hist1h2bc	4.02018e-72	-0.525591	0.582	0.763	9.37868e-68	Rod_bipolar	M24vM3	7
Hnrnpa2b1	8.1041e-42	-0.26209	0.934	0.962	1.89061e-37	Rod_bipolar	M18vM3	7
Hnrnpa2b1	2.11812e-74	-0.364719	0.941	0.962	4.94137e-70	Rod_bipolar	M24vM3	7
Hnrnpc	7.46711e-29	-0.296226	0.797	0.844	1.742e-24	Rod_bipolar	M24vM3	7
Hnrnph3	6.16663e-25	-0.25233	0.771	0.844	1.43861e-20	Rod_bipolar	M24vM3	7
Hsp90ab1	8.03361e-18	-0.223469	0.906	0.898	1.87416e-13	Rod_bipolar	M24vM3	7
Hsp90b1	1.91761e-42	-0.37128	0.855	0.888	4.47358e-38	Rod_bipolar	M24vM3	7
Hspe1	1.12676e-15	-0.229788	0.803	0.82	2.62863e-11	Rod_bipolar	M24vM3	7
Kansl1l	8.83875e-14	-0.241785	0.359	0.454	2.06199e-09	Rod_bipolar	M24vM3	7
Kidins220	5.30785e-20	-0.247231	0.687	0.758	1.23827e-15	Rod_bipolar	M24vM3	7
Kmt2c	6.94224e-31	-0.293702	0.775	0.854	1.61956e-26	Rod_bipolar	M24vM3	7
Ldb2	9.58963e-40	-0.284499	0.974	0.985	2.23717e-35	Rod_bipolar	M24vM3	7
Lonrf1	2.31661e-31	-0.290629	0.341	0.505	5.40442e-27	Rod_bipolar	M24vM3	7
Lrp2bp	7.72439e-37	-0.300397	0.848	0.901	1.80202e-32	Rod_bipolar	M24vM3	7
Macf1	1.83395e-49	-0.309444	0.985	0.989	4.27843e-45	Rod_bipolar	M24vM3	7
Magi1	1.91925e-22	-0.238495	0.754	0.831	4.47742e-18	Rod_bipolar	M24vM3	7
Magi2	8.71442e-99	-0.620965	0.947	0.975	2.03299e-94	Rod_bipolar	M24vM3	7
Magi3	7.72328e-25	-0.325607	0.716	0.801	1.80176e-20	Rod_bipolar	M24vM3	7
Map1b	4.06241e-20	-0.238674	0.446	0.549	9.4772e-16	Rod_bipolar	M24vM3	7
Map4	5.45923e-173	-0.435586	0.998	0.995	1.27358e-168	Rod_bipolar	M24vM3	7
Mbd6	1.29785e-21	-0.23391	0.349	0.486	3.02775e-17	Rod_bipolar	M24vM3	7
Mdga2	1.11855e-63	-0.419081	1	0.998	2.60947e-59	Rod_bipolar	M24vM3	7
Mtmr10	1.9027e-19	-0.264752	0.447	0.589	4.43882e-15	Rod_bipolar	M12vM3	7
Mtmr10	1.29007e-53	-0.492965	0.372	0.589	3.00961e-49	Rod_bipolar	M24vM3	7
Mycbp2	1.94113e-51	-0.373467	0.837	0.918	4.52847e-47	Rod_bipolar	M24vM3	7
Neurod4	1.04251e-49	-0.374389	0.858	0.912	2.43206e-45	Rod_bipolar	M24vM3	7
Pard3	4.40133e-26	-0.295554	0.505	0.641	1.02679e-21	Rod_bipolar	M24vM3	7
Pde1b	5.92023e-25	-0.251607	0.358	0.505	1.38113e-20	Rod_bipolar	M24vM3	7
Plekha1	1.69248e-18	-0.225514	0.595	0.695	3.94838e-14	Rod_bipolar	M24vM3	7
Polb	4.84059e-32	-0.298658	0.764	0.829	1.12926e-27	Rod_bipolar	M24vM3	7
Ptprd	4.17622e-69	-0.321376	0.999	0.999	9.74269e-65	Rod_bipolar	M24vM3	7
Rasgef1b	2.08325e-20	-0.294429	0.756	0.809	4.86001e-16	Rod_bipolar	M24vM3	7
Rorb	4.5149e-74	-0.367153	0.988	0.991	1.05328e-69	Rod_bipolar	M24vM3	7
Rskr	1.06789e-25	-0.259018	0.865	0.904	2.49128e-21	Rod_bipolar	M24vM3	7
Samd14	6.55181e-34	-0.312509	0.638	0.76	1.52847e-29	Rod_bipolar	M24vM3	7
Shank2	1.5008e-36	-0.363792	0.724	0.828	3.50122e-32	Rod_bipolar	M24vM3	7
Slc4a10	4.76986e-31	-0.233923	0.99	0.989	1.11276e-26	Rod_bipolar	M24vM3	7
Spag16	1.04932e-20	-0.507992	0.326	0.437	2.44796e-16	Rod_bipolar	M24vM3	7
Spink13	5.32283e-21	-0.315935	0.147	0.256	1.24176e-16	Rod_bipolar	M24vM3	7
Ssbp3	2.5202e-17	-0.23132	0.622	0.71	5.87938e-13	Rod_bipolar	M24vM3	7
Stim2	9.60013e-22	-0.233943	0.788	0.845	2.23962e-17	Rod_bipolar	M24vM3	7
Tceal6	4.68961e-19	-0.24551	0.653	0.739	1.09404e-14	Rod_bipolar	M24vM3	7
Tenm4	9.8813e-44	-0.316917	0.971	0.977	2.30521e-39	Rod_bipolar	M24vM3	7
Tmcc1	5.6417e-19	-0.265172	0.786	0.822	1.31615e-14	Rod_bipolar	M24vM3	7
Tmem196	2.55752e-45	-0.443017	0.76	0.851	5.96644e-41	Rod_bipolar	M24vM3	7
Tpbg	1.01323e-31	-0.318249	0.849	0.868	2.36376e-27	Rod_bipolar	M24vM3	7
Tra2a	1.00693e-26	-0.264435	0.718	0.801	2.34906e-22	Rod_bipolar	M24vM3	7
Trim9	1.03108e-25	-0.290717	0.567	0.682	2.4054e-21	Rod_bipolar	M24vM3	7
Tspyl4	1.17179e-31	-0.305167	0.7	0.796	2.73367e-27	Rod_bipolar	M24vM3	7
Ube2e2	1.44317e-17	-0.32194	0.722	0.764	3.36678e-13	Rod_bipolar	M24vM3	7
Vstm2b	1.07775e-86	-0.43984	0.923	0.952	2.51427e-82	Rod_bipolar	M24vM3	7
Zcchc7	9.41697e-21	-0.243656	0.722	0.798	2.19688e-16	Rod_bipolar	M24vM3	7
Zfhx4	2.80683e-23	-0.260564	0.454	0.591	6.54804e-19	Rod_bipolar	M24vM3	7
Zfp365	2.0134e-47	-0.340345	0.887	0.909	4.69707e-43	Rod_bipolar	M24vM3	7
Zfp385b	2.13654e-52	-0.331638	0.991	0.992	4.98435e-48	Rod_bipolar	M24vM3	7
Zfp462	1.07336e-20	-0.264349	0.632	0.733	2.50405e-16	Rod_bipolar	M24vM3	7
5730419F03Rik	1.48604e-32	-0.33526	0.861	0.918	3.46679e-28	Rod_bipolar	M24vM3	8
Ablim1	6.03407e-54	-0.290198	0.987	0.993	1.40769e-49	Rod_bipolar	M24vM3	8
Adamts5	3.54633e-49	-0.414826	0.778	0.875	8.27323e-45	Rod_bipolar	M24vM3	8
Ano3	8.9994e-71	-0.452362	0.945	0.975	2.09947e-66	Rod_bipolar	M24vM3	8
Asic2	6.83615e-60	-0.372828	0.999	0.999	1.59481e-55	Rod_bipolar	M24vM3	8
Cadm2	8.95938e-34	-0.41734	0.621	0.738	2.09013e-29	Rod_bipolar	M24vM3	8
Car10	2.62313e-62	-0.329091	0.999	1	6.11951e-58	Rod_bipolar	M24vM3	8
Cdh12	2.33709e-59	-0.470559	0.939	0.967	5.45219e-55	Rod_bipolar	M24vM3	8
Chst9	1.03883e-56	-0.501207	0.928	0.967	2.42348e-52	Rod_bipolar	M24vM3	8
Cntn4	3.1619e-140	-0.52848	0.994	0.993	7.3764e-136	Rod_bipolar	M24vM3	8
Cntn6	7.98624e-12	0.224558	0.88	0.86	1.86311e-07	Rod_bipolar	M12vM3	8
Cntn6	2.23228e-29	0.338903	0.92	0.86	5.20768e-25	Rod_bipolar	M18vM3	8
Cntn6	9.10181e-45	-0.432782	0.78	0.86	2.12336e-40	Rod_bipolar	M24vM3	8
Commd1	8.02408e-26	-0.28343	0.732	0.803	1.87194e-21	Rod_bipolar	M24vM3	8
Ctnnd2	5.541e-23	-0.293168	0.788	0.854	1.29266e-18	Rod_bipolar	M24vM3	8
Dennd5b	1.36447e-20	-0.25393	0.688	0.771	3.18317e-16	Rod_bipolar	M24vM3	8
Erc2	4.57325e-29	-0.312467	0.512	0.636	1.06689e-24	Rod_bipolar	M24vM3	8
Galnt17	3.21129e-17	0.2444	0.756	0.687	7.49162e-13	Rod_bipolar	M18vM3	8
Galnt17	7.86347e-17	-0.267704	0.591	0.687	1.83447e-12	Rod_bipolar	M24vM3	8
Gm45323	4.22926e-29	-0.313815	0.921	0.944	9.86645e-25	Rod_bipolar	M24vM3	8
Gm45341	4.69951e-57	-0.541041	0.743	0.846	1.09635e-52	Rod_bipolar	M24vM3	8
Gpc6	2.90907e-78	-0.357108	1	0.999	6.78658e-74	Rod_bipolar	M24vM3	8
Grid1	2.53809e-49	-0.367279	0.931	0.962	5.92111e-45	Rod_bipolar	M24vM3	8
Grm5	5.91786e-74	-0.40511	0.991	0.995	1.38058e-69	Rod_bipolar	M24vM3	8
Gzmm	9.06497e-37	-0.376989	0.648	0.763	2.11477e-32	Rod_bipolar	M24vM3	8
Hist3h2ba	4.04143e-32	-0.353424	0.808	0.856	9.42825e-28	Rod_bipolar	M24vM3	8
Ift20	6.17626e-52	-0.439159	0.889	0.916	1.44086e-47	Rod_bipolar	M24vM3	8
Il1rap	2.25792e-35	-0.29209	0.931	0.962	5.26751e-31	Rod_bipolar	M24vM3	8
Immp2l	2.90171e-52	-0.580812	0.679	0.792	6.7694e-48	Rod_bipolar	M24vM3	8
Lrrtm4	8.86136e-87	-0.467924	0.999	0.998	2.06727e-82	Rod_bipolar	M24vM3	8
Mir99ahg	8.54565e-12	-0.245467	0.416	0.507	1.99361e-07	Rod_bipolar	M24vM3	8
mt-Nd4l	1.21693e-61	-0.423047	0.906	0.927	2.83898e-57	Rod_bipolar	M24vM3	8
mt-Nd5	2.12211e-43	-0.265641	0.998	0.98	4.95067e-39	Rod_bipolar	M24vM3	8
Nbea	6.38459e-43	-0.365462	0.847	0.901	1.48946e-38	Rod_bipolar	M24vM3	8
Nckap5	3.82316e-50	-0.425908	0.74	0.857	8.91904e-46	Rod_bipolar	M24vM3	8
Nebl	8.85669e-36	-0.248754	0.987	0.991	2.06618e-31	Rod_bipolar	M24vM3	8
Nedd4	1.39692e-21	-0.238896	0.804	0.855	3.25888e-17	Rod_bipolar	M24vM3	8
Negr1	3.57443e-48	-0.366558	0.972	0.989	8.33879e-44	Rod_bipolar	M24vM3	8
Nrep	1.50923e-124	-0.617489	0.645	0.836	3.52089e-120	Rod_bipolar	M24vM3	8
Ntng1	2.15848e-154	-0.512512	0.999	0.998	5.03552e-150	Rod_bipolar	M24vM3	8
Oxr1	1.66891e-15	-0.232861	0.819	0.865	3.89339e-11	Rod_bipolar	M24vM3	8
Pcdh15	2.1497e-15	-0.306331	0.526	0.633	5.01505e-11	Rod_bipolar	M24vM3	8
Pnisr	5.83261e-54	-0.346379	0.881	0.926	1.36069e-49	Rod_bipolar	M24vM3	8
Ppfia2	1.00796e-16	-0.239952	0.868	0.893	2.35148e-12	Rod_bipolar	M24vM3	8
Ppp2r2b	3.15742e-24	-0.270639	0.96	0.969	7.36595e-20	Rod_bipolar	M24vM3	8
Ppp3ca	4.79504e-64	-0.315021	0.998	0.996	1.11863e-59	Rod_bipolar	M24vM3	8
Prkg1	1.9401e-221	-0.736583	0.995	0.997	4.52605e-217	Rod_bipolar	M24vM3	8
Prkn	6.36012e-23	-0.35007	0.592	0.679	1.48375e-18	Rod_bipolar	M24vM3	8
Ralgapa2	2.80431e-22	-0.22339	0.982	0.985	6.54217e-18	Rod_bipolar	M24vM3	8
Rnf123	5.11452e-28	-0.233815	0.238	0.39	1.19317e-23	Rod_bipolar	M24vM3	8
Rora	2.75681e-107	-0.505665	0.994	0.995	6.43137e-103	Rod_bipolar	M24vM3	8
Rph3a	1.77493e-20	-0.229431	0.353	0.486	4.14073e-16	Rod_bipolar	M24vM3	8
Sema3e	4.83539e-46	-0.426184	0.739	0.841	1.12805e-41	Rod_bipolar	M24vM3	8
Slc5a8	2.37163e-14	0.242349	0.721	0.679	5.53277e-10	Rod_bipolar	M12vM3	8
Slc5a8	2.71715e-60	-0.525612	0.496	0.679	6.33885e-56	Rod_bipolar	M24vM3	8
Slc9a9	9.25285e-46	-0.395065	0.831	0.908	2.1586e-41	Rod_bipolar	M24vM3	8
Slit2	3.37622e-22	-0.308477	0.189	0.309	7.87637e-18	Rod_bipolar	M24vM3	8
Tenm3	1.59497e-21	-0.223222	0.994	0.995	3.7209e-17	Rod_bipolar	M24vM3	8
Tmem178b	7.35729e-16	-0.245281	0.612	0.699	1.71638e-11	Rod_bipolar	M24vM3	8
Ttc14	7.25395e-34	-0.286088	0.863	0.911	1.69227e-29	Rod_bipolar	M24vM3	8
Upp2	4.74009e-17	-0.234705	0.718	0.791	1.10582e-12	Rod_bipolar	M24vM3	8
