# Supplementary material for: Transcriptional Heterogeneity and Differential Response of Rod Photoreceptor Pathway Uncovered by Single‐Cell RNA Sequencing of the Aging Mouse Retina
Source: Aging Cell. 2025 Feb 15;24(5):e70001. doi: 10.1111/acel.70001 (PMC12073905; doi:10.1111/acel.70001)
Supplement: Supplementary file 22 — Table S12. [file ACEL-24-e70001-s003.xlsx]

## Sheet: Sheet1
Cluster	ID	Description	GeneRatio	BgRatio	pvalue	p.adjust	qvalue	geneID	Count	Ratio
1	GO:0042776	proton motive force-driven mitochondrial ATP synthesis	19/93	53/18737	2.43459e-31	3.28449e-29	2.9285e-29	Ndufa11/Ndufc2/Ndufa5/Ndufb9/Ndufa13/Ndufb8/Atp5b/Sdhb/Atp5o/Ndufs7/Ndufa2/Ndufab1/Ndufv1/Atp5c1/Ndufb5/Atp5j/Ndufb7/Atp5h/Ndufa7	19	0.204301
1	GO:0032981	mitochondrial respiratory chain complex I assembly	10/93	50/18737	4.81611e-14	1.98531e-12	1.77013e-12	Ndufa11/Ndufc2/Ndufa5/Ndufb9/Ndufb8/Ndufs7/Ndufa2/Ndufab1/Ndufb5/Ndufb7	10	0.107527
1	GO:0006120	mitochondrial electron transport, NADH to ubiquinone	7/93	23/18737	1.35521e-11	5.29246e-10	4.71884e-10	Ndufc2/Ndufb9/Ndufb8/Ndufs7/Park7/Ndufv1/Ndufa7	7	0.0752688
1	GO:0006094	gluconeogenesis	6/93	76/18737	2.09967e-06	7.59979e-05	6.77609e-05	Mdh1/Mdh2/Pgam1/Pgk1/C1qtnf12/Tpi1	6	0.0645161
1	GO:0006123	mitochondrial electron transport, cytochrome c to oxygen	3/93	10/18737	1.38515e-05	0.000465595	0.000415132	Cox4i1/Cox5b/Cox5a	3	0.0322581
1	GO:0006099	tricarboxylic acid cycle	4/93	30/18737	1.41184e-05	0.000465595	0.000415132	Mdh1/Mdh2/Sdhb/Suclg1	4	0.0430108
1	GO:0006122	mitochondrial electron transport, ubiquinol to cytochrome c	3/93	12/18737	2.5212e-05	0.000795508	0.000709288	Uqcrq/Uqcrfs1/Cyc1	3	0.0322581
1	GO:0043648	dicarboxylic acid metabolic process	5/93	84/18737	6.12388e-05	0.00171469	0.00152884	Mdh1/Mdh2/Sdhb/Got1/Suclg1	5	0.0537634
1	GO:0061621	canonical glycolysis	3/93	17/18737	7.65371e-05	0.00202823	0.00180841	Pgk1/Tpi1/Aldoa	3	0.0322581
1	GO:1903427	negative regulation of reactive oxygen species biosynthetic process	3/93	21/18737	0.000147558	0.00371147	0.0033092	Atp5g1/Ndufc2/Park7	3	0.0322581
1	GO:0006081	cellular aldehyde metabolic process	4/93	58/18737	0.000196566	0.00478204	0.00426374	Park7/Tpi1/Aldoa/Esd	4	0.0430108
1	GO:0060547	negative regulation of necrotic cell death	3/93	24/18737	0.000222146	0.00523277	0.00466562	Ndufc2/Fth1/Slc25a4	3	0.0322581
1	GO:0010155	regulation of proton transport	3/93	29/18737	0.000393907	0.00913373	0.00814378	Slc25a4/Park7/Ndufa4	3	0.0322581
1	GO:0010822	positive regulation of mitochondrion organization	4/93	76/18737	0.000555315	0.0126783	0.0113041	Chchd10/Slc25a4/Vdac1/Mff	4	0.0430108
1	GO:0097345	mitochondrial outer membrane permeabilization	3/93	35/18737	0.000690532	0.0155265	0.0138437	Chchd10/Vdac2/Slc25a4	3	0.0322581
1	GO:0051881	regulation of mitochondrial membrane potential	4/93	85/18737	0.000847135	0.0179933	0.0160431	Atp5g1/Ndufc2/Park7/Got1	4	0.0430108
1	GO:0009593	detection of chemical stimulus	3/93	46/18737	0.00153968	0.0275288	0.0245451	Calm1/Cngb1/Calm3	3	0.0322581
1	GO:2001258	negative regulation of cation channel activity	3/93	50/18737	0.00195976	0.0316117	0.0281855	Calm1/Park7/Calm3	3	0.0322581
1	GO:1903170	negative regulation of calcium ion transmembrane transport	3/93	55/18737	0.00257672	0.03786	0.0337566	Calm1/Vdac1/Calm3	3	0.0322581
1	GO:0022898	regulation of transmembrane transporter activity	6/93	289/18737	0.00317494	0.0432257	0.0385408	Calm1/Slc25a4/Park7/Ndufa4/Calm3/Cfl1	6	0.0645161
1	GO:0007338	single fertilization	4/93	123/18737	0.00329245	0.0444181	0.0396039	Vdac2/Rab3a/Park7/Aldoa	4	0.0430108
1	GO:0032414	positive regulation of ion transmembrane transporter activity	4/93	126/18737	0.00358928	0.047558	0.0424034	Calm1/Ndufa4/Calm3/Cfl1	4	0.0430108
1	GO:0051651	maintenance of location in cell	5/93	207/18737	0.00371254	0.0483282	0.0430902	Chchd10/Calm1/Fth1/Park7/Calm3	5	0.0537634
2	GO:1903146	regulation of autophagy of mitochondrion	5/144	26/18737	1.44432e-06	9.84549e-05	9.02441e-05	Bnip3/Bnip3l/Srebf1/Slc25a5/Pink1	5	0.0347222
2	GO:0042776	proton motive force-driven mitochondrial ATP synthesis	6/144	53/18737	3.16501e-06	0.000198477	0.000181924	Ndufv3/Atp5a1/Ndufv2/Ndufa12/Ndufs3/Sdha	6	0.0416667
2	GO:0061621	canonical glycolysis	4/144	17/18737	7.36729e-06	0.000387951	0.000355597	Pkm/Gpi1/Gapdh/Pfkp	4	0.0277778
2	GO:1990830	cellular response to leukemia inhibitory factor	7/144	122/18737	4.38742e-05	0.00193315	0.00177193	Srsf3/Slc25a5/Pfkp/Mpc1/Ptp4a3/Tfrc/Kdm3a	7	0.0486111
2	GO:0010823	negative regulation of mitochondrion organization	5/144	53/18737	5.33345e-05	0.00223831	0.00205165	Bnip3/Higd1a/Slc25a5/Pink1/Tfrc	5	0.0347222
2	GO:0071456	cellular response to hypoxia	6/144	103/18737	0.00014391	0.0058623	0.00537341	Bnip3/Higd1a/Mgarp/Bnip3l/Ak4/Pink1	6	0.0416667
2	GO:0048102	autophagic cell death	3/144	15/18737	0.000189026	0.00715977	0.00656267	Bnip3/Calm2/Atp6v0c	3	0.0208333
2	GO:1903214	regulation of protein targeting to mitochondrion	3/144	19/18737	0.000393591	0.0133151	0.0122046	Bnip3l/Srebf1/Pink1	3	0.0208333
2	GO:1990542	mitochondrial transmembrane transport	5/144	82/18737	0.000424289	0.0138794	0.0127219	Mcub/Tomm20/Timm23/Slc25a5/Mpc1	5	0.0347222
2	GO:0006120	mitochondrial electron transport, NADH to ubiquinone	3/144	23/18737	0.000703339	0.0213874	0.0196038	Ndufv2/Ndufs3/Pink1	3	0.0208333
2	GO:0035304	regulation of protein dephosphorylation	5/144	94/18737	0.000793031	0.0233204	0.0213756	Calm2/Tiprl/Ensa/Pink1/Ppia	5	0.0347222
2	GO:0002181	cytoplasmic translation	6/144	143/18737	0.000836633	0.023767	0.0217849	Pkm/Rpl3/Rps20/Rpl14/Rps7/Rpl7	6	0.0416667
2	GO:0046902	regulation of mitochondrial membrane permeability	4/144	59/18737	0.00109715	0.029984	0.0274834	Bnip3/Bnip3l/Stat3/Slc25a5	4	0.0277778
5	GO:0002181	cytoplasmic translation	7/48	143/18737	7.37663e-08	7.61268e-05	6.55355e-05	Rps29/Ybx1/Rpl41/Rps21/Rpl39/Rpl38/Rps28	7	0.145833
5	GO:0000028	ribosomal small subunit assembly	3/48	19/18737	1.48548e-05	0.00511006	0.00439912	Rps27/Rpl38/Rps28	3	0.0625
6	GO:0051957	positive regulation of amino acid transport	4/87	29/18737	9.42394e-06	0.00732113	0.00648806	Grik1/Dpysl2/Slc38a3/Gabbr1	4	0.045977
6	GO:0051932	synaptic transmission, GABAergic	5/87	64/18737	1.18103e-05	0.00732113	0.00648806	Gabra5/Grik1/Nisch/Gabbr1/Cntnap2	5	0.0574713
6	GO:0060078	regulation of postsynaptic membrane potential	6/87	113/18737	1.42898e-05	0.00732113	0.00648806	Gabra5/Grik1/Pclo/Cntnap2/Glra1/Mef2c	6	0.0689655
6	GO:0014051	gamma-aminobutyric acid secretion	3/87	19/18737	8.87882e-05	0.0152202	0.0134883	Grik1/Apba1/Gabbr1	3	0.0344828
6	GO:0099565	chemical synaptic transmission, postsynaptic	5/87	99/18737	9.75456e-05	0.0152202	0.0134883	Grik1/Pclo/Cntnap2/Glra1/Mef2c	5	0.0574713
6	GO:1903793	positive regulation of anion transport	4/87	52/18737	9.90254e-05	0.0152202	0.0134883	Grik1/Dpysl2/Slc38a3/Gabbr1	4	0.045977
6	GO:0098900	regulation of action potential	4/87	62/18737	0.000196969	0.0252284	0.0223577	Kcnab2/Cacna2d1/Hnrnpa1/Cntnap2	4	0.045977
6	GO:0007409	axonogenesis	9/87	461/18737	0.000286787	0.033907	0.0300488	Fgfr2/Unc5d/Dpysl2/Rufy3/Epha4/Brsk2/Cntnap2/Prdm8/Mef2c	9	0.103448
6	GO:0014047	glutamate secretion	3/87	32/18737	0.000435083	0.0470783	0.0417213	Dpysl2/Apba1/Gabbr1	3	0.0344828
6	GO:1904646	cellular response to amyloid-beta	3/87	33/18737	0.00047699	0.0470783	0.0417213	Cacna2d1/Epha4/Atp1a3	3	0.0344828
7	GO:0021932	hindbrain radial glia guided cell migration	3/94	15/18737	5.32574e-05	0.0123025	0.0106114	Dab1/Atp1b2/Ctnna2	3	0.0319149
7	GO:0007409	axonogenesis	10/94	461/18737	0.000105274	0.0189142	0.0163143	Auts2/Hsp90ab1/Map1b/Dab1/Cntnap1/Epha7/Ank3/Macf1/Mycbp2/Ctnna2	10	0.106383
7	GO:0031346	positive regulation of cell projection organization	9/94	431/18737	0.000313775	0.0320993	0.0276871	Auts2/Bcas3/Map1b/Kidins220/Macf1/Ptprd/Atp1b2/Gpm6a/Magi2	9	0.0957447
7	GO:0001764	neuron migration	6/94	183/18737	0.000319608	0.0320993	0.0276871	Auts2/Dab1/Neurod4/Ctnna2/Mdga2/Gpm6a	6	0.0638298
7	GO:0048813	dendrite morphogenesis	6/94	183/18737	0.000319608	0.0320993	0.0276871	Kidins220/Tpbg/Ptprd/Zfp365/Ctnna2/Hecw1	6	0.0638298
7	GO:0051963	regulation of synapse assembly	5/94	119/18737	0.000332193	0.0320993	0.0276871	Epha7/Tpbg/Ptprd/Mycbp2/Mdga2	5	0.0531915
7	GO:0048588	developmental cell growth	7/94	260/18737	0.000334915	0.0320993	0.0276871	Auts2/Hsp90ab1/Camk2d/Map1b/Adrb1/Epha7/Macf1	7	0.0744681
7	GO:1902305	regulation of sodium ion transmembrane transport	4/94	66/18737	0.00033747	0.0320993	0.0276871	Camk2d/Ank3/Atp1b2/Hecw1	4	0.0425532
7	GO:0086010	membrane depolarization during action potential	3/94	29/18737	0.000406471	0.0363823	0.0313814	Cacna1i/Ank3/Cacnb2	3	0.0319149
7	GO:0140058	neuron projection arborization	3/94	30/18737	0.000449998	0.0363823	0.0313814	Macf1/Tpbg/Zfp365	3	0.0319149
7	GO:0099173	postsynapse organization	6/94	204/18737	0.000568775	0.0402474	0.0347153	Cntnap1/Epha7/Ptprd/Zfp365/Shank2/Magi2	6	0.0638298
7	GO:0099560	synaptic membrane adhesion	3/94	34/18737	0.000653691	0.0422807	0.0364691	Ptprd/Mdga2/Magi2	3	0.0319149
7	GO:2001259	positive regulation of cation channel activity	4/94	85/18737	0.000881754	0.0496921	0.0428618	Stim2/Adrb1/Ank3/Cacnb2	4	0.0425532
7	GO:0097106	postsynaptic density organization	3/94	38/18737	0.00090828	0.0496921	0.0428618	Cntnap1/Ptprd/Shank2	3	0.0319149
7	GO:0030010	establishment of cell polarity	5/94	150/18737	0.000952663	0.0496921	0.0428618	Bcas3/Hsp90ab1/Map1b/Pard3/Map4	5	0.0531915
8	GO:0007156	homophilic cell adhesion via plasma membrane adhesion molecules	5/52	107/18737	1.16047e-05	0.00328412	0.00276313	Cntn6/Tenm3/Pcdh15/Cadm2/Cdh12	5	0.0961538
8	GO:0051963	regulation of synapse assembly	5/52	119/18737	1.94431e-05	0.00458532	0.00385791	Il1rap/Gpc6/Negr1/Asic2/Lrrtm4	5	0.0961538
8	GO:0099170	postsynaptic modulation of chemical synaptic transmission	3/52	21/18737	2.58837e-05	0.0052322	0.00440217	Nedd4/Ppp3ca/Grm5	3	0.0576923
8	GO:0099560	synaptic membrane adhesion	3/52	34/18737	0.000113528	0.0200803	0.0168948	Il1rap/Gpc6/Ntng1	3	0.0576923
8	GO:0099173	postsynapse organization	5/52	204/18737	0.000249825	0.0321366	0.0270385	Rph3a/Ppfia2/Il1rap/Ctnnd2/Lrrtm4	5	0.0961538
8	GO:0007411	axon guidance	5/52	238/18737	0.000506603	0.0429565	0.036142	Cntn6/Ablim1/Slit2/Sema3e/Cntn4	5	0.0961538
8	GO:0007626	locomotory behavior	5/52	242/18737	0.000546443	0.0429565	0.036142	Oxr1/Pcdh15/Prkn/Negr1/Grm5	5	0.0961538
8	GO:0050982	detection of mechanical stimulus	3/52	59/18737	0.000587326	0.0437403	0.0368014	Pcdh15/Asic2/Ano3	3	0.0576923
8	GO:0035725	sodium ion transmembrane transport	4/52	142/18737	0.000645514	0.0456701	0.0384251	Nedd4/Commd1/Asic2/Slc9a9	4	0.0769231
