# Supplementary material for: Transcriptional Heterogeneity and Differential Response of Rod Photoreceptor Pathway Uncovered by Single‐Cell RNA Sequencing of the Aging Mouse Retina
Source: Aging Cell. 2025 Feb 15;24(5):e70001. doi: 10.1111/acel.70001 (PMC12073905; doi:10.1111/acel.70001)
Supplement: Supplementary file 23 — Table S13. [file ACEL-24-e70001-s004.xlsx]

## Sheet: S10_Table
Gene	avg_log2FC	pct.1	pct.2	p_val	p_val_adj	CellType	DGE
Trpm1	2.51778	0.973	0.897	4.19174e-26	9.77892e-22	BC2	M12vM3
Otx2os1	2.12579	0.982	0.974	9.91226e-20	2.31243e-15	BC2	M12vM3
Gng13	2.09683	0.909	0.846	8.2857e-15	1.93297e-10	BC2	M12vM3
Samsn1	2.03479	1	0.949	2.47593e-20	5.7761e-16	BC2	M12vM3
Slc17a7	1.8256	0.927	0.936	7.12474e-16	1.66213e-11	BC2	M12vM3
Zfp804b	1.77987	1	0.974	1.41679e-18	3.30524e-14	BC2	M12vM3
Gabrr2	1.74328	0.927	0.859	1.4152e-17	3.30151e-13	BC2	M12vM3
Tjp2	1.66658	0.882	0.846	2.53457e-16	5.9129e-12	BC2	M12vM3
Lrtm1	1.66233	0.927	0.897	9.4238e-16	2.19848e-11	BC2	M12vM3
Cacna2d4	1.65276	0.936	0.897	3.30643e-16	7.71356e-12	BC2	M12vM3
Kcnmb2	1.59397	0.809	0.782	1.7993e-09	4.19758e-05	BC2	M12vM3
Frmd3	1.55515	0.955	0.936	3.72322e-21	8.68591e-17	BC2	M12vM3
Gm12239	1.55372	0.855	0.833	1.57121e-12	3.66547e-08	BC2	M12vM3
Neurod4	1.48266	0.855	0.833	1.45901e-11	3.40372e-07	BC2	M12vM3
Tnnt1	1.47407	0.736	0.628	2.77009e-07	0.00646234	BC2	M12vM3
Dmd	1.46409	1	0.974	1.24161e-19	2.89655e-15	BC2	M12vM3
Asic3	1.43626	0.745	0.718	2.60768e-10	6.08346e-06	BC2	M12vM3
Grm5	1.38474	0.927	0.833	2.55764e-12	5.96672e-08	BC2	M12vM3
Grik1	1.36107	1	0.974	1.24664e-17	2.90828e-13	BC2	M12vM3
Fmn1	1.36035	0.973	0.923	1.2673e-19	2.95649e-15	BC2	M12vM3
Fam135b	1.35612	0.855	0.897	1.25467e-11	2.92701e-07	BC2	M12vM3
Scgn	1.34697	0.818	0.744	5.30363e-09	0.000123728	BC2	M12vM3
Ptprz1	1.34427	0.891	0.846	1.77558e-13	4.14224e-09	BC2	M12vM3
Slc38a3	1.32551	0.864	0.846	9.9694e-13	2.32576e-08	BC2	M12vM3
Epha3	1.29846	0.973	0.949	2.59886e-13	6.06289e-09	BC2	M12vM3
Plk5	1.25395	0.791	0.744	2.41072e-09	5.62396e-05	BC2	M12vM3
Cpne7	1.23565	0.755	0.808	5.2917e-09	0.00012345	BC2	M12vM3
Gabrb3	1.22099	1	0.936	1.19475e-18	2.78723e-14	BC2	M12vM3
Slc6a6	1.19096	0.945	0.987	2.67932e-14	6.25058e-10	BC2	M12vM3
Otx2	1.1894	0.8	0.808	2.89866e-08	0.000676228	BC2	M12vM3
Slc1a2	1.17744	0.827	0.962	3.63834e-08	0.000848789	BC2	M12vM3
Zfp385b	1.14805	0.973	0.923	1.0975e-14	2.56035e-10	BC2	M12vM3
Khdrbs3	1.12633	0.891	0.923	2.38484e-10	5.56359e-06	BC2	M12vM3
Guk1	1.12193	0.855	0.782	8.39075e-08	0.00195748	BC2	M12vM3
B3galt2	1.11041	0.782	0.833	5.67773e-09	0.000132456	BC2	M12vM3
Ntng1	0.989005	1	0.949	3.07256e-16	7.16797e-12	BC2	M12vM3
Pcp2	0.959728	0.773	0.718	4.97921e-08	0.0011616	BC2	M12vM3
Ttyh1	0.959359	0.918	0.846	9.79007e-12	2.28393e-07	BC2	M12vM3
Car10	0.929459	0.982	0.974	6.45383e-14	1.50561e-09	BC2	M12vM3
Unc13b	0.919783	0.855	0.91	1.91581e-07	0.0044694	BC2	M12vM3
Map7	0.908491	0.955	0.936	3.92126e-12	9.1479e-08	BC2	M12vM3
Plcl1	0.908124	0.918	0.897	4.11844e-09	9.6079e-05	BC2	M12vM3
Zbtb20	0.902594	0.991	0.962	4.80943e-13	1.12199e-08	BC2	M12vM3
Rskr	0.894945	0.855	0.859	3.35618e-09	7.82963e-05	BC2	M12vM3
Pde1c	0.844092	0.973	0.962	2.08144e-11	4.85578e-07	BC2	M12vM3
Grid1	0.804368	0.945	0.885	3.09738e-08	0.000722589	BC2	M12vM3
A230057D06Rik	0.754665	0.991	0.962	5.46893e-10	1.27585e-05	BC2	M12vM3
Mir124-2hg	0.745084	0.964	1	7.50148e-09	0.000175002	BC2	M12vM3
Thsd7a	0.742041	1	0.974	4.64918e-11	1.08461e-06	BC2	M12vM3
Slc4a10	0.711063	0.964	0.91	1.68974e-08	0.0003942	BC2	M12vM3
Cdh18	0.691809	1	0.962	5.16258e-09	0.000120438	BC2	M12vM3
mt-Co3	0.664095	1	0.987	4.17987e-10	9.75121e-06	BC2	M12vM3
Gls	0.652775	0.945	0.949	9.34722e-08	0.00218061	BC2	M12vM3
Son	0.646763	0.873	0.872	2.21002e-07	0.00515575	BC2	M12vM3
mt-Co2	0.628564	1	0.987	1.40174e-08	0.000327012	BC2	M12vM3
Tma7	0.625677	0.873	0.872	7.81435e-08	0.00182301	BC2	M12vM3
mt-Co1	0.622994	1	0.987	9.61122e-11	2.2422e-06	BC2	M12vM3
mt-Cytb	0.617084	1	0.987	2.47181e-08	0.000576648	BC2	M12vM3
Cadps	0.511486	1	0.974	9.70843e-09	0.000226488	BC2	M12vM3
Nrxn3	0.480835	1	1	1.67243e-07	0.00390162	BC2	M12vM3
Gm11808	-0.237404	0.064	0.359	1.58371e-07	0.00369465	BC2	M12vM3
Snap25	-0.609842	0.982	0.962	8.30422e-08	0.00193729	BC2	M12vM3
Ube2l3	-0.725729	0.291	0.679	2.0339e-09	4.74488e-05	BC2	M12vM3
Pcp2	0.582773	0.981	0.98	1.57666e-24	3.6782e-20	BC3A	M12vM3
Ccdc136	0.440512	0.876	0.881	1.18151e-14	2.75634e-10	BC3A	M12vM3
2410018L13Rik	0.414279	0.542	0.478	4.03553e-07	0.0094145	BC3A	M12vM3
Large1	0.407309	0.882	0.889	1.00307e-08	0.000234007	BC3A	M12vM3
Ndufb9	0.29558	0.825	0.835	3.99837e-07	0.00932781	BC3A	M12vM3
Gm4792	0.278056	0.943	0.969	1.08287e-07	0.00252623	BC3A	M12vM3
Cox8a	0.266123	0.945	0.959	8.10562e-08	0.00189096	BC3A	M12vM3
Cox4i1	0.25945	0.921	0.947	2.46147e-07	0.00574237	BC3A	M12vM3
Rbm39	0.235623	0.95	0.973	4.08565e-08	0.000953141	BC3A	M12vM3
Pclo	-0.225867	0.88	0.949	1.55205e-08	0.000362079	BC3A	M12vM3
Cbx3	-0.226731	0.661	0.847	6.22381e-08	0.00145195	BC3A	M12vM3
Ank3	-0.22956	0.88	0.952	5.95336e-09	0.000138886	BC3A	M12vM3
Hmgn2	-0.230292	0.349	0.546	1.24899e-09	2.91378e-05	BC3A	M12vM3
Jund	-0.230934	0.248	0.486	2.02708e-14	4.72896e-10	BC3A	M12vM3
Klhl7	-0.233027	0.345	0.56	1.9428e-10	4.53235e-06	BC3A	M12vM3
Lars2	-0.235561	0.33	0.607	7.91493e-16	1.84647e-11	BC3A	M12vM3
Cacng7	-0.2358	0.403	0.631	3.16107e-10	7.37446e-06	BC3A	M12vM3
Taf10	-0.236849	0.169	0.378	4.98683e-15	1.16338e-10	BC3A	M12vM3
Kcnab2	-0.237058	0.545	0.736	1.12482e-08	0.000262409	BC3A	M12vM3
Gm11808	-0.240068	0.139	0.345	7.4107e-16	1.72884e-11	BC3A	M12vM3
Pten	-0.24089	0.632	0.84	2.24305e-10	5.23281e-06	BC3A	M12vM3
Cry2	-0.241344	0.318	0.548	1.05362e-12	2.458e-08	BC3A	M12vM3
Htr1f	-0.242833	0.069	0.25	1.28186e-18	2.99045e-14	BC3A	M12vM3
Klhdc2	-0.244953	0.22	0.434	3.33781e-13	7.78677e-09	BC3A	M12vM3
Ubb	-0.248365	0.958	0.986	9.66766e-08	0.00225537	BC3A	M12vM3
Ldlrad4	-0.249506	0.228	0.401	7.92329e-10	1.84843e-05	BC3A	M12vM3
Dpysl2	-0.249755	0.692	0.837	2.91052e-09	6.78994e-05	BC3A	M12vM3
Zranb1	-0.25318	0.502	0.723	4.48521e-10	1.04636e-05	BC3A	M12vM3
Gm42418	-0.260618	1	0.998	2.45327e-08	0.000572324	BC3A	M12vM3
Slc16a7	-0.265367	0.171	0.301	1.15297e-07	0.00268976	BC3A	M12vM3
AY036118	-0.268532	0.945	0.981	3.47627e-07	0.0081098	BC3A	M12vM3
Galnt13	-0.269848	0.591	0.757	1.86636e-08	0.000435403	BC3A	M12vM3
Tjp1	-0.270662	0.584	0.765	2.30547e-09	5.37844e-05	BC3A	M12vM3
Rps28	-0.274859	0.825	0.92	3.32026e-09	7.74583e-05	BC3A	M12vM3
Cacna2d1	-0.275603	0.667	0.842	1.40682e-09	3.28197e-05	BC3A	M12vM3
Gnas	-0.278676	0.753	0.9	1.17474e-11	2.74054e-07	BC3A	M12vM3
Shisal1	-0.285218	0.171	0.342	3.78873e-12	8.83873e-08	BC3A	M12vM3
Tagln3	-0.294028	0.25	0.486	4.37811e-15	1.02137e-10	BC3A	M12vM3
Gm40841	-0.294615	0.289	0.512	3.84301e-13	8.96536e-09	BC3A	M12vM3
Usp29	-0.294627	0.19	0.31	2.07533e-07	0.00484153	BC3A	M12vM3
Cmss1	-0.301334	0.85	0.947	2.23519e-12	5.21447e-08	BC3A	M12vM3
Mir670hg	-0.307984	0.229	0.41	4.27725e-12	9.97839e-08	BC3A	M12vM3
Gm2000	-0.310736	0.266	0.537	7.39384e-19	1.72491e-14	BC3A	M12vM3
Gm4258	-0.315718	0.4	0.597	1.45039e-11	3.38361e-07	BC3A	M12vM3
Dpp6	-0.320253	0.455	0.639	1.22828e-09	2.86545e-05	BC3A	M12vM3
Dgki	-0.326785	0.46	0.65	1.36234e-10	3.1782e-06	BC3A	M12vM3
Xkr4	-0.334144	0.175	0.323	1.79194e-09	4.18042e-05	BC3A	M12vM3
Camk2b	-0.3365	0.178	0.374	9.85335e-17	2.29869e-12	BC3A	M12vM3
Ncam1	-0.343094	0.469	0.679	5.67527e-15	1.32398e-10	BC3A	M12vM3
Nnat	-0.343786	0.19	0.316	1.85993e-07	0.00433903	BC3A	M12vM3
Set	-0.345348	0.606	0.798	1.96219e-13	4.57759e-09	BC3A	M12vM3
Khdrbs3	-0.361507	0.454	0.616	4.05391e-10	9.45736e-06	BC3A	M12vM3
Btg1	-0.366615	0.634	0.838	6.77883e-16	1.58143e-11	BC3A	M12vM3
Ybx1	-0.371141	0.693	0.857	4.56441e-18	1.06483e-13	BC3A	M12vM3
Rpl35	-0.379338	0.597	0.787	9.02625e-15	2.10573e-10	BC3A	M12vM3
Cacna2d3	-0.392429	0.599	0.825	6.71287e-17	1.56604e-12	BC3A	M12vM3
Uba52	-0.393595	0.474	0.724	4.28751e-18	1.00023e-13	BC3A	M12vM3
Rpgrip1	-0.394779	0.272	0.442	1.17422e-14	2.73933e-10	BC3A	M12vM3
Ldb2	-0.399565	0.309	0.51	6.82434e-13	1.59205e-08	BC3A	M12vM3
Hexb	-0.400103	0.228	0.488	7.49988e-22	1.74965e-17	BC3A	M12vM3
Rbp3	-0.404723	0.328	0.476	1.04886e-11	2.44688e-07	BC3A	M12vM3
Stmn1	-0.419086	0.566	0.76	6.59977e-12	1.53966e-07	BC3A	M12vM3
Rev3l	-0.430433	0.334	0.568	1.63351e-19	3.81082e-15	BC3A	M12vM3
4930447C04Rik	-0.431612	0.311	0.532	3.31619e-15	7.73633e-11	BC3A	M12vM3
Gm28905	-0.443875	0.153	0.389	2.84706e-19	6.6419e-15	BC3A	M12vM3
Pde10a	-0.450666	0.098	0.27	5.09948e-18	1.18966e-13	BC3A	M12vM3
Arr3	-0.453119	0.174	0.279	9.38325e-11	2.18902e-06	BC3A	M12vM3
Cdk8	-0.475541	0.685	0.896	3.59364e-22	8.3836e-18	BC3A	M12vM3
Cabp1	-0.487531	0.126	0.289	3.51054e-16	8.18974e-12	BC3A	M12vM3
Plcb4	-0.48813	0.4	0.6	1.27724e-16	2.97967e-12	BC3A	M12vM3
Pde4d	-0.494601	0.12	0.361	7.63608e-27	1.78142e-22	BC3A	M12vM3
Edil3	-0.497839	0.12	0.265	9.66424e-16	2.25457e-11	BC3A	M12vM3
Eno1	-0.499674	0.731	0.895	7.42487e-24	1.73215e-19	BC3A	M12vM3
mt-Atp8	-0.50487	0.372	0.667	4.52753e-25	1.05623e-20	BC3A	M12vM3
Mgat4c	-0.509768	0.229	0.454	1.97842e-15	4.61545e-11	BC3A	M12vM3
Gm47283	-0.517866	0.196	0.532	7.27785e-34	1.69785e-29	BC3A	M12vM3
Gpc6	-0.531293	0.13	0.337	5.27783e-26	1.23126e-21	BC3A	M12vM3
Gria4	-0.61122	0.162	0.422	1.90106e-25	4.43499e-21	BC3A	M12vM3
Kcnma1	-0.613062	0.772	0.915	9.4269e-19	2.1992e-14	BC3A	M12vM3
Pcdh15	-0.712534	0.638	0.821	2.48361e-19	5.79402e-15	BC3A	M12vM3
Adgrl3	-0.728282	0.168	0.449	2.50228e-33	5.83757e-29	BC3A	M12vM3
Tmsb10	-0.771657	0.584	0.828	8.89555e-30	2.07524e-25	BC3A	M12vM3
Nlgn1	-0.791543	0.415	0.757	2.12259e-31	4.9518e-27	BC3A	M12vM3
Zeb2	-0.806321	0.115	0.265	7.09423e-16	1.65501e-11	BC3A	M12vM3
Kcnip4	-1.78236	0.188	0.323	4.22134e-09	9.84797e-05	BC3A	M12vM3
Pdzrn4	0.693092	0.409	0.242	5.87506e-21	1.37059e-16	BC3B	M12vM3
Snhg11	0.526504	0.724	0.658	1.3298e-16	3.1023e-12	BC3B	M12vM3
Ralyl	0.516473	0.272	0.192	4.20902e-08	0.000981922	BC3B	M12vM3
Opcml	0.471188	0.4	0.278	2.03396e-10	4.74503e-06	BC3B	M12vM3
Pde4b	0.436083	0.684	0.626	1.22538e-12	2.85868e-08	BC3B	M12vM3
A330076H08Rik	0.428226	0.962	0.956	1.36922e-32	3.19425e-28	BC3B	M12vM3
Cst3	0.42049	0.748	0.772	9.0011e-16	2.09987e-11	BC3B	M12vM3
Caly	0.389615	0.751	0.758	2.51437e-14	5.86578e-10	BC3B	M12vM3
Pgc	0.387046	0.577	0.535	3.38655e-08	0.000790048	BC3B	M12vM3
Pcp4	0.341251	0.96	0.973	1.12538e-15	2.62541e-11	BC3B	M12vM3
Ndn	0.338939	0.633	0.582	4.70784e-10	1.09829e-05	BC3B	M12vM3
A230057D06Rik	0.326058	0.988	0.983	1.17173e-21	2.73353e-17	BC3B	M12vM3
Gpx4	0.325199	0.87	0.86	1.99077e-13	4.64426e-09	BC3B	M12vM3
Ndufc2	0.29316	0.819	0.836	4.6361e-11	1.08156e-06	BC3B	M12vM3
Smim40	0.277887	0.809	0.817	1.01734e-09	2.37336e-05	BC3B	M12vM3
Ahi1	0.276479	0.793	0.801	9.71083e-08	0.00226544	BC3B	M12vM3
Cox8a	0.265589	0.941	0.943	6.7625e-11	1.57762e-06	BC3B	M12vM3
Ndufb9	0.259863	0.751	0.755	3.72614e-07	0.00869272	BC3B	M12vM3
Meis2	0.253934	0.857	0.887	1.88456e-07	0.00439649	BC3B	M12vM3
Npm1	0.253803	0.808	0.81	1.12323e-08	0.000262038	BC3B	M12vM3
Egfem1	0.253102	0.936	0.95	1.62939e-07	0.0038012	BC3B	M12vM3
Ndufs5	0.252032	0.826	0.841	1.46313e-07	0.00341333	BC3B	M12vM3
Uqcrh	0.245773	0.821	0.849	1.06232e-07	0.00247828	BC3B	M12vM3
Hsp90aa1	0.239767	0.929	0.929	2.95645e-12	6.89709e-08	BC3B	M12vM3
Cox4i1	0.237915	0.905	0.915	4.13585e-11	9.64853e-07	BC3B	M12vM3
Cox6b1	0.226952	0.819	0.834	6.50881e-09	0.000151844	BC3B	M12vM3
Atp2b1	-0.224276	0.811	0.893	3.03889e-07	0.00708942	BC3B	M12vM3
Lars2	-0.22535	0.307	0.512	1.17722e-16	2.74633e-12	BC3B	M12vM3
Rnf187	-0.225369	0.451	0.617	3.64752e-11	8.50929e-07	BC3B	M12vM3
mt-Nd4l	-0.228074	0.71	0.845	3.44628e-08	0.000803982	BC3B	M12vM3
AC149090.1	-0.228785	0.866	0.944	1.19209e-10	2.78102e-06	BC3B	M12vM3
Fam219a	-0.229256	0.542	0.671	2.50468e-07	0.00584316	BC3B	M12vM3
Marcks	-0.232469	0.194	0.371	6.23358e-16	1.45423e-11	BC3B	M12vM3
Camk1d	-0.233594	0.759	0.892	1.03144e-12	2.40625e-08	BC3B	M12vM3
Ddah1	-0.234845	0.202	0.374	1.0281e-16	2.39846e-12	BC3B	M12vM3
Med24	-0.237009	0.225	0.352	2.69484e-09	6.28678e-05	BC3B	M12vM3
AY036118	-0.245665	0.928	0.982	6.49944e-15	1.51625e-10	BC3B	M12vM3
Kcnab2	-0.248657	0.555	0.732	1.10282e-13	2.57278e-09	BC3B	M12vM3
Tob1	-0.250882	0.528	0.683	1.49219e-11	3.48113e-07	BC3B	M12vM3
Cadps2	-0.25678	0.666	0.815	6.93532e-10	1.61794e-05	BC3B	M12vM3
Pcdh7	-0.260042	0.838	0.931	3.99996e-11	9.3315e-07	BC3B	M12vM3
Gm11808	-0.260743	0.113	0.306	1.71091e-25	3.99138e-21	BC3B	M12vM3
Mir670hg	-0.271614	0.65	0.819	4.38636e-13	1.02329e-08	BC3B	M12vM3
Pabpn1	-0.273118	0.581	0.759	7.38007e-15	1.7217e-10	BC3B	M12vM3
Rps29	-0.279878	0.919	0.973	2.64072e-17	6.16054e-13	BC3B	M12vM3
Dnaic1	-0.287157	0.486	0.646	9.58978e-13	2.2372e-08	BC3B	M12vM3
Car2	-0.287313	0.8	0.883	1.24401e-11	2.90215e-07	BC3B	M12vM3
Pnrc1	-0.287979	0.473	0.684	2.69936e-17	6.29735e-13	BC3B	M12vM3
Gm40841	-0.289087	0.487	0.685	5.65856e-15	1.32009e-10	BC3B	M12vM3
Slc38a2	-0.290431	0.405	0.602	3.41943e-16	7.97718e-12	BC3B	M12vM3
Ank3	-0.293765	0.67	0.839	5.8796e-16	1.37165e-11	BC3B	M12vM3
Gm36372	-0.29467	0.293	0.461	8.30957e-13	1.93854e-08	BC3B	M12vM3
Gm28905	-0.296268	0.417	0.575	2.8756e-11	6.70848e-07	BC3B	M12vM3
Gm42418	-0.300456	0.997	0.999	3.18936e-13	7.44045e-09	BC3B	M12vM3
Csmd3	-0.307219	0.368	0.571	6.76058e-16	1.57718e-11	BC3B	M12vM3
Gpc6	-0.308965	0.295	0.476	1.12537e-14	2.62538e-10	BC3B	M12vM3
Glra1	-0.319286	0.68	0.846	4.00803e-18	9.35033e-14	BC3B	M12vM3
Rpl35	-0.339711	0.638	0.771	4.01369e-18	9.36355e-14	BC3B	M12vM3
Gm2000	-0.340449	0.289	0.55	5.52183e-27	1.28819e-22	BC3B	M12vM3
Fos	-0.345547	0.085	0.276	8.98212e-30	2.09544e-25	BC3B	M12vM3
Cmss1	-0.351374	0.799	0.903	2.83919e-22	6.62355e-18	BC3B	M12vM3
Mpp7	-0.359419	0.101	0.281	1.68194e-26	3.9238e-22	BC3B	M12vM3
Ybx1	-0.378106	0.678	0.834	7.25499e-24	1.69252e-19	BC3B	M12vM3
Eno1	-0.381457	0.732	0.854	1.77995e-23	4.15244e-19	BC3B	M12vM3
Btg1	-0.389562	0.698	0.831	3.62451e-22	8.45562e-18	BC3B	M12vM3
Lrrtm4	-0.396108	0.309	0.475	6.64287e-13	1.54972e-08	BC3B	M12vM3
Cacna2d3	-0.397637	0.721	0.892	1.40809e-22	3.28494e-18	BC3B	M12vM3
Pde10a	-0.405376	0.328	0.525	1.48716e-17	3.46939e-13	BC3B	M12vM3
mt-Atp8	-0.407106	0.433	0.68	9.0128e-25	2.1026e-20	BC3B	M12vM3
Gm47283	-0.469776	0.22	0.489	2.35742e-36	5.49963e-32	BC3B	M12vM3
Gm20754	-0.470476	0.13	0.268	2.29334e-23	5.35014e-19	BC3B	M12vM3
Uba52	-0.531003	0.394	0.691	1.39581e-42	3.25629e-38	BC3B	M12vM3
Cdk8	-0.535302	0.737	0.89	4.36849e-39	1.01912e-34	BC3B	M12vM3
Hexb	-0.538691	0.211	0.521	5.30179e-50	1.23685e-45	BC3B	M12vM3
Tmsb10	-0.540456	0.88	0.947	1.08583e-28	2.53314e-24	BC3B	M12vM3
Gm12027	-0.593699	0.233	0.55	7.25021e-48	1.6914e-43	BC3B	M12vM3
Arr3	-0.603422	0.16	0.264	1.56829e-16	3.65866e-12	BC3B	M12vM3
Cdh18	-0.66935	0.243	0.341	1.99958e-07	0.00466481	BC3B	M12vM3
Ntng1	-0.812921	0.132	0.349	3.86684e-45	9.02095e-41	BC3B	M12vM3
Ptprn	0.851984	0.404	0.195	4.72631e-18	1.1026e-13	BC5A	M12vM3
Rgs7	0.562365	0.82	0.805	1.44947e-12	3.38146e-08	BC5A	M12vM3
Pde1c	0.535427	0.786	0.755	1.03882e-11	2.42347e-07	BC5A	M12vM3
Dmd	0.502394	0.891	0.913	2.60127e-07	0.0060685	BC5A	M12vM3
Grm5	0.442508	0.919	0.898	1.03357e-11	2.41121e-07	BC5A	M12vM3
Dlg2	0.412726	0.998	0.998	3.57458e-14	8.33915e-10	BC5A	M12vM3
A330076H08Rik	0.41199	0.977	0.98	1.06128e-17	2.47585e-13	BC5A	M12vM3
Pde10a	0.40876	0.9	0.875	2.68573e-09	6.26554e-05	BC5A	M12vM3
Il1rapl2	0.395268	0.972	0.942	8.11191e-10	1.89243e-05	BC5A	M12vM3
Eml5	0.334115	0.895	0.918	5.435e-09	0.000126793	BC5A	M12vM3
Rims2	0.294683	0.992	0.993	3.76089e-08	0.000877378	BC5A	M12vM3
Dcc	0.289635	0.992	0.994	8.29012e-08	0.001934	BC5A	M12vM3
A230057D06Rik	0.271342	0.987	0.994	5.28558e-08	0.00123307	BC5A	M12vM3
Cacng7	-0.223372	0.259	0.442	1.23768e-08	0.000288738	BC5A	M12vM3
Ppp1r37	-0.224441	0.162	0.318	3.2258e-08	0.000752546	BC5A	M12vM3
Snx32	-0.226043	0.342	0.574	1.83404e-10	4.27863e-06	BC5A	M12vM3
Slc25a33	-0.227395	0.154	0.299	2.09806e-08	0.000489458	BC5A	M12vM3
Zfp608	-0.228168	0.733	0.885	1.48567e-07	0.00346591	BC5A	M12vM3
Snhg9	-0.230389	0.207	0.398	4.63034e-10	1.08021e-05	BC5A	M12vM3
Bsn	-0.231917	0.214	0.383	5.98676e-09	0.000139665	BC5A	M12vM3
Stx3	-0.23872	0.707	0.853	8.87763e-08	0.00207106	BC5A	M12vM3
Map4	-0.239636	0.84	0.926	2.73665e-08	0.000638433	BC5A	M12vM3
Ddit4	-0.240495	0.25	0.437	2.79373e-09	6.51749e-05	BC5A	M12vM3
Podxl2	-0.240513	0.22	0.388	2.42374e-08	0.000565435	BC5A	M12vM3
Car11	-0.241171	0.167	0.318	2.94638e-08	0.000687361	BC5A	M12vM3
Stmn1	-0.242971	0.157	0.294	3.42791e-08	0.000799697	BC5A	M12vM3
Noct	-0.243183	0.266	0.468	7.98395e-10	1.86257e-05	BC5A	M12vM3
BC046251	-0.243444	0.682	0.857	1.07425e-08	0.000250612	BC5A	M12vM3
Polr2l	-0.245951	0.094	0.253	4.31423e-12	1.00647e-07	BC5A	M12vM3
Erh	-0.246349	0.159	0.338	8.16261e-11	1.90426e-06	BC5A	M12vM3
Dpysl2	-0.248214	0.655	0.797	2.14171e-07	0.00499638	BC5A	M12vM3
Etv4	-0.250547	0.193	0.396	2.68722e-11	6.26902e-07	BC5A	M12vM3
Tob2	-0.251233	0.206	0.366	2.91887e-08	0.000680943	BC5A	M12vM3
Cbfa2t3	-0.251597	0.271	0.465	5.18456e-09	0.000120951	BC5A	M12vM3
Dach1	-0.252087	0.512	0.721	4.15765e-07	0.00969939	BC5A	M12vM3
Cpe	-0.25384	0.822	0.892	1.12602e-07	0.00262689	BC5A	M12vM3
Traf5	-0.256413	0.442	0.677	3.51368e-09	8.19707e-05	BC5A	M12vM3
Sik1	-0.263034	0.104	0.292	3.06923e-14	7.1602e-10	BC5A	M12vM3
Camk1d	-0.263882	0.538	0.762	5.00409e-09	0.00011674	BC5A	M12vM3
Nfib	-0.264075	0.188	0.357	2.00922e-09	4.6873e-05	BC5A	M12vM3
Eno1b	-0.273795	0.099	0.279	4.18533e-14	9.76395e-10	BC5A	M12vM3
Tagln3	-0.283715	0.143	0.325	9.04008e-12	2.10896e-07	BC5A	M12vM3
Rps27	-0.285932	0.767	0.875	3.61615e-08	0.000843613	BC5A	M12vM3
Tspan5	-0.286616	0.575	0.743	4.24267e-07	0.00989772	BC5A	M12vM3
mt-Nd5	-0.303517	0.909	0.974	1.52339e-11	3.55391e-07	BC5A	M12vM3
Pkp4	-0.308654	0.311	0.543	1.63636e-11	3.81747e-07	BC5A	M12vM3
Gm17231	-0.310157	0.225	0.448	3.16612e-12	7.38624e-08	BC5A	M12vM3
Rps29	-0.31095	0.84	0.937	1.69451e-08	0.000395312	BC5A	M12vM3
Hmgn2	-0.315845	0.191	0.37	1.96693e-10	4.58864e-06	BC5A	M12vM3
Cacna2d3	-0.316608	0.627	0.835	2.36954e-08	0.000552789	BC5A	M12vM3
Per1	-0.318831	0.209	0.422	2.23081e-12	5.20426e-08	BC5A	M12vM3
Ntm	-0.322656	0.951	0.991	3.00935e-10	7.02052e-06	BC5A	M12vM3
Tmsb10	-0.32367	0.712	0.87	5.55205e-08	0.00129524	BC5A	M12vM3
Ier2	-0.326426	0.18	0.379	3.15545e-12	7.36134e-08	BC5A	M12vM3
Gm11808	-0.3298	0.092	0.284	1.32979e-16	3.10228e-12	BC5A	M12vM3
Rps28	-0.335743	0.715	0.849	3.58405e-09	8.36122e-05	BC5A	M12vM3
Dusp15	-0.340831	0.173	0.336	1.30079e-09	3.03461e-05	BC5A	M12vM3
Nrxn2	-0.34123	0.12	0.301	2.43703e-13	5.68534e-09	BC5A	M12vM3
Ly6h	-0.343064	0.156	0.396	1.20635e-16	2.8143e-12	BC5A	M12vM3
Rpl38	-0.349843	0.744	0.859	6.24548e-08	0.00145701	BC5A	M12vM3
Lars2	-0.355611	0.263	0.48	1.01452e-12	2.36678e-08	BC5A	M12vM3
Junb	-0.356609	0.23	0.45	8.59908e-13	2.00608e-08	BC5A	M12vM3
Nr4a1	-0.358355	0.097	0.305	9.00493e-18	2.10076e-13	BC5A	M12vM3
Gm2000	-0.364872	0.263	0.474	1.9125e-11	4.46168e-07	BC5A	M12vM3
Cmss1	-0.373097	0.768	0.916	1.53381e-14	3.57823e-10	BC5A	M12vM3
Gm42418	-0.375815	0.989	0.998	5.50916e-11	1.28523e-06	BC5A	M12vM3
Pcp4	-0.401037	0.532	0.753	2.43557e-12	5.68193e-08	BC5A	M12vM3
Pnrc1	-0.405184	0.342	0.589	1.3738e-14	3.20494e-10	BC5A	M12vM3
Gpm6b	-0.412933	0.251	0.483	8.4999e-15	1.98294e-10	BC5A	M12vM3
Ldlrad4	-0.424884	0.729	0.892	9.97701e-13	2.32754e-08	BC5A	M12vM3
Dab1	-0.429391	0.233	0.418	1.25386e-10	2.92512e-06	BC5A	M12vM3
Btg1	-0.438391	0.519	0.71	6.8112e-12	1.58899e-07	BC5A	M12vM3
mt-Atp8	-0.448163	0.423	0.704	1.07171e-17	2.50019e-13	BC5A	M12vM3
Ank3	-0.453628	0.697	0.909	1.72951e-16	4.03477e-12	BC5A	M12vM3
Hexb	-0.462089	0.157	0.431	8.43292e-23	1.96732e-18	BC5A	M12vM3
Nckap5	-0.468893	0.301	0.578	1.20932e-18	2.82123e-14	BC5A	M12vM3
Tob1	-0.469963	0.428	0.677	1.68305e-16	3.92639e-12	BC5A	M12vM3
Gm47283	-0.479674	0.157	0.448	1.92259e-24	4.48522e-20	BC5A	M12vM3
Ybx1	-0.497459	0.606	0.794	1.5249e-17	3.55745e-13	BC5A	M12vM3
Cdk8	-0.525895	0.605	0.829	1.63037e-21	3.80349e-17	BC5A	M12vM3
Dapl1	-0.541587	0.216	0.457	7.84686e-18	1.83059e-13	BC5A	M12vM3
Rpl35	-0.546385	0.499	0.71	7.01933e-17	1.63754e-12	BC5A	M12vM3
Fos	-0.603003	0.091	0.428	2.08364e-37	4.86091e-33	BC5A	M12vM3
Uba52	-0.603865	0.347	0.643	1.73704e-24	4.05234e-20	BC5A	M12vM3
Eno1	-0.704582	0.697	0.842	1.98076e-26	4.6209e-22	BC5A	M12vM3
Ptprt	-0.726521	0.318	0.671	2.54631e-30	5.94028e-26	BC5A	M12vM3
Kcnip4	-0.875346	0.326	0.602	2.68605e-19	6.26629e-15	BC5A	M12vM3
Egr1	-0.88905	0.276	0.658	4.71406e-39	1.09974e-34	BC5A	M12vM3
Nlgn1	-0.982927	0.402	0.753	1.56711e-33	3.6559e-29	BC5A	M12vM3
Gabrb1	0.914105	0.468	0.281	3.06312e-09	7.14595e-05	BC5C	M12vM3
Dmd	0.786879	0.973	0.934	4.14976e-20	9.68097e-16	BC5C	M12vM3
Gm20754	0.62114	0.989	0.988	9.13691e-16	2.13155e-11	BC5C	M12vM3
Cdh18	0.608188	0.973	0.934	3.68706e-13	8.60153e-09	BC5C	M12vM3
A330076H08Rik	0.578583	0.941	0.938	1.50351e-12	3.50754e-08	BC5C	M12vM3
A230057D06Rik	0.565505	0.978	0.969	8.79005e-14	2.05063e-09	BC5C	M12vM3
Dcc	0.49515	0.96	0.965	7.14787e-09	0.000166753	BC5C	M12vM3
Magi2	0.436703	0.962	0.977	2.71622e-07	0.00633667	BC5C	M12vM3
Atrnl1	0.434714	0.927	0.945	3.5228e-07	0.00821834	BC5C	M12vM3
Zbtb20	0.412806	0.965	0.965	1.28377e-07	0.0029949	BC5C	M12vM3
Gabrb3	0.376858	0.997	0.996	3.139e-11	7.32298e-07	BC5C	M12vM3
Dlg2	0.360392	0.997	1	2.36166e-10	5.50953e-06	BC5C	M12vM3
Inpp4b	0.353289	0.995	0.996	1.18058e-07	0.00275418	BC5C	M12vM3
Grm7	0.347267	0.992	0.984	1.09143e-07	0.0025462	BC5C	M12vM3
Prkg1	0.346459	1	1	1.28347e-09	2.9942e-05	BC5C	M12vM3
Tenm2	0.343637	1	1	2.50276e-10	5.83868e-06	BC5C	M12vM3
Cntn4	0.302521	1	1	2.13619e-09	4.98351e-05	BC5C	M12vM3
Nrxn3	0.281005	1	1	2.68388e-11	6.26122e-07	BC5C	M12vM3
Zfp804b	0.261873	1	1	1.26741e-07	0.00295674	BC5C	M12vM3
Hes6	-0.228984	0.078	0.262	4.60734e-09	0.000107485	BC5C	M12vM3
Cmas	-0.238927	0.097	0.27	1.07989e-07	0.00251927	BC5C	M12vM3
Mageh1	-0.243283	0.108	0.277	2.99171e-07	0.00697936	BC5C	M12vM3
Ciao2b	-0.247377	0.099	0.258	3.02575e-07	0.00705878	BC5C	M12vM3
Serp2	-0.25725	0.137	0.332	2.73227e-07	0.0063741	BC5C	M12vM3
Mrpl27	-0.284067	0.156	0.348	1.95399e-07	0.00455847	BC5C	M12vM3
Selenbp1	-0.290586	0.099	0.277	5.56009e-08	0.00129711	BC5C	M12vM3
Ube2l3	-0.293338	0.177	0.383	1.1119e-07	0.00259396	BC5C	M12vM3
Jmjd6	-0.296589	0.175	0.391	4.4879e-08	0.00104698	BC5C	M12vM3
Eno1b	-0.302965	0.089	0.293	4.45901e-10	1.04024e-05	BC5C	M12vM3
Tmem215	-0.309221	0.32	0.586	1.41398e-07	0.00329867	BC5C	M12vM3
Bex4	-0.309355	0.301	0.559	5.63076e-08	0.0013136	BC5C	M12vM3
Tob1	-0.311921	0.239	0.469	9.65187e-08	0.00225169	BC5C	M12vM3
Rpl36al	-0.320092	0.315	0.562	1.20832e-07	0.00281888	BC5C	M12vM3
Snrpf	-0.322817	0.285	0.539	4.66041e-08	0.00108723	BC5C	M12vM3
Polr2i	-0.32883	0.196	0.441	4.13825e-09	9.65412e-05	BC5C	M12vM3
Rer1	-0.329597	0.185	0.383	1.0322e-07	0.00240802	BC5C	M12vM3
Rtn4	-0.333541	0.661	0.875	1.77144e-07	0.00413259	BC5C	M12vM3
Snrnp70	-0.336264	0.825	0.941	1.74043e-07	0.00406026	BC5C	M12vM3
Gnb5	-0.338095	0.573	0.809	2.34747e-07	0.00547641	BC5C	M12vM3
Hmgn2	-0.338158	0.253	0.523	5.56943e-09	0.000129929	BC5C	M12vM3
Dusp3	-0.338976	0.296	0.531	3.64333e-07	0.00849951	BC5C	M12vM3
Pgrmc1	-0.344453	0.441	0.68	4.05605e-07	0.00946237	BC5C	M12vM3
Dusp15	-0.34477	0.312	0.559	2.78151e-07	0.00648898	BC5C	M12vM3
Mgarp	-0.346079	0.96	0.996	2.04072e-07	0.0047608	BC5C	M12vM3
H3f3b	-0.347128	0.866	0.965	3.359e-07	0.00783621	BC5C	M12vM3
Pkm	-0.348177	0.876	0.941	1.36241e-07	0.00317836	BC5C	M12vM3
Dstn	-0.348724	0.358	0.613	6.76373e-08	0.00157791	BC5C	M12vM3
Rpl13a	-0.361291	0.616	0.867	2.19463e-07	0.00511986	BC5C	M12vM3
Pgam1	-0.363377	0.772	0.926	5.7389e-08	0.00133883	BC5C	M12vM3
Adcy2	-0.36473	0.081	0.258	1.64142e-09	3.82926e-05	BC5C	M12vM3
Sncb	-0.369518	0.769	0.918	1.48119e-07	0.00345547	BC5C	M12vM3
Gstp1	-0.373496	0.048	0.254	3.87534e-13	9.04077e-09	BC5C	M12vM3
Cabp1	-0.37474	0.61	0.801	9.06423e-08	0.00211459	BC5C	M12vM3
Dusp5	-0.374784	0.116	0.34	1.6699e-10	3.89571e-06	BC5C	M12vM3
Lars2	-0.377904	0.215	0.438	7.54561e-08	0.00176032	BC5C	M12vM3
Hspa8	-0.378199	0.809	0.922	1.37749e-08	0.000321354	BC5C	M12vM3
Bloc1s1	-0.388815	0.14	0.367	8.52108e-10	1.98788e-05	BC5C	M12vM3
Klc3	-0.388821	0.57	0.809	3.20594e-07	0.00747915	BC5C	M12vM3
Slc24a5	-0.389042	0.196	0.418	8.49342e-08	0.00198143	BC5C	M12vM3
Rps17	-0.392463	0.57	0.805	2.77859e-07	0.00648217	BC5C	M12vM3
Scp2	-0.394807	0.269	0.516	2.724e-08	0.000635483	BC5C	M12vM3
Rpl35a	-0.395811	0.656	0.859	1.323e-07	0.00308642	BC5C	M12vM3
Pgk1	-0.39726	0.648	0.832	2.55023e-07	0.00594943	BC5C	M12vM3
Rpl17	-0.39961	0.567	0.809	4.25543e-09	9.9275e-05	BC5C	M12vM3
Mif	-0.404423	0.785	0.93	5.11458e-10	1.19318e-05	BC5C	M12vM3
Ndufb1-ps	-0.407191	0.47	0.727	1.42928e-07	0.00333437	BC5C	M12vM3
Rps3	-0.408702	0.64	0.82	2.23345e-07	0.00521041	BC5C	M12vM3
Ppp1r11	-0.410969	0.237	0.48	2.92739e-09	6.82931e-05	BC5C	M12vM3
Rpl27a	-0.414147	0.621	0.867	2.44196e-08	0.000569686	BC5C	M12vM3
Rpsa	-0.416519	0.535	0.758	2.05277e-07	0.0047889	BC5C	M12vM3
Gnptg	-0.417439	0.196	0.445	2.02114e-09	4.71513e-05	BC5C	M12vM3
Nme1	-0.423198	0.788	0.91	1.1299e-08	0.000263593	BC5C	M12vM3
Aldoa	-0.424414	0.882	0.957	3.12948e-10	7.30077e-06	BC5C	M12vM3
Tpi1	-0.427481	0.777	0.918	2.43182e-09	5.67319e-05	BC5C	M12vM3
Gm47283	-0.433733	0.161	0.371	1.78909e-08	0.000417378	BC5C	M12vM3
Rps28	-0.436433	0.573	0.809	4.00508e-07	0.00934345	BC5C	M12vM3
Rpl10	-0.43745	0.395	0.621	1.16536e-07	0.00271866	BC5C	M12vM3
Ptms	-0.442863	0.551	0.785	1.286e-07	0.00300012	BC5C	M12vM3
Tuba1b	-0.443874	0.559	0.797	2.0083e-09	4.68517e-05	BC5C	M12vM3
Hist1h4i	-0.457879	0.245	0.469	1.05083e-07	0.00245147	BC5C	M12vM3
Hist1h4h	-0.467746	0.151	0.34	1.18174e-07	0.00275689	BC5C	M12vM3
Rpl36a	-0.470928	0.382	0.645	5.35576e-09	0.000124945	BC5C	M12vM3
Cbx3	-0.475368	0.395	0.637	6.44433e-09	0.00015034	BC5C	M12vM3
Actb	-0.480566	0.546	0.781	4.27742e-09	9.97879e-05	BC5C	M12vM3
Ywhaq	-0.484278	0.484	0.758	3.4912e-10	8.14463e-06	BC5C	M12vM3
Eef1a1	-0.489716	0.734	0.906	2.4407e-11	5.69391e-07	BC5C	M12vM3
Rpl38	-0.496417	0.659	0.844	2.51309e-09	5.86278e-05	BC5C	M12vM3
Gm2000	-0.507824	0.121	0.398	5.15356e-16	1.20227e-11	BC5C	M12vM3
Tmsb4x	-0.514737	0.508	0.73	2.7211e-08	0.000634806	BC5C	M12vM3
Bsg	-0.51988	0.685	0.875	5.72496e-12	1.33558e-07	BC5C	M12vM3
Cdk8	-0.533672	0.567	0.812	4.06414e-10	9.48123e-06	BC5C	M12vM3
Gapdh	-0.538074	0.876	0.957	3.5221e-11	8.21671e-07	BC5C	M12vM3
Btg1	-0.540046	0.441	0.758	2.10753e-12	4.91665e-08	BC5C	M12vM3
Ptma	-0.542273	0.718	0.902	4.37267e-11	1.0201e-06	BC5C	M12vM3
Phpt1	-0.550433	0.282	0.598	6.93535e-13	1.61795e-08	BC5C	M12vM3
Ybx1	-0.553073	0.43	0.707	2.44988e-12	5.71532e-08	BC5C	M12vM3
Rpl35	-0.575897	0.341	0.582	2.12371e-10	4.9544e-06	BC5C	M12vM3
Ldha	-0.58749	0.613	0.855	2.1468e-12	5.00827e-08	BC5C	M12vM3
Igfbp4	-0.59091	0.288	0.582	6.53822e-13	1.5253e-08	BC5C	M12vM3
AY036118	-0.597236	0.922	0.969	3.07433e-12	7.1721e-08	BC5C	M12vM3
Gm42418	-0.609442	0.992	0.996	2.78176e-13	6.48956e-09	BC5C	M12vM3
Rps29	-0.62001	0.75	0.922	2.37948e-14	5.55109e-10	BC5C	M12vM3
Hexb	-0.642205	0.177	0.48	8.74936e-18	2.04114e-13	BC5C	M12vM3
Ubb	-0.653866	0.874	0.969	5.26062e-14	1.22725e-09	BC5C	M12vM3
Gngt1	-0.675404	0.833	0.938	1.79301e-12	4.18291e-08	BC5C	M12vM3
Cmss1	-0.716213	0.589	0.883	1.24147e-20	2.89623e-16	BC5C	M12vM3
Uba52	-0.719763	0.223	0.609	2.47483e-21	5.77353e-17	BC5C	M12vM3
Eno1	-0.972849	0.551	0.859	2.67341e-27	6.23679e-23	BC5C	M12vM3
Tmsb10	-1.16102	0.707	0.906	7.03497e-23	1.64119e-18	BC5C	M12vM3
Lrrc4c	0.858746	0.721	0.554	1.51241e-13	3.52831e-09	BC6	M12vM3
Ptprn	0.745215	0.285	0.111	3.58161e-11	8.35554e-07	BC6	M12vM3
Pam	0.583407	0.665	0.552	3.51662e-10	8.20392e-06	BC6	M12vM3
Cntn5	0.522581	0.974	0.922	7.404e-13	1.72728e-08	BC6	M12vM3
Dcc	0.517365	0.992	0.959	2.46022e-15	5.73944e-11	BC6	M12vM3
Tenm2	0.458663	0.994	0.982	1.0468e-13	2.44209e-09	BC6	M12vM3
Grm7	0.404288	0.964	0.951	1.49709e-09	3.49257e-05	BC6	M12vM3
Magi2	0.361185	0.994	0.987	1.60518e-08	0.000374473	BC6	M12vM3
Cdh8	0.334394	0.986	0.969	1.96257e-07	0.00457848	BC6	M12vM3
Macrod2	0.331692	0.972	0.951	3.83432e-07	0.00894507	BC6	M12vM3
Hmgn2	-0.262484	0.311	0.505	5.41428e-08	0.0012631	BC6	M12vM3
Cabp5	-0.274487	0.109	0.251	1.17244e-08	0.000273518	BC6	M12vM3
Rnf187	-0.291039	0.398	0.606	1.4288e-08	0.000333324	BC6	M12vM3
Snhg9	-0.306893	0.228	0.396	3.53657e-07	0.00825046	BC6	M12vM3
Gm17634	-0.314027	0.141	0.308	8.25394e-09	0.000192556	BC6	M12vM3
Nr4a1	-0.317388	0.176	0.363	8.95216e-10	2.08845e-05	BC6	M12vM3
Junb	-0.330011	0.125	0.303	1.37345e-10	3.20412e-06	BC6	M12vM3
Atp2b1	-0.331622	0.859	0.93	6.44821e-10	1.5043e-05	BC6	M12vM3
Cacna2d3	-0.341874	0.954	0.977	1.07542e-10	2.50884e-06	BC6	M12vM3
Bloc1s1	-0.344192	0.141	0.334	1.74054e-11	4.0605e-07	BC6	M12vM3
Taf10	-0.345671	0.147	0.345	1.67835e-11	3.91541e-07	BC6	M12vM3
Mpp6	-0.347396	0.418	0.611	4.07608e-08	0.000950908	BC6	M12vM3
Rbp1	-0.372305	0.093	0.262	3.08175e-11	7.18942e-07	BC6	M12vM3
Gm11808	-0.373916	0.103	0.313	8.93497e-15	2.08444e-10	BC6	M12vM3
Rpl35	-0.38466	0.519	0.668	2.77441e-08	0.000647242	BC6	M12vM3
Meg3	-0.396102	0.291	0.482	8.60969e-08	0.00200856	BC6	M12vM3
Gm47283	-0.404965	0.202	0.402	9.90634e-11	2.31105e-06	BC6	M12vM3
Ybx1	-0.409244	0.63	0.736	1.22603e-08	0.00028602	BC6	M12vM3
Prkg1	-0.419335	0.321	0.495	1.87471e-07	0.00437352	BC6	M12vM3
Hexb	-0.440542	0.168	0.389	5.62749e-14	1.31284e-09	BC6	M12vM3
Gm42418	-0.469641	0.996	0.997	2.13289e-09	4.97582e-05	BC6	M12vM3
Ank3	-0.471541	0.507	0.71	1.65719e-10	3.86607e-06	BC6	M12vM3
Zfp608	-0.489241	0.679	0.863	6.11998e-13	1.42773e-08	BC6	M12vM3
Eno1	-0.495052	0.582	0.762	3.03982e-13	7.0916e-09	BC6	M12vM3
AY036118	-0.496698	0.915	0.956	2.77791e-09	6.48058e-05	BC6	M12vM3
Fos	-0.529173	0.143	0.402	1.89142e-18	4.41249e-14	BC6	M12vM3
Cmss1	-0.581654	0.653	0.824	7.63549e-16	1.78128e-11	BC6	M12vM3
Uba52	-0.604142	0.356	0.637	8.14775e-19	1.90079e-14	BC6	M12vM3
Sdk1	-0.620743	0.101	0.36	2.23282e-21	5.20895e-17	BC6	M12vM3
Grik1	-0.628927	0.115	0.347	1.00085e-21	2.33489e-17	BC6	M12vM3
mt-Atp8	-0.714014	0.416	0.718	8.99229e-21	2.09781e-16	BC6	M12vM3
Lsamp	-0.918636	0.317	0.611	1.29858e-19	3.02945e-15	BC6	M12vM3
Tmsb10	-0.995745	0.848	0.915	9.78902e-20	2.28368e-15	BC6	M12vM3
Ptprn	1.58627	0.722	0.234	1.96114e-15	4.57514e-11	BC8	M12vM3
Ralyl	1.00356	0.579	0.308	1.84611e-07	0.00430678	BC8	M12vM3
A230057D06Rik	0.977952	0.96	0.944	1.01522e-10	2.3684e-06	BC8	M12vM3
Scn7a	0.771205	0.349	0.065	9.62944e-08	0.00224645	BC8	M12vM3
Fos	-0.570497	0.063	0.393	3.26756e-09	7.6229e-05	BC8	M12vM3
Rps28	-0.591508	0.833	0.953	5.88869e-09	0.000137377	BC8	M12vM3
Ybx1	-0.677236	0.651	0.832	3.75695e-07	0.0087646	BC8	M12vM3
Uba52	-0.685643	0.46	0.804	1.44641e-09	3.37433e-05	BC8	M12vM3
Eno1	-0.698611	0.627	0.907	1.42693e-09	3.32889e-05	BC8	M12vM3
Tmsb10	-0.713489	0.889	1	4.02472e-08	0.000938926	BC8	M12vM3
Cdk8	-0.888595	0.54	0.869	1.91715e-10	4.47252e-06	BC8	M12vM3
Numa1	-0.501522	0.115	0.431	1.25883e-07	0.00293673	BC9	M12vM3
Uba52	-0.669335	0.377	0.657	4.22432e-07	0.00985493	BC9	M12vM3
Pcdh15	-0.76293	0.139	0.431	1.3341e-09	3.11231e-05	BC9	M12vM3
Camk1d	-0.802103	0.336	0.737	6.99699e-10	1.63233e-05	BC9	M12vM3
Samsn1	2.93184	0.953	0.889	3.93475e-09	9.17937e-05	BC1A	M18vM3
Otx2os1	2.67427	0.936	0.889	6.24196e-08	0.00145619	BC1A	M18vM3
Grm5	2.35967	0.977	0.833	3.57193e-10	8.33296e-06	BC1A	M18vM3
Dmd	1.69772	0.994	0.944	1.20868e-08	0.000281973	BC1A	M18vM3
Gabrb3	1.38977	1	0.944	4.52303e-09	0.000105518	BC1A	M18vM3
Vps37c	-0.373806	0.018	0.278	2.81027e-07	0.00655607	BC1A	M18vM3
Zswim6	-0.540011	0.047	0.389	3.02346e-07	0.00705343	BC1A	M18vM3
Edil3	-0.569445	0.029	0.333	1.04037e-07	0.00242707	BC1A	M18vM3
Os9	-0.752998	0.082	0.5	2.90917e-07	0.0067868	BC1A	M18vM3
Plekhg4	-0.793316	0.018	0.278	2.44695e-07	0.00570848	BC1A	M18vM3
M6pr	-0.903444	0.064	0.5	8.58401e-09	0.000200256	BC1A	M18vM3
Tmem33	-0.92704	0.047	0.389	2.10715e-07	0.00491578	BC1A	M18vM3
Ttbk2	-1.00485	0.064	0.444	3.39621e-07	0.00792301	BC1A	M18vM3
Cbx7	-1.14213	0.076	0.5	3.25748e-08	0.000759938	BC1A	M18vM3
Plcb1	-1.30383	0.023	0.333	1.16835e-08	0.000272564	BC1A	M18vM3
Dpf3	-1.32569	0.041	0.389	2.38199e-08	0.000555695	BC1A	M18vM3
Pex5l	-1.41313	0.053	0.389	4.14954e-07	0.00968047	BC1A	M18vM3
Cplx2	-1.45989	0.047	0.444	6.88045e-09	0.000160514	BC1A	M18vM3
Tfap2b	-2.1063	0.023	0.444	1.15227e-12	2.68813e-08	BC1A	M18vM3
Trpm1	2.69999	0.986	0.897	1.83728e-38	4.28618e-34	BC2	M18vM3
Gng13	2.41231	0.945	0.846	1.29461e-26	3.02019e-22	BC2	M18vM3
Otx2os1	2.22529	0.992	0.974	2.10915e-29	4.92043e-25	BC2	M18vM3
Samsn1	1.72476	0.983	0.949	1.06425e-22	2.48278e-18	BC2	M18vM3
Kcnmb2	1.69728	0.823	0.782	3.48429e-16	8.1285e-12	BC2	M18vM3
Tjp2	1.6709	0.909	0.846	1.07885e-24	2.51685e-20	BC2	M18vM3
Cacna2d4	1.65022	0.942	0.897	1.64279e-22	3.83247e-18	BC2	M18vM3
Slc17a7	1.64383	0.939	0.936	1.09429e-21	2.55288e-17	BC2	M18vM3
Lrtm1	1.64191	0.945	0.897	6.26309e-23	1.46112e-18	BC2	M18vM3
Zfp804b	1.63049	0.997	0.974	2.69121e-25	6.27832e-21	BC2	M18vM3
Gabrr2	1.58467	0.922	0.859	2.96365e-22	6.91389e-18	BC2	M18vM3
Sulf1	1.53767	0.729	0.692	6.71153e-11	1.56573e-06	BC2	M18vM3
Neurod4	1.53629	0.931	0.833	1.34883e-22	3.14668e-18	BC2	M18vM3
Grm5	1.48521	0.958	0.833	2.92162e-23	6.81585e-19	BC2	M18vM3
Tnnt1	1.43612	0.837	0.628	1.24422e-15	2.90265e-11	BC2	M18vM3
Frmd3	1.42773	0.978	0.936	2.10417e-28	4.90883e-24	BC2	M18vM3
Fam135b	1.39641	0.909	0.897	1.56053e-20	3.64055e-16	BC2	M18vM3
Scgn	1.38896	0.875	0.744	1.24521e-15	2.90496e-11	BC2	M18vM3
Ptprz1	1.37943	0.92	0.846	4.87437e-21	1.13714e-16	BC2	M18vM3
Gpr179	1.3569	0.72	0.654	3.59293e-13	8.38194e-09	BC2	M18vM3
Gm12239	1.28468	0.831	0.833	7.33801e-13	1.71189e-08	BC2	M18vM3
Guk1	1.27715	0.895	0.782	8.02361e-15	1.87183e-10	BC2	M18vM3
Grik1	1.26884	0.997	0.974	5.11185e-23	1.19254e-18	BC2	M18vM3
Otx2	1.25293	0.825	0.808	5.14786e-13	1.20094e-08	BC2	M18vM3
Fmn1	1.23067	0.981	0.923	3.14386e-24	7.3343e-20	BC2	M18vM3
Lactbl1	1.22801	0.853	0.641	4.41391e-16	1.02972e-11	BC2	M18vM3
Dmd	1.21793	0.997	0.974	1.62567e-23	3.79253e-19	BC2	M18vM3
Strip2	1.18567	0.715	0.744	2.24759e-11	5.24341e-07	BC2	M18vM3
Unc119	1.18263	0.873	0.795	1.87166e-14	4.3664e-10	BC2	M18vM3
Gabrr1	1.1813	0.781	0.795	4.4451e-11	1.037e-06	BC2	M18vM3
Asic3	1.17826	0.801	0.718	2.92052e-17	6.81328e-13	BC2	M18vM3
Vsx2	1.13068	0.792	0.808	7.98672e-11	1.86322e-06	BC2	M18vM3
Zfp385b	1.12798	0.989	0.923	6.99391e-22	1.63161e-17	BC2	M18vM3
Slc1a2	1.11735	0.884	0.962	2.11204e-14	4.92717e-10	BC2	M18vM3
Epha3	1.11263	0.992	0.949	5.0553e-19	1.17935e-14	BC2	M18vM3
Plk5	1.11218	0.848	0.744	2.09049e-15	4.8769e-11	BC2	M18vM3
Slc6a6	1.10869	0.956	0.987	6.21059e-20	1.44887e-15	BC2	M18vM3
Gabrb3	1.10675	0.997	0.936	2.70751e-23	6.31635e-19	BC2	M18vM3
Slc38a3	1.08222	0.776	0.846	4.77288e-10	1.11347e-05	BC2	M18vM3
Khdrbs3	1.05033	0.928	0.923	5.60114e-17	1.30669e-12	BC2	M18vM3
Klc3	1.04524	0.753	0.59	7.20917e-12	1.68183e-07	BC2	M18vM3
Pcp2	1.0338	0.742	0.718	7.10579e-09	0.000165771	BC2	M18vM3
Plcl1	1.02881	0.964	0.897	7.67781e-15	1.79116e-10	BC2	M18vM3
Pcdh15	1.02553	0.895	0.872	4.98868e-12	1.16381e-07	BC2	M18vM3
Vsx1	1.0142	0.734	0.641	9.62842e-10	2.24621e-05	BC2	M18vM3
Tma7	0.997583	0.895	0.872	8.50191e-14	1.98341e-09	BC2	M18vM3
Cpne7	0.993033	0.729	0.808	6.45387e-09	0.000150562	BC2	M18vM3
B3galt2	0.985397	0.825	0.833	2.79997e-13	6.53204e-09	BC2	M18vM3
Rskr	0.958535	0.911	0.859	8.63757e-16	2.01506e-11	BC2	M18vM3
Ttyh1	0.899745	0.895	0.846	5.22214e-15	1.21827e-10	BC2	M18vM3
Esam	0.897094	0.734	0.756	3.18071e-08	0.000742029	BC2	M18vM3
Hsp90aa1	0.891941	0.936	0.808	7.88913e-14	1.84045e-09	BC2	M18vM3
Zbtb20	0.885034	0.994	0.962	3.75084e-16	8.75034e-12	BC2	M18vM3
Mtcl1	0.874772	0.806	0.821	1.82636e-11	4.26071e-07	BC2	M18vM3
Pde1c	0.863525	0.986	0.962	1.30817e-16	3.05183e-12	BC2	M18vM3
Pde7b	0.833531	0.845	0.769	6.97463e-08	0.00162711	BC2	M18vM3
Prox1	0.824961	0.911	0.833	5.95568e-13	1.3894e-08	BC2	M18vM3
Celf3	0.820913	0.842	0.782	4.96489e-13	1.15826e-08	BC2	M18vM3
Unc13b	0.809524	0.878	0.91	3.356e-10	7.82921e-06	BC2	M18vM3
Lhx4	0.80921	0.798	0.769	8.80962e-10	2.0552e-05	BC2	M18vM3
Ntng1	0.804116	0.997	0.949	9.89945e-19	2.30944e-14	BC2	M18vM3
A730046J19Rik	0.791657	0.665	0.551	4.81593e-08	0.00112351	BC2	M18vM3
Map7	0.787652	0.961	0.936	2.43946e-14	5.69101e-10	BC2	M18vM3
Cplx3	0.769283	0.934	0.872	6.66816e-11	1.55562e-06	BC2	M18vM3
Glo1	0.753532	0.734	0.654	8.67649e-08	0.00202414	BC2	M18vM3
Mgarp	0.750657	0.975	0.962	3.77098e-10	8.79732e-06	BC2	M18vM3
Gstm5	0.7471	0.745	0.603	2.39959e-07	0.00559801	BC2	M18vM3
Nyap2	0.745038	0.947	0.936	7.57807e-11	1.76789e-06	BC2	M18vM3
Fyco1	0.739977	0.812	0.821	2.00215e-10	4.67082e-06	BC2	M18vM3
A230057D06Rik	0.728222	1	0.962	5.13586e-15	1.19814e-10	BC2	M18vM3
mt-Co2	0.72091	0.997	0.987	1.83733e-18	4.28631e-14	BC2	M18vM3
Igsf21	0.712164	0.72	0.679	7.03217e-08	0.00164054	BC2	M18vM3
Car2	0.710018	0.864	0.769	1.20425e-07	0.00280941	BC2	M18vM3
Trnp1	0.694227	0.776	0.705	7.45518e-08	0.00173922	BC2	M18vM3
Akap13	0.690518	0.87	0.744	7.17447e-09	0.000167373	BC2	M18vM3
Rps15	0.681645	0.825	0.744	3.56105e-07	0.00830757	BC2	M18vM3
Hmgn1	0.676815	0.767	0.833	2.94201e-07	0.00686342	BC2	M18vM3
Pde4b	0.676315	0.986	0.897	8.31763e-10	1.94042e-05	BC2	M18vM3
mt-Nd4	0.675781	0.989	0.974	5.53765e-17	1.29188e-12	BC2	M18vM3
Rasgrf2	0.675304	0.848	0.808	5.73692e-08	0.00133837	BC2	M18vM3
Fstl5	0.673287	0.981	0.936	6.03278e-08	0.00140739	BC2	M18vM3
Map4	0.663511	0.978	0.91	8.04655e-13	1.87718e-08	BC2	M18vM3
H3f3a	0.66126	0.884	0.872	1.59246e-07	0.00371505	BC2	M18vM3
Oaz1	0.660001	0.895	0.897	3.13519e-07	0.00731408	BC2	M18vM3
Cltb	0.648274	0.82	0.692	1.27188e-07	0.00296717	BC2	M18vM3
A330076H08Rik	0.647631	0.992	0.962	2.16812e-11	5.05801e-07	BC2	M18vM3
Thsd7a	0.646059	0.997	0.974	1.402e-11	3.27073e-07	BC2	M18vM3
Dscaml1	0.642682	0.881	0.756	2.40315e-08	0.000560631	BC2	M18vM3
Cacnb2	0.640162	0.903	0.821	2.90433e-08	0.000677552	BC2	M18vM3
mt-Co3	0.639589	0.997	0.987	8.80148e-16	2.0533e-11	BC2	M18vM3
Grid1	0.637114	0.942	0.885	5.0332e-08	0.0011742	BC2	M18vM3
Mir124-2hg	0.636872	0.992	1	4.08456e-13	9.52887e-09	BC2	M18vM3
mt-Cytb	0.627528	1	0.987	1.20796e-15	2.81805e-11	BC2	M18vM3
Car10	0.614098	0.997	0.974	5.42061e-11	1.26457e-06	BC2	M18vM3
Cuedc1	0.611282	0.85	0.833	2.05444e-08	0.00047928	BC2	M18vM3
Sv2b	0.589678	0.9	0.885	4.35272e-09	0.000101545	BC2	M18vM3
Son	0.589493	0.925	0.872	1.30288e-08	0.000303949	BC2	M18vM3
Neurod1	0.588491	0.676	0.551	3.72532e-07	0.0086908	BC2	M18vM3
Tpd52	0.56326	0.834	0.808	4.23914e-07	0.00988948	BC2	M18vM3
Slc4a10	0.562812	0.978	0.91	7.35916e-09	0.000171682	BC2	M18vM3
mt-Co1	0.559452	0.997	0.987	2.03528e-15	4.74811e-11	BC2	M18vM3
mt-Atp6	0.542037	1	1	4.8971e-13	1.14244e-08	BC2	M18vM3
Ankrd12	0.534408	0.958	0.885	1.90978e-08	0.000445531	BC2	M18vM3
Epb41	0.533048	0.922	0.923	2.22682e-07	0.00519494	BC2	M18vM3
Nsf	0.512319	0.992	0.962	1.21566e-10	2.83602e-06	BC2	M18vM3
Limch1	0.498132	0.922	0.846	8.53984e-08	0.00199226	BC2	M18vM3
Pcbp3	0.471691	0.997	0.962	5.73766e-09	0.000133854	BC2	M18vM3
Nrxn3	0.387949	1	1	8.44999e-08	0.0019713	BC2	M18vM3
Syt1	-0.344023	0.997	0.974	3.81937e-07	0.0089102	BC2	M18vM3
Eno1b	-0.35989	0.094	0.321	7.70689e-08	0.00179794	BC2	M18vM3
Pcdh9	-0.521774	1	0.987	4.21356e-07	0.00982982	BC2	M18vM3
App	-0.572497	0.956	0.923	4.55617e-08	0.00106291	BC2	M18vM3
Snap25	-0.578965	0.978	0.962	4.48819e-09	0.000104705	BC2	M18vM3
Prkcb	-0.584373	0.942	0.936	4.98629e-08	0.00116325	BC2	M18vM3
Fam155a	-0.586309	0.994	0.962	2.07048e-07	0.00483022	BC2	M18vM3
Atp1a3	-0.597792	0.961	0.974	1.18723e-10	2.7697e-06	BC2	M18vM3
Adcy8	-0.727061	0.967	0.962	8.41738e-09	0.000196369	BC2	M18vM3
Basp1	-0.73755	0.05	0.256	8.81487e-10	2.05642e-05	BC2	M18vM3
Tecr	-0.773769	0.717	0.821	2.29304e-09	5.34943e-05	BC2	M18vM3
Fat3	-0.780644	0.947	0.962	7.24154e-09	0.000168938	BC2	M18vM3
Clstn1	-0.803668	0.748	0.833	3.05312e-08	0.000712264	BC2	M18vM3
Nrxn1	-0.806122	0.934	0.872	2.94731e-08	0.000687577	BC2	M18vM3
Chrnb3	-0.833882	0.92	0.885	7.40181e-08	0.00172677	BC2	M18vM3
Nxph1	-0.870419	0.994	0.987	5.95214e-08	0.00138858	BC2	M18vM3
Marcks	-0.977345	0.111	0.321	3.00503e-07	0.00701044	BC2	M18vM3
Grip1	-0.993957	0.958	0.936	4.39674e-08	0.00102572	BC2	M18vM3
Gngt1	-1.00614	0.526	0.808	2.9834e-22	6.95998e-18	BC2	M18vM3
Tacr3	-1.10574	0.947	0.91	6.60684e-10	1.54131e-05	BC2	M18vM3
Zeb2	-1.15401	0.111	0.321	3.88731e-08	0.00090687	BC2	M18vM3
Pcdh7	-1.18517	0.114	0.321	1.41287e-07	0.00329609	BC2	M18vM3
Adgrl3	-1.29627	0.147	0.385	2.54777e-08	0.00059437	BC2	M18vM3
Lrp1b	-1.45527	0.366	0.628	1.57129e-07	0.00366567	BC2	M18vM3
Pcp2	0.600495	0.991	0.98	1.74224e-27	4.06446e-23	BC3A	M18vM3
Ccdc136	0.498764	0.879	0.881	1.0458e-17	2.43975e-13	BC3A	M18vM3
Prph2	0.456911	0.772	0.794	5.53375e-12	1.29097e-07	BC3A	M18vM3
Rbm3	0.441778	0.537	0.517	1.0074e-07	0.00235016	BC3A	M18vM3
Filip1l	0.400518	0.813	0.808	1.28381e-09	2.995e-05	BC3A	M18vM3
Ldhb	0.388361	0.603	0.587	2.52213e-07	0.00588388	BC3A	M18vM3
Large1	0.383805	0.882	0.889	1.86751e-07	0.00435672	BC3A	M18vM3
Mogat1	0.373859	0.299	0.189	4.91078e-08	0.00114564	BC3A	M18vM3
mt-Co2	0.357824	0.997	0.997	1.32227e-12	3.08472e-08	BC3A	M18vM3
Ndufb9	0.303605	0.809	0.835	3.05635e-07	0.00713017	BC3A	M18vM3
Tenm2	0.282081	0.992	0.995	2.63965e-09	6.15803e-05	BC3A	M18vM3
mt-Atp6	0.281318	0.997	0.998	1.18316e-08	0.00027602	BC3A	M18vM3
Eml5	0.255846	0.983	0.988	2.69191e-07	0.00627996	BC3A	M18vM3
Meg3	0.252917	0.986	0.983	2.06918e-07	0.0048272	BC3A	M18vM3
Calm1	0.242941	0.964	0.981	1.1102e-08	0.000258999	BC3A	M18vM3
Gm17231	-0.224587	0.258	0.507	1.92881e-14	4.49973e-10	BC3A	M18vM3
Cnot3	-0.225232	0.414	0.66	7.50094e-12	1.74989e-07	BC3A	M18vM3
Phpt1	-0.226083	0.605	0.787	2.7166e-07	0.00633755	BC3A	M18vM3
Rtl8a	-0.227461	0.499	0.685	1.21369e-07	0.00283141	BC3A	M18vM3
Lasp1	-0.228336	0.337	0.551	4.6264e-10	1.07929e-05	BC3A	M18vM3
Polr2l	-0.228407	0.104	0.291	2.30196e-15	5.37025e-11	BC3A	M18vM3
Cxxc4	-0.228756	0.482	0.685	1.47102e-07	0.00343174	BC3A	M18vM3
Lpgat1	-0.229382	0.191	0.391	2.6255e-13	6.12502e-09	BC3A	M18vM3
Malat1	-0.230162	1	1	3.24085e-12	7.56058e-08	BC3A	M18vM3
Dgki	-0.230625	0.471	0.65	2.67642e-07	0.00624381	BC3A	M18vM3
Pcdh8	-0.230933	0.231	0.446	9.93939e-12	2.31876e-07	BC3A	M18vM3
Ring1	-0.233639	0.323	0.551	1.65626e-11	3.86389e-07	BC3A	M18vM3
Hdgfl3	-0.233947	0.466	0.665	8.11732e-09	0.000189369	BC3A	M18vM3
Usp29	-0.234053	0.172	0.31	5.08023e-08	0.00118517	BC3A	M18vM3
Hist1h4i	-0.235485	0.107	0.27	3.18715e-12	7.43531e-08	BC3A	M18vM3
Kmt2d	-0.235859	0.321	0.554	8.14537e-11	1.90023e-06	BC3A	M18vM3
Kat2b	-0.23682	0.449	0.668	5.13069e-10	1.19694e-05	BC3A	M18vM3
Sh3bgrl	-0.239598	0.117	0.332	3.31569e-18	7.73517e-14	BC3A	M18vM3
Hnrnpa2b1	-0.239829	0.828	0.968	9.75122e-11	2.27486e-06	BC3A	M18vM3
Grik2	-0.240559	0.318	0.553	1.11444e-10	2.59988e-06	BC3A	M18vM3
Fam184a	-0.242505	0.263	0.468	3.2244e-11	7.5222e-07	BC3A	M18vM3
Pnrc1	-0.242881	0.381	0.643	1.08587e-11	2.53323e-07	BC3A	M18vM3
Arr3	-0.24317	0.135	0.279	2.71564e-09	6.33531e-05	BC3A	M18vM3
Pnpt1	-0.244672	0.157	0.367	3.99733e-14	9.32537e-10	BC3A	M18vM3
Foxj2	-0.245378	0.135	0.337	7.48512e-15	1.7462e-10	BC3A	M18vM3
B3galt2	-0.246065	0.436	0.667	7.82684e-11	1.82592e-06	BC3A	M18vM3
Pdcd4	-0.246292	0.562	0.755	5.6303e-08	0.00131349	BC3A	M18vM3
P3h3	-0.246293	0.139	0.323	6.52621e-13	1.5225e-08	BC3A	M18vM3
Cacna2d3	-0.248944	0.597	0.825	1.87485e-11	4.37383e-07	BC3A	M18vM3
Gria2	-0.251029	0.961	0.971	6.24176e-11	1.45614e-06	BC3A	M18vM3
Clk1	-0.251402	0.65	0.845	4.8147e-08	0.00112322	BC3A	M18vM3
Gatad1	-0.252431	0.159	0.376	9.69472e-16	2.26168e-11	BC3A	M18vM3
Kcnd3	-0.252925	0.244	0.418	3.48342e-09	8.12648e-05	BC3A	M18vM3
Rpl38	-0.257121	0.816	0.932	3.16576e-08	0.000738541	BC3A	M18vM3
Klhdc2	-0.261696	0.203	0.434	9.29037e-16	2.16735e-11	BC3A	M18vM3
Cited2	-0.261983	0.37	0.57	7.39039e-09	0.00017241	BC3A	M18vM3
Slc38a3	-0.262368	0.614	0.816	8.25062e-11	1.92479e-06	BC3A	M18vM3
Htr1f	-0.262888	0.057	0.25	1.20286e-20	2.80616e-16	BC3A	M18vM3
Myef2	-0.263267	0.469	0.706	6.48064e-11	1.51187e-06	BC3A	M18vM3
Tnik	-0.264186	0.365	0.56	6.62196e-09	0.000154484	BC3A	M18vM3
Slc38a2	-0.268452	0.356	0.622	1.20364e-12	2.80797e-08	BC3A	M18vM3
Plppr4	-0.268561	0.487	0.677	3.71207e-08	0.000865989	BC3A	M18vM3
Basp1	-0.26883	0.091	0.296	1.08884e-18	2.54015e-14	BC3A	M18vM3
Nr1d1	-0.269131	0.595	0.82	8.99564e-11	2.09859e-06	BC3A	M18vM3
Dbp	-0.269909	0.702	0.857	2.64657e-08	0.000617418	BC3A	M18vM3
Erh	-0.27168	0.184	0.43	2.13386e-17	4.97807e-13	BC3A	M18vM3
Hsp90b1	-0.272846	0.757	0.886	3.6692e-09	8.55987e-05	BC3A	M18vM3
Jph4	-0.275108	0.224	0.447	9.1976e-14	2.14571e-09	BC3A	M18vM3
Ndufb1-ps	-0.275923	0.731	0.85	3.6327e-07	0.00847472	BC3A	M18vM3
Rnf187	-0.276562	0.441	0.672	6.10994e-11	1.42539e-06	BC3A	M18vM3
Rbp3	-0.277137	0.339	0.476	3.81041e-07	0.0088893	BC3A	M18vM3
Pabpn1	-0.27746	0.591	0.84	4.14425e-12	9.66813e-08	BC3A	M18vM3
Atp5k	-0.277574	0.772	0.881	3.23173e-08	0.000753931	BC3A	M18vM3
Shisal1	-0.277939	0.161	0.342	1.00503e-12	2.34462e-08	BC3A	M18vM3
1700025G04Rik	-0.284379	0.069	0.25	4.22461e-18	9.85558e-14	BC3A	M18vM3
Ank3	-0.286309	0.854	0.952	1.39788e-09	3.2611e-05	BC3A	M18vM3
Mir124a-1hg	-0.288341	0.822	0.934	1.96222e-10	4.57767e-06	BC3A	M18vM3
Gm40841	-0.288395	0.309	0.512	3.09537e-11	7.22119e-07	BC3A	M18vM3
Taf10	-0.288991	0.131	0.378	7.78516e-21	1.8162e-16	BC3A	M18vM3
Ldb2	-0.289543	0.321	0.51	8.7888e-10	2.05034e-05	BC3A	M18vM3
Gm4258	-0.291142	0.38	0.597	8.94044e-11	2.08572e-06	BC3A	M18vM3
A330023F24Rik	-0.291784	0.69	0.847	6.40228e-10	1.49359e-05	BC3A	M18vM3
Jund	-0.292216	0.211	0.486	3.31545e-19	7.7346e-15	BC3A	M18vM3
Dpysl2	-0.293178	0.644	0.837	9.58039e-12	2.23501e-07	BC3A	M18vM3
Tafa3	-0.293768	0.402	0.59	7.04074e-09	0.000164254	BC3A	M18vM3
Bri3	-0.298341	0.411	0.668	1.17962e-13	2.75193e-09	BC3A	M18vM3
Nckap5	-0.299527	0.348	0.575	4.41417e-12	1.02978e-07	BC3A	M18vM3
Slc16a7	-0.300404	0.154	0.301	1.12695e-09	2.62905e-05	BC3A	M18vM3
Zfp207	-0.301778	0.57	0.811	6.67084e-11	1.55624e-06	BC3A	M18vM3
Gm2000	-0.30283	0.269	0.537	1.74937e-16	4.0811e-12	BC3A	M18vM3
St13	-0.308718	0.537	0.755	2.43731e-12	5.686e-08	BC3A	M18vM3
Rpl10	-0.318086	0.608	0.81	9.60643e-13	2.24108e-08	BC3A	M18vM3
Mir670hg	-0.320529	0.213	0.41	5.79379e-13	1.35163e-08	BC3A	M18vM3
Arhgap31	-0.324078	0.101	0.293	6.73274e-17	1.57068e-12	BC3A	M18vM3
Gm11808	-0.330395	0.106	0.345	5.2429e-22	1.22312e-17	BC3A	M18vM3
Cbx3	-0.331308	0.603	0.847	6.14516e-15	1.43361e-10	BC3A	M18vM3
Gnas	-0.332327	0.732	0.9	9.48458e-15	2.21266e-10	BC3A	M18vM3
Snrnp70	-0.339686	0.858	0.973	1.6928e-16	3.94914e-12	BC3A	M18vM3
Ptma	-0.345587	0.83	0.939	1.14084e-12	2.66146e-08	BC3A	M18vM3
Rps27	-0.347696	0.839	0.925	1.35222e-11	3.15458e-07	BC3A	M18vM3
Camk2b	-0.350648	0.154	0.374	1.9518e-18	4.55334e-14	BC3A	M18vM3
Psip1	-0.35105	0.814	0.947	1.04625e-14	2.44079e-10	BC3A	M18vM3
Pde10a	-0.356561	0.118	0.27	3.03025e-12	7.06927e-08	BC3A	M18vM3
Gm28905	-0.35785	0.192	0.389	1.11939e-12	2.61142e-08	BC3A	M18vM3
Hexb	-0.359402	0.227	0.488	4.399e-19	1.02624e-14	BC3A	M18vM3
mt-Nd4l	-0.368899	0.602	0.84	5.24553e-15	1.22373e-10	BC3A	M18vM3
Nnat	-0.370852	0.173	0.316	4.20491e-09	9.80963e-05	BC3A	M18vM3
Cacna2d1	-0.371836	0.691	0.842	1.1699e-09	2.72926e-05	BC3A	M18vM3
Ubb	-0.386429	0.942	0.986	4.04649e-16	9.44006e-12	BC3A	M18vM3
Tagln3	-0.402025	0.198	0.486	4.48174e-24	1.04554e-19	BC3A	M18vM3
Ncam1	-0.405824	0.444	0.679	1.82279e-17	4.25239e-13	BC3A	M18vM3
Gpc6	-0.411177	0.148	0.337	2.64745e-21	6.17624e-17	BC3A	M18vM3
4930447C04Rik	-0.413859	0.312	0.532	1.36696e-13	3.18897e-09	BC3A	M18vM3
Rps28	-0.419256	0.806	0.92	2.42845e-16	5.66534e-12	BC3A	M18vM3
Khdrbs3	-0.426601	0.427	0.616	2.82097e-12	6.58105e-08	BC3A	M18vM3
Hmgn2	-0.431121	0.263	0.546	1.36484e-22	3.18403e-18	BC3A	M18vM3
Rev3l	-0.4437	0.304	0.568	3.24848e-20	7.57838e-16	BC3A	M18vM3
Edil3	-0.445974	0.099	0.265	1.67838e-17	3.91548e-13	BC3A	M18vM3
Rpgrip1	-0.452241	0.247	0.442	1.38469e-15	3.23034e-11	BC3A	M18vM3
mt-Atp8	-0.466607	0.362	0.667	9.17381e-23	2.14016e-18	BC3A	M18vM3
Btg1	-0.474909	0.587	0.838	5.59638e-23	1.30558e-18	BC3A	M18vM3
Rps29	-0.492489	0.899	0.966	1.29874e-23	3.02982e-19	BC3A	M18vM3
Set	-0.495015	0.55	0.798	4.17393e-23	9.73737e-19	BC3A	M18vM3
Kcnma1	-0.495168	0.83	0.915	3.94737e-10	9.20882e-06	BC3A	M18vM3
Uba52	-0.498091	0.422	0.724	3.99925e-25	9.32986e-21	BC3A	M18vM3
Pde4d	-0.502725	0.104	0.361	4.70772e-28	1.09826e-23	BC3A	M18vM3
Xkr4	-0.504848	0.126	0.323	1.53866e-16	3.58954e-12	BC3A	M18vM3
Plcb4	-0.522202	0.365	0.6	8.29465e-19	1.93506e-14	BC3A	M18vM3
Ybx1	-0.532504	0.63	0.857	5.43555e-28	1.26806e-23	BC3A	M18vM3
Pcdh15	-0.534589	0.677	0.821	2.88734e-11	6.73588e-07	BC3A	M18vM3
Mgat4c	-0.554248	0.216	0.454	2.53962e-17	5.92469e-13	BC3A	M18vM3
Frmd5	-0.615932	0.124	0.357	1.21103e-23	2.8252e-19	BC3A	M18vM3
Cabp1	-0.62068	0.08	0.289	4.81985e-25	1.12442e-20	BC3A	M18vM3
Stmn1	-0.671697	0.534	0.76	1.8529e-21	4.32263e-17	BC3A	M18vM3
Rpl35	-0.678592	0.485	0.787	1.06761e-33	2.49062e-29	BC3A	M18vM3
Pcp4	-0.701056	0.476	0.626	2.55671e-09	5.96454e-05	BC3A	M18vM3
Eno1	-0.777953	0.639	0.895	6.09533e-47	1.42198e-42	BC3A	M18vM3
Adgrl3	-0.816222	0.096	0.449	2.33854e-46	5.45557e-42	BC3A	M18vM3
Tmsb10	-0.817753	0.513	0.828	1.55618e-34	3.63041e-30	BC3A	M18vM3
Gria4	-0.841124	0.109	0.422	3.75588e-38	8.7621e-34	BC3A	M18vM3
Zeb2	-0.864904	0.085	0.265	1.84388e-20	4.30158e-16	BC3A	M18vM3
Nlgn1	-1.4701	0.247	0.757	6.15935e-71	1.43692e-66	BC3A	M18vM3
Kcnip4	-3.5323	0.102	0.323	8.59207e-27	2.00444e-22	BC3A	M18vM3
Slc15a2	0.622708	0.283	0.087	6.86524e-36	1.60159e-31	BC3B	M18vM3
Pdzrn4	0.557928	0.336	0.242	1.66576e-09	3.88605e-05	BC3B	M18vM3
Snhg11	0.537314	0.737	0.658	1.95233e-21	4.55458e-17	BC3B	M18vM3
Pde4b	0.537171	0.74	0.626	3.90308e-29	9.1055e-25	BC3B	M18vM3
Sntg1	0.516135	0.356	0.251	2.54702e-11	5.94193e-07	BC3B	M18vM3
Lsamp	0.486336	0.946	0.957	5.05916e-18	1.18025e-13	BC3B	M18vM3
A330076H08Rik	0.465417	0.963	0.956	4.49557e-38	1.04877e-33	BC3B	M18vM3
2410018L13Rik	0.458891	0.403	0.3	4.05381e-11	9.45712e-07	BC3B	M18vM3
Opcml	0.433948	0.373	0.278	5.16131e-08	0.00120408	BC3B	M18vM3
Kcnd3	0.418884	0.791	0.845	1.14674e-08	0.000267522	BC3B	M18vM3
Ahi1	0.416053	0.8	0.801	2.02496e-18	4.72404e-14	BC3B	M18vM3
Ndn	0.408505	0.62	0.582	5.26524e-12	1.22833e-07	BC3B	M18vM3
Tulp1	0.387967	0.615	0.574	6.56473e-12	1.53149e-07	BC3B	M18vM3
Rom1	0.366988	0.751	0.774	3.82144e-14	8.91504e-10	BC3B	M18vM3
Cst3	0.359818	0.711	0.772	1.72174e-09	4.01666e-05	BC3B	M18vM3
Dync1i1	0.346377	0.385	0.306	2.38999e-08	0.000557561	BC3B	M18vM3
Ndufb9	0.337307	0.76	0.755	4.06115e-13	9.47425e-09	BC3B	M18vM3
Caly	0.326336	0.742	0.758	3.0422e-11	7.09715e-07	BC3B	M18vM3
Rims1	0.295808	0.702	0.659	1.76376e-08	0.000411468	BC3B	M18vM3
Zranb2	0.283269	0.733	0.751	5.82991e-08	0.00136006	BC3B	M18vM3
Egfem1	0.281064	0.949	0.95	3.9768e-11	9.27748e-07	BC3B	M18vM3
Rpl3	0.277751	0.873	0.902	5.29692e-11	1.23572e-06	BC3B	M18vM3
Selenom	0.271226	0.61	0.596	3.47667e-08	0.000811071	BC3B	M18vM3
A230057D06Rik	0.270331	0.987	0.983	1.42499e-13	3.32436e-09	BC3B	M18vM3
Dpp6	0.269643	0.808	0.82	1.59817e-08	0.000372837	BC3B	M18vM3
mt-Co2	0.258784	1	0.996	4.61131e-19	1.07577e-14	BC3B	M18vM3
Fam155a	0.258761	0.916	0.936	4.29558e-08	0.00100212	BC3B	M18vM3
Calm1	0.25357	0.918	0.916	3.74131e-13	8.72811e-09	BC3B	M18vM3
Pebp1	0.25118	0.81	0.849	1.03526e-08	0.000241516	BC3B	M18vM3
Pcp4	0.247732	0.955	0.973	1.99104e-08	0.00046449	BC3B	M18vM3
Lrp1b	0.242635	0.615	0.54	1.90551e-07	0.00444537	BC3B	M18vM3
Gsg1	0.236561	0.963	0.98	4.21834e-11	9.84097e-07	BC3B	M18vM3
Gpi1	0.229875	0.905	0.93	5.86888e-10	1.36915e-05	BC3B	M18vM3
Phyhipl	0.228798	0.906	0.929	1.16784e-08	0.000272446	BC3B	M18vM3
Marcks	-0.224301	0.193	0.371	1.55781e-17	3.63423e-13	BC3B	M18vM3
Atp5k	-0.22527	0.757	0.866	4.70705e-12	1.09811e-07	BC3B	M18vM3
Fos	-0.225623	0.118	0.276	8.19588e-20	1.91202e-15	BC3B	M18vM3
Ttyh1	-0.225711	0.874	0.945	3.99639e-14	9.32317e-10	BC3B	M18vM3
Rbbp6	-0.225797	0.553	0.724	1.17525e-12	2.74174e-08	BC3B	M18vM3
Gria4	-0.225853	0.417	0.56	3.65535e-08	0.000852758	BC3B	M18vM3
Mir670hg	-0.226073	0.671	0.819	5.17282e-11	1.20677e-06	BC3B	M18vM3
Cdk8	-0.226265	0.795	0.89	3.8036e-10	8.87342e-06	BC3B	M18vM3
Cabp1	-0.22691	0.793	0.896	2.96741e-13	6.92268e-09	BC3B	M18vM3
Nr1d1	-0.227035	0.689	0.828	7.52284e-12	1.755e-07	BC3B	M18vM3
Msi1	-0.227091	0.344	0.531	6.40865e-15	1.49507e-10	BC3B	M18vM3
Tmem215	-0.227171	0.443	0.618	4.4546e-11	1.03921e-06	BC3B	M18vM3
Rpl37	-0.227243	0.88	0.935	1.65872e-10	3.86963e-06	BC3B	M18vM3
Rock2	-0.233106	0.428	0.605	1.38736e-12	3.23657e-08	BC3B	M18vM3
Camk1d	-0.23442	0.74	0.892	8.0852e-12	1.8862e-07	BC3B	M18vM3
Otor	-0.235143	0.786	0.885	1.17798e-13	2.74812e-09	BC3B	M18vM3
Cbx3	-0.238903	0.679	0.789	2.30833e-11	5.38509e-07	BC3B	M18vM3
Mir124a-1hg	-0.239746	0.893	0.963	6.81523e-15	1.58993e-10	BC3B	M18vM3
Nnat	-0.243312	0.684	0.835	2.7628e-12	6.44534e-08	BC3B	M18vM3
Atp2b1	-0.243441	0.787	0.893	6.30143e-09	0.000147006	BC3B	M18vM3
Cbx4	-0.243698	0.142	0.316	6.03148e-21	1.40708e-16	BC3B	M18vM3
Slc38a3	-0.244727	0.628	0.826	2.13606e-16	4.98321e-12	BC3B	M18vM3
Tenm3	-0.245195	0.986	0.993	1.89935e-17	4.431e-13	BC3B	M18vM3
Gm48606	-0.248778	0.176	0.315	1.84876e-13	4.31298e-09	BC3B	M18vM3
Glra1	-0.251378	0.694	0.846	2.11344e-12	4.93045e-08	BC3B	M18vM3
Rpl39	-0.253873	0.84	0.921	1.37442e-12	3.20639e-08	BC3B	M18vM3
Cnot3	-0.253913	0.356	0.547	2.56638e-15	5.9871e-11	BC3B	M18vM3
Ank3	-0.25922	0.676	0.839	1.75025e-12	4.08317e-08	BC3B	M18vM3
Mpp6	-0.25926	0.23	0.412	1.85249e-17	4.32167e-13	BC3B	M18vM3
Med24	-0.2604	0.206	0.352	7.81177e-13	1.82241e-08	BC3B	M18vM3
Slitrk6	-0.262048	0.73	0.868	1.27408e-14	2.97229e-10	BC3B	M18vM3
Cxxc4	-0.264118	0.416	0.607	4.7056e-15	1.09777e-10	BC3B	M18vM3
Dpysl2	-0.264667	0.694	0.806	4.10582e-13	9.57847e-09	BC3B	M18vM3
Sgcz	-0.266119	0.434	0.593	5.46748e-10	1.27551e-05	BC3B	M18vM3
Ddx5	-0.26617	0.915	0.951	3.12137e-20	7.28184e-16	BC3B	M18vM3
Gm40841	-0.267911	0.487	0.685	1.08358e-15	2.52789e-11	BC3B	M18vM3
BC005561	-0.272122	0.209	0.397	3.47473e-20	8.10619e-16	BC3B	M18vM3
Set	-0.274133	0.611	0.769	9.11647e-16	2.12678e-11	BC3B	M18vM3
Cacng7	-0.274826	0.341	0.549	1.21209e-18	2.82768e-14	BC3B	M18vM3
Ptprg	-0.27491	0.4	0.628	3.40218e-17	7.93694e-13	BC3B	M18vM3
Cmss1	-0.276683	0.808	0.903	5.14312e-17	1.19984e-12	BC3B	M18vM3
Gm36372	-0.281958	0.277	0.461	1.69416e-16	3.95231e-12	BC3B	M18vM3
Prkar2b	-0.282567	0.546	0.731	9.42834e-15	2.19954e-10	BC3B	M18vM3
Elovl4	-0.283564	0.491	0.683	4.55371e-16	1.06233e-11	BC3B	M18vM3
Jund	-0.289099	0.242	0.461	8.59826e-23	2.00589e-18	BC3B	M18vM3
Hist1h4i	-0.289334	0.264	0.448	7.88681e-17	1.83991e-12	BC3B	M18vM3
Erh	-0.291624	0.178	0.379	9.41472e-25	2.19636e-20	BC3B	M18vM3
Gm15635	-0.293412	0.215	0.41	8.90591e-21	2.07766e-16	BC3B	M18vM3
Rtl8b	-0.293497	0.3	0.506	2.77998e-20	6.48541e-16	BC3B	M18vM3
Snhg9	-0.295085	0.255	0.461	1.04085e-19	2.42821e-15	BC3B	M18vM3
Bri3	-0.29893	0.35	0.586	1.75756e-22	4.1002e-18	BC3B	M18vM3
Ubb	-0.29902	0.952	0.976	3.09617e-17	7.22305e-13	BC3B	M18vM3
Lrrtm4	-0.301245	0.308	0.475	3.48264e-13	8.12465e-09	BC3B	M18vM3
Polr2l	-0.303629	0.099	0.318	2.16875e-36	5.05948e-32	BC3B	M18vM3
Gm28905	-0.303888	0.426	0.575	1.24663e-10	2.90827e-06	BC3B	M18vM3
Pabpn1	-0.305002	0.565	0.759	5.98629e-19	1.39654e-14	BC3B	M18vM3
Sox4	-0.30591	0.194	0.378	5.29111e-20	1.23436e-15	BC3B	M18vM3
Rtl8a	-0.30658	0.459	0.646	3.26784e-15	7.62355e-11	BC3B	M18vM3
Cited2	-0.311962	0.185	0.397	1.81518e-26	4.23464e-22	BC3B	M18vM3
Psip1	-0.312785	0.724	0.846	1.74732e-19	4.07633e-15	BC3B	M18vM3
Rpl38	-0.315573	0.857	0.913	3.9167e-18	9.13727e-14	BC3B	M18vM3
Rps27	-0.31599	0.833	0.912	2.40645e-20	5.61401e-16	BC3B	M18vM3
Cacna2d3	-0.317329	0.729	0.892	1.15461e-16	2.6936e-12	BC3B	M18vM3
Tob1	-0.320572	0.472	0.683	1.06933e-20	2.49465e-16	BC3B	M18vM3
Gm11808	-0.320761	0.087	0.306	2.36258e-38	5.51165e-34	BC3B	M18vM3
Zfp804a	-0.33105	0.641	0.779	4.52109e-13	1.05472e-08	BC3B	M18vM3
Rpl10	-0.335637	0.685	0.828	4.27149e-18	9.96495e-14	BC3B	M18vM3
Snrnp70	-0.343327	0.811	0.93	9.11838e-25	2.12723e-20	BC3B	M18vM3
Slc8a1	-0.34452	0.513	0.725	6.67535e-18	1.55729e-13	BC3B	M18vM3
Kcnab2	-0.346961	0.519	0.732	5.48971e-22	1.28069e-17	BC3B	M18vM3
Pdcd4	-0.355288	0.736	0.881	2.13904e-23	4.99017e-19	BC3B	M18vM3
Gm2000	-0.355935	0.284	0.55	8.746e-31	2.04035e-26	BC3B	M18vM3
Gm32585	-0.357133	0.157	0.285	6.54268e-13	1.52634e-08	BC3B	M18vM3
mt-Nd4l	-0.363062	0.662	0.845	2.42655e-19	5.66091e-15	BC3B	M18vM3
Rnf187	-0.374782	0.387	0.617	1.0215e-24	2.38306e-20	BC3B	M18vM3
Arr3	-0.375617	0.116	0.264	1.73757e-18	4.05357e-14	BC3B	M18vM3
Mpp7	-0.377841	0.088	0.281	6.17419e-34	1.44038e-29	BC3B	M18vM3
Gm20754	-0.381038	0.123	0.268	1.02826e-13	2.39882e-09	BC3B	M18vM3
mt-Atp8	-0.384378	0.432	0.68	5.6178e-26	1.31058e-21	BC3B	M18vM3
Hmgn2	-0.393175	0.316	0.581	1.0805e-31	2.5207e-27	BC3B	M18vM3
Gngt1	-0.418135	0.806	0.925	4.13222e-23	9.64006e-19	BC3B	M18vM3
Pcdh7	-0.431305	0.821	0.931	3.24824e-24	7.57781e-20	BC3B	M18vM3
Rps28	-0.453817	0.815	0.906	2.50038e-35	5.83314e-31	BC3B	M18vM3
Btg1	-0.455554	0.65	0.831	1.41612e-30	3.30367e-26	BC3B	M18vM3
Pnrc1	-0.460766	0.407	0.684	8.90813e-37	2.07818e-32	BC3B	M18vM3
Dnaic1	-0.469538	0.413	0.646	5.95718e-29	1.38975e-24	BC3B	M18vM3
Car2	-0.486181	0.746	0.883	7.84955e-30	1.83122e-25	BC3B	M18vM3
Hexb	-0.520307	0.209	0.521	4.51782e-52	1.05396e-47	BC3B	M18vM3
Uba52	-0.546825	0.375	0.691	4.40128e-51	1.02678e-46	BC3B	M18vM3
Rps29	-0.579884	0.903	0.973	3.54196e-62	8.26305e-58	BC3B	M18vM3
Gpc6	-0.582307	0.235	0.476	8.18644e-35	1.90981e-30	BC3B	M18vM3
Pde10a	-0.584637	0.288	0.525	7.15981e-31	1.67031e-26	BC3B	M18vM3
Gm12027	-0.590162	0.222	0.55	1.2164e-55	2.83773e-51	BC3B	M18vM3
Ybx1	-0.591242	0.597	0.834	5.87774e-55	1.37122e-50	BC3B	M18vM3
Eno1	-0.666402	0.663	0.854	7.85517e-59	1.83253e-54	BC3B	M18vM3
Cdh18	-0.70224	0.219	0.341	5.53617e-09	0.000129153	BC3B	M18vM3
Rpl35	-0.732752	0.482	0.771	6.31975e-68	1.47434e-63	BC3B	M18vM3
Ntng1	-0.761347	0.131	0.349	1.43213e-48	3.34103e-44	BC3B	M18vM3
Tmsb10	-0.820138	0.831	0.947	1.3819e-63	3.22384e-59	BC3B	M18vM3
Ralyl	0.592672	0.394	0.275	1.59293e-07	0.00371613	BC5A	M18vM3
Ryr3	0.567503	0.774	0.777	2.25061e-10	5.25046e-06	BC5A	M18vM3
Rgs7	0.558388	0.821	0.805	2.27661e-15	5.3111e-11	BC5A	M18vM3
Pde1c	0.541753	0.804	0.755	1.27575e-13	2.97619e-09	BC5A	M18vM3
Dmd	0.503928	0.909	0.913	1.54474e-11	3.60372e-07	BC5A	M18vM3
Grm5	0.503607	0.91	0.898	2.47402e-16	5.77164e-12	BC5A	M18vM3
Pde4b	0.492877	0.767	0.771	2.91414e-09	6.79839e-05	BC5A	M18vM3
Dlg2	0.483752	1	0.998	4.44684e-27	1.0374e-22	BC5A	M18vM3
Ahi1	0.433992	0.835	0.818	2.44434e-12	5.7024e-08	BC5A	M18vM3
Ptprn	0.43017	0.342	0.195	1.94228e-10	4.53113e-06	BC5A	M18vM3
Tenm2	0.410731	0.993	0.983	1.9395e-14	4.52466e-10	BC5A	M18vM3
A330076H08Rik	0.401643	0.966	0.98	6.99966e-17	1.63295e-12	BC5A	M18vM3
Il1rapl2	0.383165	0.979	0.942	1.47753e-12	3.44694e-08	BC5A	M18vM3
Dcc	0.351051	1	0.994	3.26545e-14	7.61797e-10	BC5A	M18vM3
Mdga2	0.329831	0.986	0.994	3.82466e-08	0.000892254	BC5A	M18vM3
Pcdh9	0.312636	0.999	0.987	5.17181e-08	0.00120653	BC5A	M18vM3
Cadm2	0.309577	0.983	0.983	6.42876e-08	0.00149976	BC5A	M18vM3
Meis2	0.297479	0.944	0.963	1.78001e-07	0.00415259	BC5A	M18vM3
Slc6a6	0.270161	0.988	0.994	1.12616e-15	2.62722e-11	BC5A	M18vM3
mt-Co2	0.267977	0.993	0.993	3.29404e-08	0.000768467	BC5A	M18vM3
Rims2	0.234827	0.995	0.993	2.40284e-07	0.00560559	BC5A	M18vM3
Fbxl16	-0.223535	0.298	0.517	5.71195e-11	1.33254e-06	BC5A	M18vM3
Slc25a33	-0.224581	0.16	0.299	5.48461e-09	0.00012795	BC5A	M18vM3
mt-Nd5	-0.22471	0.913	0.974	2.33468e-07	0.00544658	BC5A	M18vM3
Ubqln2	-0.224808	0.224	0.394	1.8985e-09	4.429e-05	BC5A	M18vM3
Cbfa2t3	-0.226355	0.276	0.465	3.97099e-09	9.26392e-05	BC5A	M18vM3
Crk	-0.226605	0.26	0.444	8.8578e-10	2.06644e-05	BC5A	M18vM3
Bloc1s1	-0.227051	0.155	0.305	1.35955e-09	3.1717e-05	BC5A	M18vM3
Ring1	-0.230584	0.322	0.507	4.82649e-08	0.00112597	BC5A	M18vM3
Rhobtb3	-0.232928	0.286	0.457	2.59921e-08	0.00060637	BC5A	M18vM3
Camk1d	-0.233463	0.567	0.762	3.67964e-08	0.000858423	BC5A	M18vM3
Stx3	-0.235752	0.689	0.853	3.7097e-08	0.000865437	BC5A	M18vM3
Mapre3	-0.237758	0.447	0.675	5.16761e-09	0.000120555	BC5A	M18vM3
Ulk1	-0.239419	0.205	0.357	2.36116e-08	0.000550835	BC5A	M18vM3
Cmss1	-0.239692	0.827	0.916	3.45032e-08	0.000804925	BC5A	M18vM3
Tmem243	-0.241038	0.22	0.368	1.35783e-07	0.00316769	BC5A	M18vM3
Stmn1	-0.241841	0.157	0.294	8.78472e-09	0.000204939	BC5A	M18vM3
Ankrd37	-0.242395	0.268	0.428	4.5825e-08	0.00106905	BC5A	M18vM3
Taf10	-0.24278	0.091	0.273	4.34111e-17	1.01274e-12	BC5A	M18vM3
Psip1	-0.242874	0.645	0.833	1.22552e-08	0.000285902	BC5A	M18vM3
Ddx5	-0.243307	0.899	0.963	1.09181e-08	0.000254707	BC5A	M18vM3
Pabpn1	-0.24418	0.471	0.684	1.3056e-08	0.000304583	BC5A	M18vM3
Tle6	-0.244183	0.289	0.452	1.14373e-07	0.0026682	BC5A	M18vM3
Polr2l	-0.246755	0.085	0.253	5.3217e-16	1.2415e-11	BC5A	M18vM3
Ier2	-0.247533	0.229	0.379	1.69312e-07	0.00394988	BC5A	M18vM3
Dbp	-0.248328	0.59	0.777	6.53881e-08	0.00152544	BC5A	M18vM3
Ptms	-0.259735	0.616	0.781	2.86115e-07	0.00667478	BC5A	M18vM3
Map4	-0.261345	0.815	0.926	9.93295e-10	2.31726e-05	BC5A	M18vM3
Abcb7	-0.262846	0.229	0.381	3.76223e-08	0.00087769	BC5A	M18vM3
Dusp15	-0.265472	0.186	0.336	5.77246e-09	0.000134666	BC5A	M18vM3
Snhg9	-0.269214	0.203	0.398	2.18233e-12	5.09116e-08	BC5A	M18vM3
Dalrd3	-0.269348	0.121	0.288	4.19573e-13	9.78821e-09	BC5A	M18vM3
Erh	-0.269447	0.152	0.338	1.57997e-13	3.68591e-09	BC5A	M18vM3
Eef1a2	-0.270971	0.278	0.452	1.7204e-09	4.01351e-05	BC5A	M18vM3
Pcbp2	-0.2729	0.74	0.875	3.17962e-08	0.000741772	BC5A	M18vM3
Cbx3	-0.273633	0.586	0.736	2.43931e-07	0.00569066	BC5A	M18vM3
Nr4a1	-0.277672	0.127	0.305	1.1343e-13	2.6462e-09	BC5A	M18vM3
Fos	-0.278078	0.229	0.428	5.09352e-12	1.18827e-07	BC5A	M18vM3
Nrxn1	-0.281685	0.446	0.667	1.02985e-10	2.40254e-06	BC5A	M18vM3
Brd9	-0.282935	0.169	0.348	1.65929e-12	3.87097e-08	BC5A	M18vM3
Phpt1	-0.289087	0.425	0.61	3.10295e-09	7.23886e-05	BC5A	M18vM3
Nmt1	-0.291828	0.283	0.519	3.37057e-14	7.8632e-10	BC5A	M18vM3
Cpe	-0.291921	0.792	0.892	1.70269e-09	3.9722e-05	BC5A	M18vM3
Rpl6	-0.295985	0.767	0.851	1.20641e-07	0.00281442	BC5A	M18vM3
Gm17231	-0.2963	0.244	0.448	3.42154e-12	7.98211e-08	BC5A	M18vM3
Gm5149	-0.297303	0.472	0.673	1.3979e-08	0.000326115	BC5A	M18vM3
Snx32	-0.299362	0.336	0.574	1.01857e-13	2.37622e-09	BC5A	M18vM3
Traf5	-0.301332	0.429	0.677	1.34465e-12	3.13694e-08	BC5A	M18vM3
Gabarapl1	-0.302428	0.443	0.612	1.4609e-08	0.000340813	BC5A	M18vM3
Hsp90b1	-0.30457	0.706	0.822	4.05211e-09	9.45316e-05	BC5A	M18vM3
Set	-0.307422	0.492	0.677	8.91772e-09	0.000208042	BC5A	M18vM3
Rpl37	-0.309569	0.784	0.87	6.15364e-08	0.00143558	BC5A	M18vM3
Tagln3	-0.315776	0.134	0.325	8.1065e-16	1.89117e-11	BC5A	M18vM3
Ubb	-0.319661	0.921	0.967	6.28908e-08	0.00146718	BC5A	M18vM3
AC149090.1	-0.320178	0.882	0.957	6.47425e-12	1.51038e-07	BC5A	M18vM3
Cacna2d1	-0.322067	0.371	0.576	9.40512e-10	2.19412e-05	BC5A	M18vM3
Pde4d	-0.322238	0.642	0.829	1.08395e-09	2.52875e-05	BC5A	M18vM3
Rd3	-0.335462	0.371	0.58	5.38326e-12	1.25586e-07	BC5A	M18vM3
Egr1	-0.341155	0.447	0.658	6.27647e-11	1.46424e-06	BC5A	M18vM3
Neurod1	-0.343335	0.568	0.714	1.59864e-08	0.000372946	BC5A	M18vM3
Ldlrad4	-0.343504	0.762	0.892	2.12958e-09	4.9681e-05	BC5A	M18vM3
Dach1	-0.346062	0.484	0.721	3.83073e-13	8.93672e-09	BC5A	M18vM3
Dstn	-0.346513	0.499	0.69	7.95242e-12	1.85522e-07	BC5A	M18vM3
Rtl8a	-0.34726	0.415	0.615	1.35767e-11	3.1673e-07	BC5A	M18vM3
Gm15283	-0.348663	0.459	0.684	2.3658e-11	5.51917e-07	BC5A	M18vM3
Tob1	-0.349264	0.486	0.677	1.20665e-10	2.81499e-06	BC5A	M18vM3
Nrxn2	-0.356017	0.114	0.301	8.58476e-17	2.00274e-12	BC5A	M18vM3
mt-Atp8	-0.35685	0.475	0.704	1.33453e-13	3.11332e-09	BC5A	M18vM3
Hmgn2	-0.359413	0.169	0.37	1.01852e-15	2.37611e-11	BC5A	M18vM3
Gm11808	-0.361384	0.073	0.284	8.9314e-24	2.08361e-19	BC5A	M18vM3
Nr1d1	-0.361675	0.542	0.717	1.88969e-09	4.40847e-05	BC5A	M18vM3
Hexb	-0.363592	0.205	0.431	2.80564e-17	6.54528e-13	BC5A	M18vM3
Rpl41	-0.364205	0.797	0.885	2.6051e-10	6.07745e-06	BC5A	M18vM3
Dpysl2	-0.366054	0.603	0.797	3.95999e-13	9.23825e-09	BC5A	M18vM3
Snrpf	-0.384309	0.414	0.658	3.03664e-15	7.08418e-11	BC5A	M18vM3
Snrnp70	-0.389823	0.733	0.905	7.69023e-15	1.79405e-10	BC5A	M18vM3
Gm2000	-0.392216	0.246	0.474	2.56538e-15	5.98477e-11	BC5A	M18vM3
Ank3	-0.395747	0.718	0.909	9.78728e-16	2.28328e-11	BC5A	M18vM3
mt-Nd4l	-0.400846	0.642	0.848	2.51104e-14	5.85801e-10	BC5A	M18vM3
Ly6h	-0.401545	0.139	0.396	1.0687e-23	2.49317e-19	BC5A	M18vM3
Nckap5	-0.409104	0.307	0.578	1.78307e-17	4.15971e-13	BC5A	M18vM3
Rpl10	-0.415729	0.636	0.777	2.55742e-12	5.96621e-08	BC5A	M18vM3
Rps27	-0.427237	0.75	0.875	2.85074e-14	6.6505e-10	BC5A	M18vM3
Pnrc1	-0.430365	0.346	0.589	4.91179e-17	1.14587e-12	BC5A	M18vM3
Ndufb1-ps	-0.433849	0.568	0.736	1.08965e-13	2.54204e-09	BC5A	M18vM3
Rpl38	-0.436168	0.748	0.859	7.09217e-12	1.65453e-07	BC5A	M18vM3
Nfib	-0.463442	0.148	0.357	4.03403e-18	9.41098e-14	BC5A	M18vM3
Cacna2d3	-0.4994	0.586	0.835	5.46434e-17	1.27478e-12	BC5A	M18vM3
Btg1	-0.506151	0.484	0.71	9.55148e-18	2.22827e-13	BC5A	M18vM3
Rps28	-0.531309	0.717	0.849	1.46795e-17	3.42458e-13	BC5A	M18vM3
Rps29	-0.538379	0.87	0.937	3.1451e-19	7.3372e-15	BC5A	M18vM3
Gpm6b	-0.540024	0.191	0.483	8.19831e-29	1.91258e-24	BC5A	M18vM3
Tmsb10	-0.568562	0.648	0.87	1.41851e-20	3.30925e-16	BC5A	M18vM3
Pcp4	-0.571114	0.475	0.753	1.3207e-24	3.08106e-20	BC5A	M18vM3
Dapl1	-0.582893	0.222	0.457	2.36499e-19	5.51728e-15	BC5A	M18vM3
Ybx1	-0.613036	0.559	0.794	7.78012e-26	1.81503e-21	BC5A	M18vM3
Uba52	-0.710278	0.316	0.643	1.08806e-35	2.53835e-31	BC5A	M18vM3
Rpl35	-0.73161	0.427	0.71	4.00624e-31	9.34615e-27	BC5A	M18vM3
Eno1	-0.767111	0.688	0.842	5.50248e-33	1.28367e-28	BC5A	M18vM3
Ptprt	-0.852705	0.282	0.671	1.02332e-42	2.3873e-38	BC5A	M18vM3
Nlgn1	-1.63253	0.208	0.753	5.30952e-86	1.23866e-81	BC5A	M18vM3
Kcnip4	-1.84552	0.244	0.602	1.39114e-45	3.24539e-41	BC5A	M18vM3
Cntnap5b	0.776747	0.491	0.295	1.30976e-10	3.05553e-06	BC5B	M18vM3
Snhg11	0.654468	0.479	0.349	2.20618e-08	0.000514679	BC5B	M18vM3
Csmd3	0.643052	0.723	0.599	1.30391e-09	3.0419e-05	BC5B	M18vM3
Slc15a2	0.527102	0.255	0.08	2.37147e-12	5.5324e-08	BC5B	M18vM3
Caly	0.491514	0.621	0.537	6.19336e-09	0.000144485	BC5B	M18vM3
Pde4b	0.432512	0.906	0.886	2.42444e-09	5.65597e-05	BC5B	M18vM3
Pde1c	0.401364	0.791	0.718	2.49665e-07	0.00582444	BC5B	M18vM3
Edil3	0.342166	0.972	0.953	2.47514e-07	0.00577425	BC5B	M18vM3
Pkm	0.31103	0.949	0.93	5.10322e-08	0.00119053	BC5B	M18vM3
Gm20754	0.296918	0.996	0.992	1.86082e-08	0.000434111	BC5B	M18vM3
Kcnma1	-0.247388	0.998	1	7.39921e-11	1.72616e-06	BC5B	M18vM3
Ilk	-0.249015	0.143	0.289	1.95921e-07	0.00457065	BC5B	M18vM3
Malat1	-0.25533	1	1	1.13226e-07	0.00264145	BC5B	M18vM3
Bri3	-0.260566	0.317	0.506	4.06424e-07	0.00948147	BC5B	M18vM3
Asap2	-0.270139	0.894	0.972	3.73704e-08	0.000871814	BC5B	M18vM3
Nmt1	-0.272588	0.332	0.517	2.25536e-07	0.00526152	BC5B	M18vM3
P3h3	-0.278327	0.204	0.372	1.4042e-07	0.00327585	BC5B	M18vM3
Myef2	-0.290214	0.398	0.599	2.38394e-08	0.000556148	BC5B	M18vM3
Crybg3	-0.292802	0.294	0.512	1.15015e-08	0.000268319	BC5B	M18vM3
Etv4	-0.294664	0.123	0.287	8.44879e-10	1.97102e-05	BC5B	M18vM3
Taf10	-0.301511	0.109	0.284	3.07188e-11	7.16639e-07	BC5B	M18vM3
Pnrc1	-0.302784	0.33	0.535	1.44438e-08	0.000336959	BC5B	M18vM3
Sag	-0.303825	0.309	0.413	6.59406e-11	1.53833e-06	BC5B	M18vM3
Tle6	-0.307928	0.334	0.548	4.3607e-08	0.00101731	BC5B	M18vM3
Srsf2	-0.315656	0.721	0.86	3.08587e-08	0.000719903	BC5B	M18vM3
Pabpn1	-0.323898	0.519	0.757	8.13203e-09	0.000189712	BC5B	M18vM3
Erh	-0.327161	0.153	0.333	1.38316e-10	3.22677e-06	BC5B	M18vM3
Eml4	-0.328118	0.206	0.37	8.949e-08	0.00208771	BC5B	M18vM3
Polr2l	-0.3375	0.083	0.264	3.82979e-13	8.93452e-09	BC5B	M18vM3
Dusp15	-0.344145	0.687	0.84	4.807e-08	0.00112142	BC5B	M18vM3
Ring1	-0.351224	0.47	0.674	4.48376e-09	0.000104602	BC5B	M18vM3
Nr1d1	-0.359131	0.502	0.698	8.70901e-09	0.000203173	BC5B	M18vM3
Stmn1	-0.364038	0.366	0.571	9.54552e-09	0.000222687	BC5B	M18vM3
Hmgn2	-0.368661	0.253	0.47	3.04339e-11	7.09992e-07	BC5B	M18vM3
Gm11808	-0.369703	0.077	0.3	6.32591e-18	1.47577e-13	BC5B	M18vM3
Rnf187	-0.378009	0.345	0.571	1.51928e-11	3.54432e-07	BC5B	M18vM3
Gm17231	-0.380101	0.147	0.313	4.8263e-09	0.000112593	BC5B	M18vM3
Snrnp70	-0.394999	0.802	0.925	1.58743e-10	3.70331e-06	BC5B	M18vM3
Nmnat3	-0.40603	0.289	0.486	2.97629e-08	0.00069434	BC5B	M18vM3
Rps28	-0.425396	0.762	0.842	1.18881e-09	2.77338e-05	BC5B	M18vM3
Rpl10	-0.431684	0.498	0.672	6.96753e-09	0.000162545	BC5B	M18vM3
mt-Atp8	-0.433508	0.402	0.618	6.6776e-10	1.55782e-05	BC5B	M18vM3
Gm2000	-0.434844	0.206	0.457	1.1577e-15	2.7008e-11	BC5B	M18vM3
Cacna2d3	-0.44356	0.768	0.907	3.02097e-08	0.000704763	BC5B	M18vM3
Rps29	-0.473087	0.889	0.91	3.12632e-11	7.29338e-07	BC5B	M18vM3
Hexb	-0.490945	0.194	0.439	4.17643e-15	9.74319e-11	BC5B	M18vM3
Camk1d	-0.498971	0.334	0.605	5.66442e-16	1.32145e-11	BC5B	M18vM3
Chrm3	-0.515759	0.108	0.261	8.19198e-10	1.91111e-05	BC5B	M18vM3
Nrxn1	-0.555798	0.128	0.32	8.95633e-13	2.08942e-08	BC5B	M18vM3
Ybx1	-0.564301	0.526	0.747	5.79644e-17	1.35225e-12	BC5B	M18vM3
Eno1	-0.565461	0.63	0.809	6.07737e-16	1.41779e-11	BC5B	M18vM3
Gria4	-0.593792	0.253	0.496	1.49376e-13	3.48479e-09	BC5B	M18vM3
Uba52	-0.649124	0.368	0.667	3.90444e-23	9.10868e-19	BC5B	M18vM3
Rpl35	-0.796615	0.366	0.685	1.99156e-28	4.64611e-24	BC5B	M18vM3
Tmsb10	-0.946132	0.449	0.809	1.17811e-35	2.74842e-31	BC5B	M18vM3
Gabrb1	1.08217	0.544	0.281	3.68236e-15	8.59059e-11	BC5C	M18vM3
Dmd	0.831318	0.971	0.934	3.71811e-22	8.67399e-18	BC5C	M18vM3
Gpr158	0.816283	0.357	0.164	2.86776e-09	6.6902e-05	BC5C	M18vM3
Gm20754	0.715243	0.993	0.988	2.23079e-21	5.2042e-17	BC5C	M18vM3
Cdh18	0.667385	0.976	0.934	7.82289e-16	1.825e-11	BC5C	M18vM3
Ahi1	0.545433	0.803	0.789	2.7763e-08	0.000647683	BC5C	M18vM3
A330076H08Rik	0.524742	0.927	0.938	2.66692e-11	6.22165e-07	BC5C	M18vM3
A230057D06Rik	0.499191	0.973	0.969	6.395e-11	1.49189e-06	BC5C	M18vM3
Dcc	0.473235	0.951	0.965	4.70447e-08	0.00109751	BC5C	M18vM3
Atrnl1	0.462591	0.925	0.945	8.18824e-08	0.00191023	BC5C	M18vM3
Adarb2	0.446614	0.954	0.965	8.72861e-08	0.0020363	BC5C	M18vM3
Pde4b	0.407372	0.949	0.941	8.59946e-08	0.00200617	BC5C	M18vM3
Grm5	0.401905	0.964	0.98	9.98903e-08	0.00233034	BC5C	M18vM3
Kcnip4	0.393979	0.985	0.996	5.95119e-08	0.00138835	BC5C	M18vM3
mt-Co2	0.383159	1	1	3.19176e-10	7.44606e-06	BC5C	M18vM3
Dlg2	0.301149	1	1	4.55253e-09	0.000106206	BC5C	M18vM3
Cntn5	0.25953	1	1	2.8608e-08	0.000667395	BC5C	M18vM3
Ahsa1	-0.22532	0.153	0.336	1.57467e-07	0.00367354	BC5C	M18vM3
Fam32a	-0.240905	0.107	0.266	2.57151e-07	0.00599909	BC5C	M18vM3
Polr1d	-0.245922	0.163	0.348	1.83263e-07	0.00427533	BC5C	M18vM3
Manf	-0.249397	0.235	0.449	2.36874e-07	0.00552604	BC5C	M18vM3
Supt4a	-0.262405	0.15	0.324	3.14944e-07	0.00734734	BC5C	M18vM3
Pabpc4	-0.26355	0.112	0.273	2.80179e-07	0.0065363	BC5C	M18vM3
Arf5	-0.267215	0.311	0.543	3.61518e-07	0.00843386	BC5C	M18vM3
Brd2	-0.271436	0.325	0.586	9.86988e-08	0.00230254	BC5C	M18vM3
Ccnf	-0.277767	0.114	0.277	4.19184e-07	0.00977913	BC5C	M18vM3
Slirp	-0.280775	0.277	0.516	6.8168e-08	0.00159029	BC5C	M18vM3
Erh	-0.282763	0.138	0.309	3.912e-07	0.00912629	BC5C	M18vM3
Dpm2	-0.285629	0.124	0.301	4.75394e-08	0.00110905	BC5C	M18vM3
Cwc15	-0.288365	0.24	0.473	9.65641e-08	0.00225274	BC5C	M18vM3
Tmem215	-0.289848	0.328	0.586	3.50329e-08	0.000817281	BC5C	M18vM3
Serp2	-0.290549	0.153	0.332	2.15015e-07	0.00501608	BC5C	M18vM3
Snhg8	-0.301205	0.231	0.441	3.85524e-07	0.00899389	BC5C	M18vM3
Osgep	-0.304511	0.221	0.457	5.60134e-09	0.000130674	BC5C	M18vM3
Rnf187	-0.308074	0.301	0.57	1.11888e-08	0.000261025	BC5C	M18vM3
Gabarapl1	-0.31556	0.231	0.445	7.60346e-08	0.00177381	BC5C	M18vM3
Rtn4	-0.329577	0.655	0.875	1.79094e-08	0.000417808	BC5C	M18vM3
Ppib	-0.330806	0.284	0.543	1.5875e-08	0.000370349	BC5C	M18vM3
Dstn	-0.330977	0.362	0.613	1.86483e-07	0.00435046	BC5C	M18vM3
Snrpc	-0.332323	0.223	0.441	2.0397e-08	0.000475841	BC5C	M18vM3
Atg12	-0.332689	0.129	0.293	1.88333e-07	0.00439363	BC5C	M18vM3
Cltb	-0.336792	0.592	0.797	4.0319e-07	0.00940603	BC5C	M18vM3
Mllt6	-0.3391	0.379	0.637	1.73888e-07	0.00405664	BC5C	M18vM3
Rtl8a	-0.340009	0.301	0.531	7.12883e-08	0.00166308	BC5C	M18vM3
Bach2	-0.341365	0.282	0.516	1.82233e-07	0.00425131	BC5C	M18vM3
Psmb4	-0.342612	0.316	0.543	2.48741e-07	0.00580289	BC5C	M18vM3
Rpl11	-0.344646	0.58	0.855	2.10818e-07	0.00491818	BC5C	M18vM3
Cplx3	-0.344889	0.847	0.938	1.1679e-07	0.00272459	BC5C	M18vM3
Gm2000	-0.345259	0.155	0.398	2.87274e-11	6.7018e-07	BC5C	M18vM3
Gnas	-0.349303	0.568	0.809	2.51963e-07	0.00587805	BC5C	M18vM3
Hdac7	-0.350446	0.218	0.438	6.56171e-08	0.00153078	BC5C	M18vM3
Ttyh1	-0.351537	0.85	0.965	5.19337e-08	0.00121156	BC5C	M18vM3
Dusp5	-0.352254	0.133	0.34	1.57821e-09	3.6818e-05	BC5C	M18vM3
Ndufa7	-0.358003	0.437	0.73	1.05749e-08	0.000246703	BC5C	M18vM3
Neurod4	-0.35891	0.716	0.918	2.99984e-08	0.000699834	BC5C	M18vM3
Ring1	-0.358942	0.286	0.516	2.32057e-07	0.00541366	BC5C	M18vM3
Ywhae	-0.359968	0.587	0.84	1.38831e-07	0.0032388	BC5C	M18vM3
Dpysl2	-0.360315	0.522	0.754	2.57193e-07	0.00600004	BC5C	M18vM3
Hspa5	-0.361982	0.425	0.668	3.1891e-07	0.00743985	BC5C	M18vM3
H3f3b	-0.363125	0.842	0.965	2.50732e-07	0.00584932	BC5C	M18vM3
Atp5j2	-0.364133	0.471	0.727	5.56799e-08	0.00129896	BC5C	M18vM3
Snx32	-0.365994	0.267	0.516	3.30274e-09	7.70496e-05	BC5C	M18vM3
Ptov1	-0.36617	0.272	0.512	3.64033e-08	0.000849253	BC5C	M18vM3
Snrpf	-0.367288	0.286	0.539	9.71554e-10	2.26654e-05	BC5C	M18vM3
Drap1	-0.3677	0.272	0.516	9.26932e-09	0.000216244	BC5C	M18vM3
Stmn1	-0.369328	0.294	0.52	8.84621e-08	0.00206373	BC5C	M18vM3
Tomm7	-0.369637	0.362	0.625	3.92216e-08	0.000915001	BC5C	M18vM3
Srsf2	-0.370297	0.619	0.828	2.59544e-07	0.00605491	BC5C	M18vM3
Rpl35a	-0.370477	0.621	0.859	2.20095e-07	0.0051346	BC5C	M18vM3
Wdr82	-0.371361	0.175	0.367	8.74137e-08	0.00203927	BC5C	M18vM3
Gstp1	-0.372079	0.053	0.254	2.85047e-13	6.64986e-09	BC5C	M18vM3
Mxra7	-0.373846	0.558	0.812	9.78966e-08	0.00228383	BC5C	M18vM3
Eef1g	-0.37512	0.371	0.648	9.66152e-09	0.000225394	BC5C	M18vM3
Set	-0.375543	0.391	0.633	5.51156e-08	0.00128579	BC5C	M18vM3
Rpl10a	-0.37713	0.551	0.773	2.85901e-07	0.00666978	BC5C	M18vM3
Actb	-0.378766	0.57	0.781	3.27151e-07	0.0076321	BC5C	M18vM3
Eef1a1	-0.37897	0.728	0.906	8.05782e-08	0.00187981	BC5C	M18vM3
Rpl6	-0.379376	0.638	0.824	4.09913e-07	0.00956285	BC5C	M18vM3
Sncb	-0.384602	0.743	0.918	2.54617e-07	0.00593995	BC5C	M18vM3
Rpl9	-0.387804	0.641	0.871	3.83081e-07	0.0089369	BC5C	M18vM3
Dync1i2	-0.389052	0.299	0.527	2.04911e-08	0.000478037	BC5C	M18vM3
Hnrnpa3	-0.39193	0.592	0.84	9.17832e-08	0.00214121	BC5C	M18vM3
Dpp10	-0.39574	0.17	0.355	3.61035e-07	0.00842259	BC5C	M18vM3
Phpt1	-0.39582	0.359	0.598	1.99732e-08	0.000465955	BC5C	M18vM3
Unc119	-0.39625	0.648	0.859	1.97444e-07	0.00460616	BC5C	M18vM3
Cbx3	-0.396605	0.415	0.637	2.08477e-07	0.00486356	BC5C	M18vM3
Mgarp	-0.399916	0.951	0.996	4.27579e-09	9.97499e-05	BC5C	M18vM3
Kcnab2	-0.400826	0.35	0.621	1.83183e-09	4.27349e-05	BC5C	M18vM3
Zfp706	-0.402935	0.269	0.484	5.84273e-08	0.00136305	BC5C	M18vM3
Ndufa3	-0.403979	0.274	0.516	8.24515e-09	0.000192351	BC5C	M18vM3
Nme1	-0.406708	0.762	0.91	3.53686e-08	0.000825113	BC5C	M18vM3
Lbh	-0.407627	0.464	0.719	1.59761e-08	0.000372707	BC5C	M18vM3
Hprt	-0.408549	0.427	0.699	1.85576e-09	4.3293e-05	BC5C	M18vM3
Polr3gl	-0.409513	0.148	0.367	5.03289e-10	1.17412e-05	BC5C	M18vM3
Tomm6	-0.410769	0.422	0.723	1.07487e-08	0.000250757	BC5C	M18vM3
E130102H24Rik	-0.413269	0.194	0.453	8.65348e-11	2.01877e-06	BC5C	M18vM3
Tagln3	-0.414468	0.201	0.422	3.77667e-09	8.81059e-05	BC5C	M18vM3
Eno1b	-0.416144	0.068	0.293	8.97202e-15	2.09308e-10	BC5C	M18vM3
Uqcr11	-0.417756	0.41	0.656	5.90101e-08	0.00137665	BC5C	M18vM3
Gm15635	-0.422364	0.209	0.449	3.24896e-09	7.5795e-05	BC5C	M18vM3
Bloc1s1	-0.42591	0.131	0.367	7.88445e-12	1.83936e-07	BC5C	M18vM3
Hmgn2	-0.426221	0.233	0.523	6.64299e-13	1.54974e-08	BC5C	M18vM3
Cnot3	-0.43003	0.265	0.547	3.96006e-11	9.23843e-07	BC5C	M18vM3
Cfdp1	-0.430079	0.383	0.668	2.22906e-10	5.20017e-06	BC5C	M18vM3
Pcp4	-0.431734	0.825	0.961	4.56166e-10	1.06419e-05	BC5C	M18vM3
Med24	-0.436295	0.133	0.312	5.69903e-08	0.00132953	BC5C	M18vM3
Hist3h2ba	-0.438493	0.578	0.777	2.7596e-07	0.00643787	BC5C	M18vM3
Cmss1	-0.44307	0.66	0.883	1.65792e-11	3.86776e-07	BC5C	M18vM3
Hmgb1	-0.445778	0.59	0.805	3.81574e-07	0.00890174	BC5C	M18vM3
Ptms	-0.452306	0.536	0.785	1.36034e-08	0.000317354	BC5C	M18vM3
Atp5k	-0.465696	0.43	0.656	2.16669e-08	0.000505467	BC5C	M18vM3
Tuba1b	-0.469898	0.566	0.797	2.19317e-09	5.11645e-05	BC5C	M18vM3
Tpi1	-0.470064	0.735	0.918	1.01284e-09	2.36285e-05	BC5C	M18vM3
Adcy2	-0.476026	0.041	0.258	3.53435e-16	8.24529e-12	BC5C	M18vM3
Dbp	-0.479345	0.539	0.766	2.72895e-08	0.000636636	BC5C	M18vM3
Pabpn1	-0.487246	0.434	0.758	4.32561e-12	1.00912e-07	BC5C	M18vM3
Ppia	-0.489276	0.765	0.906	9.5943e-10	2.23825e-05	BC5C	M18vM3
Rpl41	-0.490521	0.653	0.848	5.23828e-09	0.000122204	BC5C	M18vM3
Higd1a	-0.490965	0.461	0.703	3.15552e-08	0.000736151	BC5C	M18vM3
Rpl39	-0.494684	0.6	0.82	8.13983e-10	1.89894e-05	BC5C	M18vM3
Traf5	-0.500983	0.417	0.742	6.09211e-14	1.42123e-09	BC5C	M18vM3
Mif	-0.503698	0.757	0.93	1.86823e-11	4.35841e-07	BC5C	M18vM3
Dusp15	-0.512191	0.267	0.559	4.88077e-12	1.13863e-07	BC5C	M18vM3
Rpl37	-0.517725	0.655	0.852	2.5127e-10	5.86188e-06	BC5C	M18vM3
Rpl36a	-0.524473	0.359	0.645	7.11617e-11	1.66013e-06	BC5C	M18vM3
Rps28	-0.5247	0.57	0.809	5.13407e-09	0.000119773	BC5C	M18vM3
Gng13	-0.533318	0.91	0.977	4.97508e-10	1.16064e-05	BC5C	M18vM3
Gapdh	-0.536688	0.84	0.957	3.69302e-11	8.61545e-07	BC5C	M18vM3
Hist1h4i	-0.542512	0.243	0.469	4.94506e-09	0.000115363	BC5C	M18vM3
Ybx1	-0.547053	0.447	0.707	5.51601e-12	1.28683e-07	BC5C	M18vM3
Tmsb4x	-0.559326	0.464	0.73	8.10528e-11	1.89088e-06	BC5C	M18vM3
Hexb	-0.562409	0.177	0.48	2.33117e-16	5.43839e-12	BC5C	M18vM3
Rps27	-0.564092	0.583	0.809	5.95571e-11	1.38941e-06	BC5C	M18vM3
Rpl10	-0.564571	0.369	0.621	4.53857e-11	1.0588e-06	BC5C	M18vM3
Snrnp70	-0.565087	0.765	0.941	2.54539e-17	5.93814e-13	BC5C	M18vM3
Rpl38	-0.574925	0.617	0.844	2.61321e-11	6.09636e-07	BC5C	M18vM3
Ptma	-0.605573	0.643	0.902	1.08752e-13	2.53707e-09	BC5C	M18vM3
Btg1	-0.615321	0.454	0.758	5.08867e-14	1.18714e-09	BC5C	M18vM3
Ndufb1-ps	-0.620717	0.454	0.727	2.14882e-12	5.01298e-08	BC5C	M18vM3
Hist1h4h	-0.628708	0.117	0.34	2.54706e-12	5.94204e-08	BC5C	M18vM3
Gngt1	-0.697706	0.794	0.938	5.49654e-14	1.28229e-09	BC5C	M18vM3
Ldha	-0.703666	0.592	0.855	1.3273e-16	3.09646e-12	BC5C	M18vM3
Igfbp4	-0.707936	0.245	0.582	2.76232e-17	6.44421e-13	BC5C	M18vM3
Ubb	-0.72771	0.845	0.969	4.90496e-17	1.14428e-12	BC5C	M18vM3
Uba52	-0.728084	0.245	0.609	8.7974e-22	2.05234e-17	BC5C	M18vM3
Rps29	-0.795445	0.704	0.922	1.48373e-21	3.46138e-17	BC5C	M18vM3
Rpl35	-0.815719	0.265	0.582	1.15042e-19	2.6838e-15	BC5C	M18vM3
Eno1	-0.96805	0.51	0.859	2.4343e-29	5.67898e-25	BC5C	M18vM3
Tmsb10	-1.40654	0.587	0.906	8.41949e-33	1.96418e-28	BC5C	M18vM3
Lrrc4c	0.932419	0.767	0.554	1.54471e-23	3.60366e-19	BC6	M18vM3
Cntn5	0.573976	0.982	0.922	1.70991e-20	3.98905e-16	BC6	M18vM3
Ptprn	0.496242	0.256	0.111	1.9752e-09	4.60794e-05	BC6	M18vM3
Gm42418	0.458897	0.999	0.997	8.8351e-11	2.06114e-06	BC6	M18vM3
A330076H08Rik	0.424884	0.888	0.881	9.9322e-10	2.31708e-05	BC6	M18vM3
Tenm2	0.363287	0.995	0.982	3.45662e-13	8.06394e-09	BC6	M18vM3
Inpp4b	0.359169	0.975	0.966	2.49289e-10	5.81567e-06	BC6	M18vM3
Macrod2	0.336494	0.978	0.951	9.65898e-09	0.000225334	BC6	M18vM3
Grm7	0.321038	0.959	0.951	1.82412e-07	0.00425548	BC6	M18vM3
Ryr3	0.312438	0.987	0.992	1.73059e-10	4.03729e-06	BC6	M18vM3
Gphn	0.301739	0.981	0.961	2.08073e-08	0.000485414	BC6	M18vM3
Cbx4	-0.227258	0.16	0.319	2.37108e-09	5.53149e-05	BC6	M18vM3
Myrip	-0.227658	0.179	0.334	1.39821e-08	0.000326188	BC6	M18vM3
Opn1sw	-0.231153	0.167	0.306	1.34667e-07	0.00314164	BC6	M18vM3
Stx3	-0.240075	0.737	0.865	2.36439e-07	0.00551589	BC6	M18vM3
Marf1	-0.245594	0.245	0.404	1.42858e-07	0.00333274	BC6	M18vM3
Pten	-0.250642	0.621	0.795	2.43006e-08	0.000566909	BC6	M18vM3
Bloc1s1	-0.253573	0.173	0.334	1.77244e-09	4.13494e-05	BC6	M18vM3
Dstn	-0.253805	0.454	0.611	2.24222e-07	0.00523088	BC6	M18vM3
Cnot3	-0.254364	0.348	0.554	1.40214e-08	0.000327105	BC6	M18vM3
Traf5	-0.257271	0.467	0.684	5.27883e-09	0.00012315	BC6	M18vM3
Unc13b	-0.262469	0.714	0.824	3.82187e-07	0.00891604	BC6	M18vM3
Slc24a5	-0.265925	0.299	0.466	6.24877e-08	0.00145778	BC6	M18vM3
Sphkap	-0.266572	0.202	0.35	1.40717e-07	0.00328278	BC6	M18vM3
Dalrd3	-0.274011	0.179	0.319	7.87973e-08	0.00183826	BC6	M18vM3
Spock3	-0.277104	0.308	0.497	2.13082e-08	0.000497099	BC6	M18vM3
Cacng7	-0.277544	0.297	0.516	5.05071e-11	1.17828e-06	BC6	M18vM3
Fos	-0.279027	0.247	0.402	1.35847e-07	0.00316917	BC6	M18vM3
Kcnab2	-0.280947	0.342	0.516	5.86158e-08	0.00136745	BC6	M18vM3
Erh	-0.285551	0.136	0.355	1.1047e-16	2.57716e-12	BC6	M18vM3
Polr2l	-0.286459	0.111	0.295	1.07329e-14	2.50389e-10	BC6	M18vM3
Vapb	-0.288778	0.276	0.464	1.51837e-09	3.5422e-05	BC6	M18vM3
Btg1	-0.289552	0.432	0.588	4.20776e-07	0.00981629	BC6	M18vM3
Gm17231	-0.290661	0.33	0.5	1.57766e-07	0.00368052	BC6	M18vM3
Gm14211	-0.290942	0.18	0.319	1.06297e-07	0.00247981	BC6	M18vM3
Ppm1d	-0.292532	0.215	0.37	6.30096e-08	0.00146995	BC6	M18vM3
Rbp1	-0.294153	0.122	0.262	2.20914e-09	5.15369e-05	BC6	M18vM3
Snrpf	-0.300611	0.477	0.658	3.45755e-08	0.000806611	BC6	M18vM3
St13	-0.310398	0.576	0.715	3.85568e-08	0.000899491	BC6	M18vM3
Hexb	-0.311513	0.207	0.389	6.40491e-11	1.4942e-06	BC6	M18vM3
Mir124a-1hg	-0.32004	0.889	0.969	8.77948e-10	2.04817e-05	BC6	M18vM3
Usp50	-0.321049	0.11	0.254	3.36103e-10	7.84096e-06	BC6	M18vM3
Cmas	-0.3318	0.137	0.316	1.39906e-12	3.26388e-08	BC6	M18vM3
Rpl10	-0.33639	0.495	0.666	3.02506e-08	0.000705716	BC6	M18vM3
Set	-0.342118	0.52	0.661	4.77811e-08	0.00111469	BC6	M18vM3
Bri3	-0.342645	0.456	0.622	2.19431e-08	0.00051191	BC6	M18vM3
Dip2b	-0.348405	0.534	0.728	3.00486e-09	7.01003e-05	BC6	M18vM3
Meg3	-0.35867	0.259	0.482	4.29625e-13	1.00227e-08	BC6	M18vM3
Ddx5	-0.360919	0.879	0.956	4.66301e-14	1.08783e-09	BC6	M18vM3
Nrcam	-0.373997	0.12	0.277	5.90046e-12	1.37652e-07	BC6	M18vM3
Snhg9	-0.377151	0.198	0.396	1.24291e-12	2.89959e-08	BC6	M18vM3
Rpl38	-0.37752	0.782	0.816	2.54949e-09	5.9477e-05	BC6	M18vM3
Taf10	-0.381128	0.12	0.345	1.02053e-19	2.38081e-15	BC6	M18vM3
Nisch	-0.397597	0.66	0.793	1.36066e-09	3.17429e-05	BC6	M18vM3
Zfp608	-0.400638	0.693	0.863	1.84676e-12	4.3083e-08	BC6	M18vM3
Gm26672	-0.402534	0.33	0.487	3.78979e-07	0.00884121	BC6	M18vM3
Cacna2d3	-0.40805	0.938	0.977	2.56362e-15	5.98067e-11	BC6	M18vM3
Gm11808	-0.416802	0.088	0.313	1.72739e-23	4.02983e-19	BC6	M18vM3
Rps27	-0.4178	0.775	0.891	2.08119e-12	4.85521e-08	BC6	M18vM3
Rnf187	-0.421271	0.37	0.606	5.66192e-15	1.32087e-10	BC6	M18vM3
Ndufb1-ps	-0.421624	0.617	0.715	6.31854e-09	0.000147405	BC6	M18vM3
Ank3	-0.422181	0.504	0.71	1.37721e-11	3.21288e-07	BC6	M18vM3
Snrnp70	-0.435583	0.846	0.951	9.65372e-17	2.25212e-12	BC6	M18vM3
Prkg1	-0.467913	0.318	0.495	1.48107e-09	3.45518e-05	BC6	M18vM3
Hmgn2	-0.497927	0.247	0.505	1.89726e-20	4.42611e-16	BC6	M18vM3
Rps28	-0.526206	0.728	0.826	8.79855e-16	2.05261e-11	BC6	M18vM3
Rps29	-0.534073	0.877	0.907	4.74021e-17	1.10584e-12	BC6	M18vM3
Nrxn1	-0.537397	0.142	0.293	4.40676e-11	1.02805e-06	BC6	M18vM3
Ybx1	-0.546144	0.572	0.736	2.34429e-17	5.46901e-13	BC6	M18vM3
mt-Atp8	-0.565581	0.431	0.718	1.88269e-19	4.39214e-15	BC6	M18vM3
Grik1	-0.585216	0.105	0.347	5.41945e-31	1.2643e-26	BC6	M18vM3
Rpl35	-0.618483	0.436	0.668	3.28586e-20	7.66558e-16	BC6	M18vM3
Uba52	-0.630408	0.329	0.637	2.05929e-26	4.80412e-22	BC6	M18vM3
Eno1	-0.675061	0.533	0.762	6.77389e-26	1.58028e-21	BC6	M18vM3
Nrg3	-0.778465	0.136	0.329	1.05923e-15	2.47109e-11	BC6	M18vM3
Sdk1	-0.786841	0.071	0.36	1.28052e-42	2.98734e-38	BC6	M18vM3
Lsamp	-1.23237	0.286	0.611	3.70377e-34	8.64052e-30	BC6	M18vM3
Tmsb10	-1.32005	0.837	0.915	1.66728e-34	3.88959e-30	BC6	M18vM3
Gm42418	0.809309	0.996	1	3.56303e-16	8.3122e-12	BC7	M18vM3
Ralyl	0.729315	0.491	0.262	6.15877e-14	1.43678e-09	BC7	M18vM3
Pcp2	0.570672	0.986	0.982	3.26471e-19	7.61624e-15	BC7	M18vM3
Caly	0.532231	0.722	0.55	1.41482e-13	3.30063e-09	BC7	M18vM3
Gpx4	0.523277	0.832	0.72	5.51299e-14	1.28612e-09	BC7	M18vM3
Smim40	0.515156	0.791	0.661	4.06551e-11	9.48442e-07	BC7	M18vM3
Cabp2	0.508199	0.664	0.504	3.87842e-11	9.04796e-07	BC7	M18vM3
Aldoc	0.508061	0.699	0.563	4.7904e-10	1.11755e-05	BC7	M18vM3
Fth1	0.494315	0.841	0.761	1.68131e-11	3.92232e-07	BC7	M18vM3
Chchd10	0.493894	0.764	0.63	1.10491e-10	2.57765e-06	BC7	M18vM3
Ckb	0.482731	0.975	0.969	1.7504e-15	4.08352e-11	BC7	M18vM3
Rpl3	0.473573	0.789	0.73	3.71539e-10	8.66764e-06	BC7	M18vM3
Ndufb9	0.471338	0.731	0.594	1.26312e-10	2.94672e-06	BC7	M18vM3
Sncb	0.464156	0.912	0.861	4.99591e-10	1.16549e-05	BC7	M18vM3
Ndufb8	0.461673	0.704	0.594	1.65544e-09	3.86199e-05	BC7	M18vM3
Tafa2	0.456444	0.558	0.414	1.68567e-07	0.0039325	BC7	M18vM3
Rom1	0.454828	0.794	0.702	1.79757e-10	4.19355e-06	BC7	M18vM3
Cox4i1	0.451972	0.85	0.758	2.44947e-10	5.71437e-06	BC7	M18vM3
Prdx5	0.445899	0.626	0.514	1.1385e-08	0.000265602	BC7	M18vM3
Cox7a2l	0.442298	0.612	0.476	5.57495e-10	1.30058e-05	BC7	M18vM3
H3f3b	0.44159	0.904	0.82	2.03817e-11	4.75485e-07	BC7	M18vM3
Rplp1	0.441355	0.798	0.746	2.2662e-08	0.000528682	BC7	M18vM3
Oaz1	0.435671	0.917	0.861	1.13297e-10	2.64309e-06	BC7	M18vM3
Atp5h	0.431372	0.78	0.661	2.79874e-09	6.52918e-05	BC7	M18vM3
Prxl2b	0.429791	0.608	0.427	1.20755e-10	2.8171e-06	BC7	M18vM3
Gpi1	0.420343	0.912	0.835	1.50281e-12	3.5059e-08	BC7	M18vM3
Hsp90aa1	0.419395	0.901	0.792	7.20706e-11	1.68134e-06	BC7	M18vM3
Mdh1	0.418211	0.774	0.689	9.48693e-10	2.2132e-05	BC7	M18vM3
Fscn1	0.413629	0.677	0.571	2.65854e-07	0.00620212	BC7	M18vM3
Calm1	0.410518	0.899	0.864	2.1906e-10	5.11044e-06	BC7	M18vM3
Pgam1	0.408757	0.874	0.751	6.76886e-09	0.000157911	BC7	M18vM3
Ndufa4	0.408726	0.859	0.769	3.51366e-10	8.19701e-06	BC7	M18vM3
Prdx2	0.406522	0.753	0.617	5.76252e-09	0.000134434	BC7	M18vM3
Pkm	0.405071	0.897	0.856	1.23728e-10	2.88645e-06	BC7	M18vM3
Rab3a	0.404837	0.72	0.591	1.11442e-07	0.00259984	BC7	M18vM3
Chchd2	0.403272	0.803	0.658	1.29485e-08	0.000302075	BC7	M18vM3
Atp5g1	0.401858	0.675	0.584	1.50275e-07	0.00350577	BC7	M18vM3
Pebp1	0.401616	0.792	0.64	1.13855e-09	2.65612e-05	BC7	M18vM3
Atp5b	0.401557	0.829	0.766	1.02195e-08	0.00023841	BC7	M18vM3
Pcsk1n	0.399711	0.774	0.64	1.10656e-08	0.00025815	BC7	M18vM3
Atxn7l3b	0.398104	0.7	0.568	5.75884e-09	0.000134348	BC7	M18vM3
Slc25a4	0.39706	0.838	0.753	2.77549e-08	0.000647494	BC7	M18vM3
Mdh2	0.386833	0.65	0.517	2.33305e-08	0.000544278	BC7	M18vM3
Ndufc2	0.383764	0.745	0.599	1.00117e-08	0.000233563	BC7	M18vM3
Vsx1	0.381183	0.787	0.707	3.00867e-07	0.00701894	BC7	M18vM3
Tpi1	0.379321	0.857	0.766	9.84055e-08	0.0022957	BC7	M18vM3
Cst3	0.377764	0.704	0.617	4.03661e-09	9.41702e-05	BC7	M18vM3
Ndufa13	0.373044	0.733	0.596	6.39581e-08	0.00149208	BC7	M18vM3
Elob	0.371975	0.726	0.602	3.2484e-07	0.0075782	BC7	M18vM3
Uqcr10	0.371307	0.675	0.524	1.89859e-07	0.00442922	BC7	M18vM3
Rbm3	0.367478	0.578	0.416	1.08752e-08	0.000253707	BC7	M18vM3
Cox7a2	0.362218	0.789	0.671	8.11582e-08	0.00189334	BC7	M18vM3
Tuba1a	0.359142	0.85	0.763	3.76563e-08	0.000878485	BC7	M18vM3
Tubb2a	0.358928	0.738	0.62	1.62894e-07	0.00380016	BC7	M18vM3
Cox5b	0.35871	0.731	0.576	2.11478e-07	0.00493358	BC7	M18vM3
Atp5f1	0.355487	0.744	0.627	3.53737e-07	0.00825233	BC7	M18vM3
E130218I03Rik	0.354963	0.832	0.72	8.87962e-09	0.000207153	BC7	M18vM3
Sfr1	0.353268	0.518	0.378	4.00715e-07	0.00934829	BC7	M18vM3
Cyc1	0.3527	0.554	0.411	3.75573e-08	0.000876175	BC7	M18vM3
Cox5a	0.350362	0.673	0.555	3.8611e-08	0.000900757	BC7	M18vM3
Ndufa5	0.345839	0.729	0.602	2.03775e-07	0.00475387	BC7	M18vM3
Uqcrh	0.343753	0.774	0.635	1.31512e-07	0.00306805	BC7	M18vM3
Cox8a	0.342483	0.883	0.797	1.10438e-07	0.00257641	BC7	M18vM3
Ndufb5	0.341566	0.65	0.512	1.28065e-07	0.00298763	BC7	M18vM3
Ndufv3	0.341254	0.782	0.65	1.39104e-07	0.00324516	BC7	M18vM3
Tsen34	0.339607	0.507	0.37	3.6936e-07	0.00861679	BC7	M18vM3
Hsp90ab1	0.338547	0.796	0.674	1.83724e-07	0.00428611	BC7	M18vM3
Atp5c1	0.335038	0.753	0.64	1.12343e-07	0.00262084	BC7	M18vM3
Fuom	0.330334	0.596	0.458	2.51275e-07	0.00586201	BC7	M18vM3
Cox6c	0.323683	0.892	0.812	6.1961e-08	0.00144549	BC7	M18vM3
A330076H08Rik	0.317823	0.995	0.977	4.92461e-12	1.14886e-07	BC7	M18vM3
Isl1	0.292153	0.894	0.877	7.62036e-09	0.000177775	BC7	M18vM3
Gm4792	0.282325	0.955	0.974	6.64996e-09	0.000155137	BC7	M18vM3
mt-Co2	0.273382	1	0.995	1.52893e-07	0.00356685	BC7	M18vM3
Ptprd	-0.232052	1	1	6.29006e-09	0.000146741	BC7	M18vM3
Kcnma1	-0.23268	1	1	1.24284e-10	2.89941e-06	BC7	M18vM3
Ntm	-0.235109	1	1	6.69798e-11	1.56257e-06	BC7	M18vM3
Reln	-0.246334	0.998	0.997	5.00225e-08	0.00116697	BC7	M18vM3
Cabp1	-0.26571	0.823	0.91	1.64536e-07	0.00383846	BC7	M18vM3
Igfn1	-0.277889	0.908	0.969	4.04316e-07	0.00943228	BC7	M18vM3
Gstp1	-0.278928	0.117	0.29	2.7729e-11	6.46891e-07	BC7	M18vM3
Gria2	-0.279112	0.996	0.997	3.56969e-10	8.32773e-06	BC7	M18vM3
Zfp608	-0.283266	0.975	0.987	1.32251e-10	3.08528e-06	BC7	M18vM3
Rorb	-0.285645	0.949	0.977	5.29287e-09	0.000123477	BC7	M18vM3
Rere	-0.285986	0.895	0.936	7.29593e-08	0.00170207	BC7	M18vM3
Rora	-0.288969	0.998	1	1.89629e-11	4.42385e-07	BC7	M18vM3
Pclo	-0.289907	0.939	0.964	3.83899e-08	0.000895599	BC7	M18vM3
Nisch	-0.29949	0.805	0.861	3.65479e-07	0.00852625	BC7	M18vM3
Pcdh15	-0.299837	0.989	0.997	1.51225e-10	3.52792e-06	BC7	M18vM3
Brd9	-0.302862	0.294	0.46	3.01909e-07	0.00704323	BC7	M18vM3
Pcdh9	-0.304343	1	0.997	1.23684e-13	2.88542e-09	BC7	M18vM3
Traf5	-0.318314	0.343	0.499	8.50281e-08	0.00198362	BC7	M18vM3
Mpp7	-0.321721	0.283	0.432	4.16316e-07	0.00971224	BC7	M18vM3
2610020C07Rik	-0.341785	0.231	0.391	6.54298e-08	0.00152641	BC7	M18vM3
Gm12709	-0.363742	0.321	0.522	3.93879e-09	9.18881e-05	BC7	M18vM3
Clk1	-0.364275	0.724	0.83	8.45826e-09	0.000197323	BC7	M18vM3
Slc38a3	-0.365357	0.85	0.933	1.03446e-10	2.41329e-06	BC7	M18vM3
Tmem243	-0.366088	0.357	0.509	3.60133e-07	0.00840154	BC7	M18vM3
Gm48747	-0.367396	0.106	0.257	7.83167e-10	1.82705e-05	BC7	M18vM3
Fmn1	-0.370849	0.875	0.923	8.4613e-09	0.000197394	BC7	M18vM3
Uba52	-0.376265	0.403	0.532	4.71571e-08	0.00110013	BC7	M18vM3
Zfhx2	-0.37856	0.238	0.424	9.78377e-10	2.28246e-05	BC7	M18vM3
Asap2	-0.381805	0.854	0.946	5.56056e-11	1.29722e-06	BC7	M18vM3
Gm42439	-0.399069	0.413	0.576	2.36528e-07	0.00551797	BC7	M18vM3
Gm15283	-0.400589	0.446	0.625	5.70188e-10	1.33019e-05	BC7	M18vM3
Usp50	-0.408355	0.157	0.373	4.78799e-14	1.11699e-09	BC7	M18vM3
A330023F24Rik	-0.41215	0.834	0.91	6.53202e-13	1.52385e-08	BC7	M18vM3
Tbcel	-0.412788	0.632	0.74	3.93511e-07	0.00918023	BC7	M18vM3
Mir124a-1hg	-0.415016	0.91	0.964	1.91756e-13	4.47349e-09	BC7	M18vM3
Fgfr2	-0.421083	0.854	0.895	2.12129e-08	0.000494876	BC7	M18vM3
Gm35188	-0.426369	0.397	0.576	3.76718e-09	8.78846e-05	BC7	M18vM3
Gm44129	-0.426748	0.247	0.401	2.29956e-07	0.00536465	BC7	M18vM3
Snrnp70	-0.428697	0.921	0.956	3.27617e-15	7.64298e-11	BC7	M18vM3
Unc13a	-0.429435	0.453	0.663	1.97275e-11	4.60224e-07	BC7	M18vM3
Gm10475	-0.443514	0.3	0.442	4.0293e-07	0.00939995	BC7	M18vM3
Gm17231	-0.446129	0.531	0.676	4.03238e-07	0.00940714	BC7	M18vM3
Gm534	-0.450655	0.482	0.638	3.73246e-07	0.00870746	BC7	M18vM3
Rpl35	-0.468593	0.471	0.563	6.55278e-08	0.0015287	BC7	M18vM3
Gm48678	-0.469327	0.249	0.386	2.985e-07	0.0069637	BC7	M18vM3
Pde3a	-0.479845	0.153	0.324	9.28363e-11	2.16578e-06	BC7	M18vM3
Gm49156	-0.498149	0.265	0.465	3.14288e-11	7.33202e-07	BC7	M18vM3
Gm14211	-0.498451	0.2	0.404	8.2362e-13	1.92142e-08	BC7	M18vM3
Gm49127	-0.499704	0.204	0.442	2.58186e-15	6.02322e-11	BC7	M18vM3
Dock4	-0.517813	0.209	0.44	7.83242e-15	1.82723e-10	BC7	M18vM3
Eno1	-0.518661	0.619	0.689	1.5364e-10	3.58427e-06	BC7	M18vM3
Dnah6	-0.543773	0.188	0.332	2.04595e-07	0.00477299	BC7	M18vM3
5330438D12Rik	-0.548884	0.731	0.866	1.6596e-09	3.87167e-05	BC7	M18vM3
Gm5149	-0.563677	0.471	0.74	8.27508e-18	1.93049e-13	BC7	M18vM3
Gabra5	-0.580203	0.661	0.817	1.82776e-11	4.26397e-07	BC7	M18vM3
Gm26672	-0.657313	0.312	0.509	4.02314e-12	9.38557e-08	BC7	M18vM3
A330015K06Rik	-0.66845	0.643	0.841	4.82309e-14	1.12518e-09	BC7	M18vM3
4930509J09Rik	-0.680792	0.8	0.918	1.77267e-13	4.13547e-09	BC7	M18vM3
Cacna2d3	-0.718299	0.939	0.982	2.72362e-33	6.35393e-29	BC7	M18vM3
Nmnat3	-0.739035	0.857	0.951	3.01368e-20	7.03062e-16	BC7	M18vM3
A230057D06Rik	0.871118	0.959	0.944	1.37755e-09	3.21368e-05	BC8	M18vM3
A330076H08Rik	0.790127	0.888	0.832	2.64331e-07	0.00616657	BC8	M18vM3
Npas3	0.66764	0.929	0.916	4.42075e-08	0.00103132	BC8	M18vM3
Robo2	0.654752	0.959	0.981	3.83562e-07	0.00894811	BC8	M18vM3
Zfp771	-0.370558	0.082	0.327	1.54581e-07	0.00360622	BC8	M18vM3
Mgarp	-0.403723	0.974	0.991	2.38224e-07	0.00555752	BC8	M18vM3
Ddit4	-0.413578	0.158	0.449	2.2358e-07	0.00521589	BC8	M18vM3
Marcks	-0.424867	0.092	0.318	2.92662e-07	0.00682751	BC8	M18vM3
Polr2l	-0.459798	0.066	0.355	5.29471e-10	1.2352e-05	BC8	M18vM3
Map4	-0.482139	0.74	0.972	4.03715e-07	0.00941826	BC8	M18vM3
Ppia	-0.493617	0.801	0.972	3.07729e-07	0.007179	BC8	M18vM3
Hdgf	-0.495239	0.281	0.598	1.61536e-07	0.00376846	BC8	M18vM3
Eef1a1	-0.497339	0.821	0.981	2.47284e-07	0.0057689	BC8	M18vM3
Atp1b2	-0.506906	0.862	0.963	2.85027e-08	0.00066494	BC8	M18vM3
Rpl37	-0.515968	0.77	0.935	3.3468e-07	0.00780776	BC8	M18vM3
Arl6ip5	-0.517591	0.291	0.617	1.59961e-07	0.00373173	BC8	M18vM3
Tuba1b	-0.525829	0.673	0.907	2.02365e-07	0.00472098	BC8	M18vM3
Gapdh	-0.526843	0.862	0.972	1.87049e-07	0.00436366	BC8	M18vM3
Snhg9	-0.529894	0.138	0.439	1.41427e-08	0.000329936	BC8	M18vM3
mt-Atp8	-0.534572	0.25	0.561	1.96016e-07	0.00457287	BC8	M18vM3
Erh	-0.535006	0.189	0.495	8.86037e-08	0.00206704	BC8	M18vM3
Prnp	-0.540242	0.684	0.907	2.3852e-07	0.00556443	BC8	M18vM3
Cmss1	-0.557299	0.607	0.86	2.03576e-07	0.00474923	BC8	M18vM3
Ptma	-0.557347	0.77	0.916	1.49694e-07	0.00349221	BC8	M18vM3
Jund	-0.559564	0.128	0.458	1.31799e-10	3.07474e-06	BC8	M18vM3
Wdr61	-0.567123	0.255	0.589	1.38698e-08	0.000323568	BC8	M18vM3
Zfp385a	-0.574367	0.704	0.907	1.48574e-08	0.000346608	BC8	M18vM3
Kcnip4	-0.57489	0.133	0.346	2.00981e-07	0.00468869	BC8	M18vM3
Pnrc1	-0.57882	0.306	0.692	4.10738e-10	9.5821e-06	BC8	M18vM3
Ptms	-0.589171	0.724	0.935	1.65587e-08	0.000386298	BC8	M18vM3
Rps27	-0.602413	0.73	0.925	1.50272e-09	3.5057e-05	BC8	M18vM3
Gng13	-0.607579	0.913	0.991	4.54863e-09	0.000106115	BC8	M18vM3
Hmgn2	-0.611323	0.296	0.617	1.38685e-08	0.000323539	BC8	M18vM3
Phpt1	-0.613844	0.459	0.794	6.02189e-08	0.00140485	BC8	M18vM3
Tubb5	-0.614914	0.612	0.869	1.27546e-07	0.00297552	BC8	M18vM3
Atp5md	-0.614915	0.694	0.897	1.32451e-08	0.000308994	BC8	M18vM3
Rpl41	-0.616143	0.786	0.916	1.33899e-09	3.12373e-05	BC8	M18vM3
Dpysl2	-0.622049	0.612	0.86	2.95127e-09	6.88501e-05	BC8	M18vM3
Gm2000	-0.660772	0.194	0.551	1.033e-10	2.4099e-06	BC8	M18vM3
Rpl37a	-0.668956	0.781	0.935	2.9658e-11	6.9189e-07	BC8	M18vM3
Rpl38	-0.677282	0.755	0.944	6.03855e-11	1.40873e-06	BC8	M18vM3
Ndufb1-ps	-0.687932	0.546	0.869	1.09441e-09	2.55316e-05	BC8	M18vM3
Atp5k	-0.699576	0.622	0.888	5.23694e-11	1.22173e-06	BC8	M18vM3
Btg1	-0.699784	0.577	0.86	1.93305e-08	0.00045096	BC8	M18vM3
Set	-0.726076	0.48	0.841	4.14093e-10	9.66038e-06	BC8	M18vM3
Rps28	-0.776071	0.679	0.953	8.63044e-14	2.01339e-09	BC8	M18vM3
Ubb	-0.793847	0.878	0.981	4.77135e-15	1.11311e-10	BC8	M18vM3
Rps29	-0.831967	0.811	0.935	1.43441e-14	3.34633e-10	BC8	M18vM3
Eno1	-0.833709	0.556	0.907	1.14031e-13	2.66022e-09	BC8	M18vM3
Rpl35	-0.834874	0.434	0.841	2.7262e-12	6.35995e-08	BC8	M18vM3
Uba52	-0.882215	0.321	0.804	1.44902e-16	3.38042e-12	BC8	M18vM3
Ybx1	-0.932023	0.546	0.832	1.89276e-13	4.41562e-09	BC8	M18vM3
Tmsb10	-1.63333	0.796	1	4.39197e-28	1.0246e-23	BC8	M18vM3
Gng13	2.87061	0.971	0.846	3.38454e-34	7.89579e-30	BC2	M24vM3
Trpm1	2.71684	0.984	0.897	4.70041e-39	1.09656e-34	BC2	M24vM3
Otx2os1	1.99611	1	0.974	3.53655e-28	8.25042e-24	BC2	M24vM3
Neurod4	1.89512	0.976	0.833	3.78109e-31	8.82091e-27	BC2	M24vM3
Tnnt1	1.87843	0.939	0.628	2.26603e-26	5.28643e-22	BC2	M24vM3
Slc17a7	1.87584	0.971	0.936	8.88053e-28	2.07174e-23	BC2	M24vM3
Unc119	1.65761	0.968	0.795	3.37836e-26	7.88138e-22	BC2	M24vM3
Tjp2	1.64739	0.968	0.846	8.11309e-32	1.8927e-27	BC2	M24vM3
Kcnmb2	1.5931	0.884	0.782	1.0513e-21	2.45258e-17	BC2	M24vM3
Mt1	1.5924	0.854	0.5	2.12682e-21	4.96165e-17	BC2	M24vM3
Mgarp	1.57747	0.997	0.962	1.83844e-26	4.2889e-22	BC2	M24vM3
Guk1	1.5769	0.966	0.782	4.05412e-24	9.45785e-20	BC2	M24vM3
Cacna2d4	1.57654	0.976	0.897	1.15958e-25	2.70518e-21	BC2	M24vM3
Gabrr2	1.57405	0.966	0.859	1.34474e-26	3.13715e-22	BC2	M24vM3
Vsx1	1.56654	0.878	0.641	3.07367e-22	7.17058e-18	BC2	M24vM3
Lrtm1	1.53565	0.96	0.897	2.62676e-23	6.12797e-19	BC2	M24vM3
Tma7	1.53387	0.966	0.872	3.1333e-24	7.30968e-20	BC2	M24vM3
Klc3	1.53076	0.902	0.59	4.56557e-25	1.0651e-20	BC2	M24vM3
Scgn	1.5036	0.942	0.744	6.37053e-21	1.48618e-16	BC2	M24vM3
Slc6a6	1.50325	0.995	0.987	1.26195e-28	2.94401e-24	BC2	M24vM3
Gpr179	1.48693	0.841	0.654	2.23468e-23	5.21329e-19	BC2	M24vM3
Samsn1	1.46178	0.989	0.949	5.49188e-22	1.2812e-17	BC2	M24vM3
Smim40	1.37634	0.881	0.654	1.1303e-19	2.63689e-15	BC2	M24vM3
Gm12239	1.37368	0.884	0.833	4.72033e-18	1.1012e-13	BC2	M24vM3
Plk5	1.37162	0.939	0.744	1.44293e-24	3.36622e-20	BC2	M24vM3
Otx2	1.3629	0.937	0.808	1.80758e-22	4.21691e-18	BC2	M24vM3
Vsx2	1.36056	0.905	0.808	4.43527e-20	1.0347e-15	BC2	M24vM3
Frmd3	1.33388	0.989	0.936	5.09708e-28	1.1891e-23	BC2	M24vM3
Fam135b	1.29827	0.944	0.897	7.71983e-23	1.80096e-18	BC2	M24vM3
Asic3	1.29273	0.892	0.718	2.02694e-26	4.72865e-22	BC2	M24vM3
Lactbl1	1.27538	0.913	0.641	1.52683e-20	3.56195e-16	BC2	M24vM3
Oaz1	1.2669	0.976	0.897	1.79693e-21	4.19205e-17	BC2	M24vM3
Car2	1.25415	0.963	0.769	3.62278e-21	8.45159e-17	BC2	M24vM3
Glo1	1.22616	0.915	0.654	2.28132e-22	5.32209e-18	BC2	M24vM3
Ttyh1	1.20255	0.968	0.846	5.25042e-25	1.22487e-20	BC2	M24vM3
Gabrr1	1.20088	0.87	0.795	1.08267e-17	2.52576e-13	BC2	M24vM3
Ftl1	1.18255	0.905	0.603	9.97714e-19	2.32757e-14	BC2	M24vM3
Slc38a3	1.1528	0.889	0.846	2.0581e-18	4.80134e-14	BC2	M24vM3
Cirbp	1.14327	0.934	0.641	5.87773e-20	1.37121e-15	BC2	M24vM3
Rps18	1.13852	0.931	0.692	6.6833e-19	1.55915e-14	BC2	M24vM3
Rps14	1.1378	0.926	0.795	9.89905e-18	2.30935e-13	BC2	M24vM3
Nrn1l	1.13315	0.794	0.564	7.9776e-16	1.86109e-11	BC2	M24vM3
Hmgn1	1.11477	0.937	0.833	3.60445e-22	8.40883e-18	BC2	M24vM3
Zfp804b	1.10236	0.992	0.974	1.88482e-20	4.39709e-16	BC2	M24vM3
Grm5	1.10147	0.918	0.833	3.19542e-13	7.45461e-09	BC2	M24vM3
Ptprz1	1.09873	0.918	0.846	1.15096e-18	2.68508e-14	BC2	M24vM3
Rpl13a	1.09659	0.96	0.782	3.62206e-19	8.44991e-15	BC2	M24vM3
H3f3a	1.08865	0.955	0.872	1.77004e-17	4.12932e-13	BC2	M24vM3
Hsp90aa1	1.07817	0.974	0.808	7.19403e-23	1.6783e-18	BC2	M24vM3
Grik1	1.05239	0.989	0.974	9.69515e-22	2.26178e-17	BC2	M24vM3
Atp5mpl	1.03284	0.95	0.744	2.27925e-17	5.31727e-13	BC2	M24vM3
Rpl21	1.02499	0.931	0.756	4.47311e-16	1.04353e-11	BC2	M24vM3
Rps25	1.00937	0.923	0.667	5.99508e-17	1.39859e-12	BC2	M24vM3
Esam	1.00745	0.839	0.756	6.51905e-15	1.52083e-10	BC2	M24vM3
Slc1a2	1.00223	0.881	0.962	7.51431e-14	1.75301e-09	BC2	M24vM3
Rom1	0.991107	0.791	0.718	8.4649e-15	1.97478e-10	BC2	M24vM3
Rps3	0.986339	0.921	0.744	5.58072e-16	1.30193e-11	BC2	M24vM3
Strip2	0.984705	0.72	0.744	8.95401e-11	2.08888e-06	BC2	M24vM3
Gstm5	0.981906	0.876	0.603	1.45256e-14	3.38867e-10	BC2	M24vM3
Lhx4	0.981074	0.897	0.769	1.36326e-16	3.18034e-12	BC2	M24vM3
Fmn1	0.976973	0.995	0.923	1.33809e-18	3.12163e-14	BC2	M24vM3
Pygm	0.976281	0.791	0.526	4.7815e-17	1.11548e-12	BC2	M24vM3
Cplx3	0.972308	0.955	0.872	2.57132e-17	5.99862e-13	BC2	M24vM3
Rpl35a	0.965617	0.926	0.756	3.14836e-14	7.34482e-10	BC2	M24vM3
Gabrb3	0.961353	1	0.936	3.65042e-20	8.51606e-16	BC2	M24vM3
Slc24a4	0.96032	0.693	0.59	8.47605e-11	1.97738e-06	BC2	M24vM3
Anp32e	0.959239	0.844	0.654	1.22582e-16	2.85971e-12	BC2	M24vM3
Rplp1	0.956159	0.937	0.833	9.43577e-15	2.20127e-10	BC2	M24vM3
Rps24	0.951759	0.971	0.859	1.02563e-14	2.39269e-10	BC2	M24vM3
Hist3h2a	0.947454	0.889	0.692	1.84509e-16	4.30441e-12	BC2	M24vM3
Rps12	0.945266	0.892	0.744	2.716e-14	6.33615e-10	BC2	M24vM3
Rps23	0.940865	0.913	0.744	2.79485e-13	6.52011e-09	BC2	M24vM3
Rpl13	0.938453	0.958	0.782	2.79148e-15	6.51225e-11	BC2	M24vM3
Rpl39	0.928712	0.937	0.679	3.37185e-14	7.86619e-10	BC2	M24vM3
Lrit1	0.917202	0.735	0.603	5.9822e-12	1.39559e-07	BC2	M24vM3
Celf3	0.912726	0.939	0.782	1.0427e-19	2.43253e-15	BC2	M24vM3
Ndufa4	0.906621	0.958	0.846	5.69721e-16	1.3291e-11	BC2	M24vM3
Chchd10	0.905314	0.884	0.615	6.66378e-13	1.55459e-08	BC2	M24vM3
Rpl3	0.904467	0.952	0.795	2.1965e-14	5.12421e-10	BC2	M24vM3
Rbm3	0.899412	0.899	0.538	6.48298e-16	1.51241e-11	BC2	M24vM3
Mir124-2hg	0.89818	0.992	1	3.10158e-22	7.23568e-18	BC2	M24vM3
Rps9	0.895811	0.897	0.654	1.50782e-14	3.5176e-10	BC2	M24vM3
Rps7	0.89131	0.923	0.744	6.68973e-13	1.56065e-08	BC2	M24vM3
Abhd17a	0.889561	0.82	0.59	1.54216e-13	3.59771e-09	BC2	M24vM3
Rplp0	0.888298	0.844	0.577	6.78582e-15	1.58306e-10	BC2	M24vM3
Rpl7	0.887457	0.926	0.795	3.08191e-16	7.18978e-12	BC2	M24vM3
Rps27a	0.886884	0.939	0.808	8.32802e-14	1.94284e-09	BC2	M24vM3
Rpl30	0.884863	0.944	0.769	4.33141e-13	1.01047e-08	BC2	M24vM3
Rps15	0.88476	0.937	0.744	6.35705e-16	1.48304e-11	BC2	M24vM3
Btg2	0.873944	0.706	0.487	8.89545e-11	2.07522e-06	BC2	M24vM3
Rpl17	0.868173	0.929	0.795	2.26656e-14	5.28766e-10	BC2	M24vM3
Rd3l	0.866211	0.765	0.487	4.06539e-13	9.48414e-09	BC2	M24vM3
Mtcl1	0.863572	0.897	0.821	3.23237e-16	7.5408e-12	BC2	M24vM3
Gnb5	0.862653	0.889	0.718	1.09543e-16	2.55554e-12	BC2	M24vM3
Cltb	0.85959	0.947	0.692	2.74588e-15	6.40587e-11	BC2	M24vM3
Rps17	0.85762	0.923	0.679	1.18936e-15	2.77466e-11	BC2	M24vM3
Rpl26	0.852285	0.937	0.821	1.27173e-12	2.96682e-08	BC2	M24vM3
Rskr	0.851901	0.955	0.859	3.62157e-17	8.44876e-13	BC2	M24vM3
Mt2	0.847133	0.529	0.205	9.21922e-11	2.15075e-06	BC2	M24vM3
Pcp4l1	0.846615	0.876	0.654	4.96746e-11	1.15886e-06	BC2	M24vM3
Zfp385b	0.844421	0.995	0.923	7.7282e-15	1.80291e-10	BC2	M24vM3
Snrpb	0.839209	0.881	0.679	4.01143e-13	9.35826e-09	BC2	M24vM3
Eef1a1	0.837905	0.952	0.897	7.2174e-14	1.68375e-09	BC2	M24vM3
Rps16	0.837026	0.913	0.718	2.53407e-12	5.91172e-08	BC2	M24vM3
Rpl18	0.836041	0.894	0.641	8.99016e-14	2.09731e-09	BC2	M24vM3
Ctbp2	0.833803	0.825	0.692	2.22094e-14	5.18124e-10	BC2	M24vM3
Rpl15	0.832447	0.886	0.615	9.91775e-13	2.31371e-08	BC2	M24vM3
Trnp1	0.831596	0.913	0.705	1.63456e-16	3.81326e-12	BC2	M24vM3
Rps6	0.83059	0.894	0.654	4.38608e-12	1.02323e-07	BC2	M24vM3
Rps13	0.829781	0.921	0.718	2.81873e-11	6.57581e-07	BC2	M24vM3
Ndufv3	0.829454	0.918	0.718	6.451e-13	1.50495e-08	BC2	M24vM3
Rps20	0.824374	0.918	0.744	1.21e-13	2.8228e-09	BC2	M24vM3
Zfp385a	0.82061	0.937	0.718	5.63522e-16	1.31464e-11	BC2	M24vM3
Cst3	0.819665	0.823	0.718	2.36862e-15	5.52576e-11	BC2	M24vM3
Khdrbs3	0.816225	0.944	0.923	1.55922e-13	3.63751e-09	BC2	M24vM3
Hmgn3	0.813448	0.913	0.718	1.48307e-13	3.45987e-09	BC2	M24vM3
Rack1	0.80757	0.839	0.641	5.00857e-13	1.16845e-08	BC2	M24vM3
A730046J19Rik	0.807569	0.698	0.551	1.41044e-09	3.29041e-05	BC2	M24vM3
mt-Co2	0.80713	0.995	0.987	8.76838e-22	2.04558e-17	BC2	M24vM3
Stx3	0.806818	0.897	0.756	1.03821e-15	2.42205e-11	BC2	M24vM3
Ckb	0.80439	0.981	0.936	1.34556e-13	3.13905e-09	BC2	M24vM3
Rpl10a	0.804348	0.902	0.679	1.00579e-13	2.34641e-09	BC2	M24vM3
Map7	0.802817	0.992	0.936	4.02157e-17	9.38193e-13	BC2	M24vM3
Rps19	0.798448	0.862	0.718	8.18365e-12	1.90916e-07	BC2	M24vM3
Rpl12	0.797526	0.854	0.679	7.38266e-12	1.7223e-07	BC2	M24vM3
Mxra7	0.792233	0.91	0.705	5.74185e-12	1.33952e-07	BC2	M24vM3
Nme1	0.790491	0.907	0.628	3.11577e-15	7.26877e-11	BC2	M24vM3
Usp2	0.790077	0.833	0.603	2.34083e-14	5.46093e-10	BC2	M24vM3
Dmd	0.787797	0.997	0.974	3.49095e-15	8.14403e-11	BC2	M24vM3
Igsf21	0.786943	0.823	0.679	8.61712e-14	2.01029e-09	BC2	M24vM3
Dnaja1	0.785191	0.873	0.615	1.22125e-10	2.84906e-06	BC2	M24vM3
Srsf3	0.784542	0.921	0.679	1.12351e-13	2.62103e-09	BC2	M24vM3
Hist1h2bc	0.783803	0.712	0.603	6.76018e-09	0.000157708	BC2	M24vM3
Cacna1f	0.780229	0.648	0.551	3.52557e-08	0.00082248	BC2	M24vM3
Acer2	0.779248	0.614	0.577	2.53889e-07	0.00592299	BC2	M24vM3
Rps4x	0.779148	0.913	0.769	5.76553e-11	1.34504e-06	BC2	M24vM3
Osbp2	0.778553	0.862	0.821	4.2345e-13	9.87865e-09	BC2	M24vM3
Neurod1	0.774284	0.749	0.551	3.88409e-11	9.06118e-07	BC2	M24vM3
9430041J12Rik	0.773979	0.749	0.641	4.44101e-09	0.000103604	BC2	M24vM3
Rpl18a	0.772315	0.905	0.731	3.69681e-11	8.6243e-07	BC2	M24vM3
Cpne7	0.767902	0.754	0.808	3.45618e-09	8.06292e-05	BC2	M24vM3
Prox1	0.764872	0.934	0.833	9.2666e-12	2.16181e-07	BC2	M24vM3
Fau	0.761172	0.955	0.782	8.45956e-11	1.97353e-06	BC2	M24vM3
Rps10	0.761141	0.91	0.679	3.72652e-11	8.69359e-07	BC2	M24vM3
Pde7b	0.759288	0.886	0.769	2.38042e-07	0.00555328	BC2	M24vM3
Prxl2b	0.757924	0.81	0.59	7.42889e-12	1.73309e-07	BC2	M24vM3
Ppef2	0.757491	0.579	0.462	3.32818e-07	0.0077643	BC2	M24vM3
Rps29	0.755601	0.963	0.872	4.48455e-11	1.0462e-06	BC2	M24vM3
Rpl9	0.753713	0.937	0.795	4.34847e-11	1.01445e-06	BC2	M24vM3
Rps21	0.751979	0.96	0.808	7.5595e-12	1.76356e-07	BC2	M24vM3
Rpl27	0.748513	0.905	0.718	2.91659e-12	6.80411e-08	BC2	M24vM3
H3f3b	0.745827	0.974	0.91	1.61386e-12	3.76497e-08	BC2	M24vM3
Rps11	0.745584	0.894	0.705	9.76139e-11	2.27724e-06	BC2	M24vM3
Tpt1	0.745328	0.923	0.821	1.33308e-11	3.10994e-07	BC2	M24vM3
Pfdn5	0.743378	0.854	0.603	2.40202e-12	5.60367e-08	BC2	M24vM3
Rpl19	0.742576	0.929	0.795	2.99152e-11	6.97891e-07	BC2	M24vM3
Gpx4	0.735204	0.929	0.731	7.45063e-12	1.73816e-07	BC2	M24vM3
Son	0.734082	0.979	0.872	3.59261e-16	8.3812e-12	BC2	M24vM3
Prdm8	0.732834	0.677	0.513	2.46463e-09	5.74974e-05	BC2	M24vM3
Qpct	0.730495	0.701	0.654	1.37792e-08	0.000321456	BC2	M24vM3
Rps2	0.729454	0.915	0.744	1.467e-11	3.42235e-07	BC2	M24vM3
Atp5l	0.728295	0.91	0.654	1.27796e-09	2.98135e-05	BC2	M24vM3
Rpl37a	0.726927	0.937	0.731	4.69312e-11	1.09486e-06	BC2	M24vM3
Cnbp	0.726685	0.857	0.564	7.59433e-13	1.77168e-08	BC2	M24vM3
Epha3	0.725638	0.984	0.949	3.03561e-10	7.08178e-06	BC2	M24vM3
Rps5	0.725601	0.889	0.641	1.19309e-11	2.78337e-07	BC2	M24vM3
Hmgb1	0.725206	0.913	0.603	3.86296e-12	9.01189e-08	BC2	M24vM3
Ttyh2	0.724094	0.704	0.628	2.77873e-08	0.00064825	BC2	M24vM3
Pcbp4	0.723021	0.865	0.718	1.97649e-12	4.61095e-08	BC2	M24vM3
Rpl28	0.720901	0.926	0.756	1.85281e-10	4.32242e-06	BC2	M24vM3
Abcd2	0.719521	0.786	0.718	4.25141e-09	9.91811e-05	BC2	M24vM3
Rps3a1	0.719439	0.915	0.718	4.25062e-10	9.91628e-06	BC2	M24vM3
Hmgb3	0.716245	0.59	0.282	7.05616e-10	1.64613e-05	BC2	M24vM3
Lbh	0.713994	0.775	0.628	1.08072e-09	2.5212e-05	BC2	M24vM3
Traf5	0.713345	0.712	0.603	5.61366e-10	1.30961e-05	BC2	M24vM3
Hist3h2ba	0.711685	0.868	0.641	7.83189e-12	1.8271e-07	BC2	M24vM3
Rpl8	0.709087	0.918	0.782	5.35435e-11	1.24912e-06	BC2	M24vM3
Cd63	0.708046	0.844	0.641	5.41055e-09	0.000126223	BC2	M24vM3
Pou2f2	0.705182	0.86	0.718	5.40244e-09	0.000126033	BC2	M24vM3
Rpl11	0.703111	0.929	0.795	3.42203e-11	7.98325e-07	BC2	M24vM3
Naca	0.701306	0.926	0.731	2.83698e-10	6.6184e-06	BC2	M24vM3
Rps27	0.69921	0.926	0.808	7.55781e-11	1.76316e-06	BC2	M24vM3
Rasgrf2	0.695601	0.926	0.808	5.87247e-10	1.36999e-05	BC2	M24vM3
Ubb	0.695576	0.984	0.949	4.0369e-10	9.41768e-06	BC2	M24vM3
Ptp4a3	0.691048	0.675	0.564	8.79841e-10	2.05258e-05	BC2	M24vM3
Rpl27a	0.690383	0.947	0.769	6.49567e-10	1.51538e-05	BC2	M24vM3
Anp32a	0.68766	0.926	0.744	2.12869e-12	4.96601e-08	BC2	M24vM3
Pea15a	0.687403	0.892	0.628	1.42868e-10	3.33296e-06	BC2	M24vM3
Tceal9	0.681919	0.844	0.59	5.1962e-09	0.000121222	BC2	M24vM3
B3galt2	0.681663	0.812	0.833	1.81809e-09	4.24143e-05	BC2	M24vM3
Rpl23	0.6801	0.947	0.859	2.05957e-09	4.80477e-05	BC2	M24vM3
Ybx1	0.680032	0.844	0.718	3.33348e-12	7.77668e-08	BC2	M24vM3
Rpl34	0.679918	0.913	0.705	1.38952e-09	3.24161e-05	BC2	M24vM3
Rpl32	0.679893	0.921	0.705	1.69322e-10	3.95011e-06	BC2	M24vM3
Akap13	0.679586	0.897	0.744	6.56605e-10	1.53179e-05	BC2	M24vM3
Fyco1	0.679067	0.87	0.821	6.07507e-12	1.41725e-07	BC2	M24vM3
Cuedc1	0.678874	0.907	0.833	6.03803e-11	1.40861e-06	BC2	M24vM3
Bbs4	0.678707	0.672	0.397	4.88067e-11	1.13861e-06	BC2	M24vM3
Rpl41	0.678558	0.926	0.782	1.65477e-08	0.000386042	BC2	M24vM3
Smad3	0.67662	0.709	0.513	1.83514e-09	4.28119e-05	BC2	M24vM3
Map4	0.676072	0.979	0.91	1.26026e-14	2.94006e-10	BC2	M24vM3
Sptssa	0.676056	0.69	0.462	5.00589e-11	1.16782e-06	BC2	M24vM3
Slc25a3	0.6681	0.878	0.628	1.67492e-10	3.90743e-06	BC2	M24vM3
Rpl37	0.667933	0.929	0.756	1.60383e-08	0.000374156	BC2	M24vM3
Rps28	0.667436	0.899	0.782	1.06143e-08	0.000247621	BC2	M24vM3
Chst2	0.66668	0.786	0.577	3.20029e-08	0.000746596	BC2	M24vM3
Gapdh	0.666556	0.974	0.897	1.66105e-08	0.000387506	BC2	M24vM3
Rpl29	0.665758	0.857	0.564	7.88188e-10	1.83876e-05	BC2	M24vM3
Atp5b	0.661845	0.952	0.808	1.47537e-09	3.44189e-05	BC2	M24vM3
Ppp1cc	0.656613	0.91	0.744	3.79305e-11	8.84881e-07	BC2	M24vM3
Pcdh15	0.651404	0.873	0.872	1.79388e-08	0.000418495	BC2	M24vM3
Rps8	0.649253	0.942	0.872	1.65944e-09	3.87132e-05	BC2	M24vM3
Rpl4	0.645827	0.833	0.654	1.04165e-09	2.43007e-05	BC2	M24vM3
Fam169a	0.645658	0.889	0.795	9.69984e-11	2.26288e-06	BC2	M24vM3
Drap1	0.641198	0.86	0.603	1.34018e-09	3.1265e-05	BC2	M24vM3
Cox4i1	0.639637	0.96	0.782	1.07787e-09	2.51457e-05	BC2	M24vM3
Chgb	0.636723	0.902	0.641	9.47049e-09	0.000220937	BC2	M24vM3
Rpl36	0.633244	0.929	0.744	3.45513e-08	0.000806046	BC2	M24vM3
Rplp2	0.629155	0.905	0.769	1.23625e-09	2.88404e-05	BC2	M24vM3
Cnn3	0.626029	0.577	0.423	1.61262e-07	0.00376207	BC2	M24vM3
Cox5b	0.623215	0.894	0.641	4.15717e-08	0.000969825	BC2	M24vM3
Rpl14	0.621945	0.913	0.744	9.47246e-09	0.000220983	BC2	M24vM3
Baz2a	0.617719	0.78	0.538	6.84526e-09	0.000159693	BC2	M24vM3
Fryl	0.61721	0.91	0.949	1.54196e-08	0.000359724	BC2	M24vM3
Rpsa	0.616638	0.91	0.744	7.95956e-08	0.00185689	BC2	M24vM3
Eif1	0.616575	0.937	0.795	1.67843e-09	3.9156e-05	BC2	M24vM3
Lhx3	0.615369	0.767	0.603	3.33653e-07	0.0077838	BC2	M24vM3
Rpl24	0.614796	0.923	0.782	4.45652e-09	0.000103966	BC2	M24vM3
Gm15417	0.612888	0.627	0.423	2.0046e-08	0.000467652	BC2	M24vM3
Fth1	0.612166	0.942	0.782	1.50724e-08	0.000351625	BC2	M24vM3
Btf3	0.609958	0.82	0.59	6.93651e-09	0.000161822	BC2	M24vM3
Mdh1	0.609902	0.918	0.654	6.46982e-09	0.000150934	BC2	M24vM3
Cdk8	0.609386	0.929	0.756	3.56702e-09	8.32151e-05	BC2	M24vM3
mt-Co1	0.609037	0.995	0.987	8.06734e-18	1.88203e-13	BC2	M24vM3
Rpl22	0.605845	0.831	0.641	7.63031e-11	1.78008e-06	BC2	M24vM3
Ndufa7	0.605249	0.852	0.654	2.33386e-08	0.000544465	BC2	M24vM3
Bex4	0.605103	0.656	0.423	2.59761e-08	0.000605996	BC2	M24vM3
Snhg8	0.603015	0.685	0.436	6.09311e-08	0.00142146	BC2	M24vM3
1810037I17Rik	0.601887	0.693	0.526	3.32043e-08	0.000774622	BC2	M24vM3
Rps26	0.601304	0.878	0.603	4.79246e-08	0.00111803	BC2	M24vM3
Tpd52	0.594977	0.91	0.808	5.55316e-10	1.2955e-05	BC2	M24vM3
Fbn1	0.593498	0.601	0.397	1.67054e-07	0.00389721	BC2	M24vM3
Rpl10	0.593205	0.825	0.603	7.84672e-08	0.00183056	BC2	M24vM3
Ddx5	0.591029	0.976	0.897	1.33377e-12	3.11155e-08	BC2	M24vM3
Atp5j	0.59055	0.886	0.641	2.45637e-07	0.00573046	BC2	M24vM3
Rps15a	0.588774	0.886	0.667	8.33769e-08	0.0019451	BC2	M24vM3
Paxx	0.588717	0.709	0.474	4.74391e-09	0.000110671	BC2	M24vM3
Nop53	0.587001	0.68	0.423	1.41673e-09	3.30508e-05	BC2	M24vM3
Atp6v1g1	0.586901	0.881	0.615	6.65997e-09	0.00015537	BC2	M24vM3
Sumo2	0.579782	0.91	0.731	1.09785e-07	0.00256118	BC2	M24vM3
mt-Co3	0.577438	0.995	0.987	2.15939e-14	5.03764e-10	BC2	M24vM3
Mdh2	0.576049	0.81	0.577	7.46784e-08	0.00174217	BC2	M24vM3
Prmt1	0.574323	0.817	0.551	6.67172e-10	1.55645e-05	BC2	M24vM3
Rogdi	0.574157	0.876	0.641	2.40724e-08	0.000561584	BC2	M24vM3
mt-Cytb	0.571465	0.997	0.987	8.40521e-14	1.96085e-09	BC2	M24vM3
Hnrnph1	0.571329	0.913	0.756	1.62934e-09	3.80108e-05	BC2	M24vM3
Ankrd12	0.569054	0.979	0.885	2.89374e-09	6.75081e-05	BC2	M24vM3
Mat2a	0.568639	0.899	0.821	3.66259e-08	0.000854446	BC2	M24vM3
Eif3f	0.565105	0.786	0.513	5.5335e-10	1.29091e-05	BC2	M24vM3
Ndufb9	0.562936	0.892	0.641	7.54746e-08	0.00176075	BC2	M24vM3
Snrpd2	0.562569	0.725	0.462	1.75838e-08	0.000410214	BC2	M24vM3
Asap2	0.560842	0.889	0.795	1.41287e-09	3.29609e-05	BC2	M24vM3
Sv2b	0.553421	0.931	0.885	7.1367e-09	0.000166492	BC2	M24vM3
Tnfrsf8	0.55129	0.384	0.077	6.32037e-08	0.00147448	BC2	M24vM3
Upf3b	0.550703	0.767	0.59	2.15769e-08	0.000503367	BC2	M24vM3
Cox8a	0.547826	0.963	0.833	4.25004e-07	0.00991492	BC2	M24vM3
Higd2a	0.547722	0.73	0.513	2.97584e-07	0.00694234	BC2	M24vM3
Atp5g2	0.547007	0.902	0.692	2.80303e-08	0.00065392	BC2	M24vM3
Snrpg	0.546754	0.728	0.526	1.73212e-07	0.00404086	BC2	M24vM3
mt-Nd4	0.545927	0.995	0.974	1.40985e-13	3.28903e-09	BC2	M24vM3
H2afv	0.545648	0.714	0.5	1.00831e-08	0.000235228	BC2	M24vM3
A230057D06Rik	0.543149	1	0.962	2.67059e-08	0.000623022	BC2	M24vM3
Nsf	0.541543	1	0.962	3.88516e-13	9.06368e-09	BC2	M24vM3
Epb41	0.539941	0.963	0.923	4.65921e-08	0.00108695	BC2	M24vM3
Rpl5	0.535262	0.899	0.731	1.11993e-07	0.00261268	BC2	M24vM3
Rpl6	0.535236	0.937	0.795	1.28217e-07	0.00299117	BC2	M24vM3
Ubc	0.532408	0.899	0.667	1.90404e-07	0.00444194	BC2	M24vM3
Asb2	0.531513	0.455	0.128	2.49181e-08	0.000581315	BC2	M24vM3
Hr	0.525925	0.582	0.385	4.21814e-07	0.00984049	BC2	M24vM3
Emc8	0.52324	0.627	0.436	1.01207e-07	0.00236106	BC2	M24vM3
mt-Atp6	0.519328	0.997	1	3.83134e-13	8.93814e-09	BC2	M24vM3
Sumo1	0.5182	0.868	0.615	2.27154e-07	0.00529927	BC2	M24vM3
U2af1	0.511934	0.735	0.5	1.84516e-07	0.00430458	BC2	M24vM3
Ubl5	0.511201	0.892	0.654	3.66454e-07	0.008549	BC2	M24vM3
Prpf6	0.509967	0.601	0.295	8.7216e-08	0.00203466	BC2	M24vM3
Chd4	0.508001	0.944	0.769	3.29641e-07	0.00769018	BC2	M24vM3
Cct5	0.503348	0.693	0.449	9.8423e-08	0.00229611	BC2	M24vM3
Uqcr11	0.50137	0.836	0.564	1.6567e-07	0.00386491	BC2	M24vM3
Akr1a1	0.499464	0.786	0.462	6.19122e-08	0.00144435	BC2	M24vM3
Serbp1	0.495499	0.902	0.808	2.55457e-07	0.00595955	BC2	M24vM3
Ndufa11	0.494331	0.804	0.5	1.88928e-07	0.0044075	BC2	M24vM3
Calm1	0.494164	0.976	0.91	2.05491e-07	0.00479389	BC2	M24vM3
Spcs2	0.491562	0.852	0.641	2.8464e-07	0.00664036	BC2	M24vM3
Acbd6	0.480929	0.974	0.846	3.14187e-07	0.00732966	BC2	M24vM3
Hint2	0.459946	0.548	0.295	2.13675e-07	0.00498483	BC2	M24vM3
Ncl	0.451874	0.902	0.679	3.93199e-07	0.00917294	BC2	M24vM3
Pcbp3	0.446697	1	0.962	3.77778e-10	8.81319e-06	BC2	M24vM3
Mef2d	0.444591	0.831	0.615	3.11854e-07	0.00727525	BC2	M24vM3
Pcbp2	0.392026	0.942	0.885	2.3888e-07	0.00557283	BC2	M24vM3
Syt1	-0.423193	1	0.974	1.87663e-09	4.37799e-05	BC2	M24vM3
Celf2	-0.462233	0.979	0.974	3.95604e-07	0.00922904	BC2	M24vM3
Atp1a3	-0.49717	0.987	0.974	6.68523e-09	0.00015596	BC2	M24vM3
Ptprd	-0.523832	1	0.987	1.1611e-09	2.70874e-05	BC2	M24vM3
App	-0.569788	0.981	0.923	1.36353e-08	0.000318098	BC2	M24vM3
Ttc14	-0.570899	0.894	0.897	5.69598e-08	0.00132882	BC2	M24vM3
Slit2	-0.612328	1	0.987	9.9451e-08	0.00232009	BC2	M24vM3
Prkcb	-0.624742	0.963	0.936	3.41677e-09	7.97099e-05	BC2	M24vM3
Aplp2	-0.638328	0.987	0.987	6.87015e-10	1.60274e-05	BC2	M24vM3
Adgrb3	-0.65831	1	0.987	8.29807e-11	1.93586e-06	BC2	M24vM3
Zfhx4	-0.661628	0.997	0.987	7.97041e-12	1.85942e-07	BC2	M24vM3
Ppfia2	-0.665884	0.955	0.923	9.27753e-08	0.00216435	BC2	M24vM3
Snap25	-0.68211	1	0.962	4.02302e-13	9.38531e-09	BC2	M24vM3
Magi2	-0.684597	0.984	0.987	5.04042e-09	0.000117588	BC2	M24vM3
Dcc	-0.687422	0.989	0.936	7.47966e-09	0.000174493	BC2	M24vM3
Etv1	-0.732427	0.069	0.256	1.01391e-07	0.00236534	BC2	M24vM3
Mdga2	-0.749211	1	0.974	4.19514e-11	9.78684e-07	BC2	M24vM3
Meg3	-0.753941	0.984	0.936	1.52252e-08	0.000355188	BC2	M24vM3
Gria2	-0.769176	0.995	0.949	1.6269e-12	3.79541e-08	BC2	M24vM3
Bach2	-0.779868	0.347	0.59	1.04568e-07	0.00243946	BC2	M24vM3
Basp1	-0.784892	0.034	0.256	8.78296e-13	2.04898e-08	BC2	M24vM3
Spred1	-0.787119	0.259	0.577	2.02545e-11	4.72518e-07	BC2	M24vM3
Nlgn1	-0.798713	0.992	0.936	1.31748e-09	3.07354e-05	BC2	M24vM3
Erc2	-0.855462	0.844	0.846	2.16438e-07	0.00504928	BC2	M24vM3
Lrrc4c	-0.85818	0.987	0.923	2.25311e-11	5.25628e-07	BC2	M24vM3
Adcy8	-0.931591	0.963	0.962	1.27156e-12	2.96643e-08	BC2	M24vM3
9630014M24Rik	-0.946991	0.153	0.423	1.17435e-09	2.73964e-05	BC2	M24vM3
Prr16	-0.9603	0.96	0.936	4.42944e-08	0.00103334	BC2	M24vM3
Ctnnd2	-0.961293	0.876	0.885	5.834e-08	0.00136101	BC2	M24vM3
Rab3c	-0.989823	0.484	0.679	1.36262e-09	3.17885e-05	BC2	M24vM3
Ctnna2	-0.990463	0.812	0.859	4.09276e-09	9.54799e-05	BC2	M24vM3
Marcks	-0.993045	0.085	0.321	1.50409e-09	3.50889e-05	BC2	M24vM3
Tenm2	-1.0116	1	0.974	4.48893e-19	1.04722e-14	BC2	M24vM3
Cacna2d1	-1.01731	0.86	0.923	5.88847e-11	1.37372e-06	BC2	M24vM3
Fam155a	-1.02597	0.992	0.962	4.85843e-16	1.13342e-11	BC2	M24vM3
Syt2	-1.05395	0.817	0.821	2.41714e-07	0.00563895	BC2	M24vM3
Pcdh9	-1.05595	1	0.987	1.98925e-19	4.64072e-15	BC2	M24vM3
Gngt1	-1.06335	0.529	0.808	1.68783e-24	3.93753e-20	BC2	M24vM3
Chrnb3	-1.09077	0.886	0.885	5.27455e-12	1.2305e-07	BC2	M24vM3
Fat3	-1.10562	0.966	0.962	2.3983e-14	5.59498e-10	BC2	M24vM3
Grm7	-1.11967	0.942	0.936	5.65386e-15	1.31899e-10	BC2	M24vM3
Cdh8	-1.15608	0.992	0.949	5.8302e-16	1.36013e-11	BC2	M24vM3
Dlgap1	-1.16438	0.974	0.91	6.56294e-10	1.53107e-05	BC2	M24vM3
Zfp804a	-1.17926	0.828	0.795	8.64479e-08	0.00201674	BC2	M24vM3
Gm4258	-1.25109	0.794	0.859	9.01342e-09	0.000210274	BC2	M24vM3
Grip1	-1.32035	0.966	0.936	2.0364e-11	4.75071e-07	BC2	M24vM3
Nkain3	-1.327	0.865	0.821	3.56784e-07	0.00832342	BC2	M24vM3
Gabrb1	-1.35531	0.82	0.897	1.45601e-10	3.39673e-06	BC2	M24vM3
Tmeff2	-1.42447	0.968	0.936	7.29391e-13	1.7016e-08	BC2	M24vM3
Shisa6	-1.43846	0.397	0.615	1.15571e-07	0.00269615	BC2	M24vM3
Nrxn1	-1.46657	0.82	0.872	1.28559e-16	2.99916e-12	BC2	M24vM3
Tacr3	-1.50001	0.942	0.91	7.57937e-16	1.76819e-11	BC2	M24vM3
Galntl6	-1.61796	0.997	0.949	1.25594e-17	2.92998e-13	BC2	M24vM3
Mgat4c	-1.67163	0.942	0.923	1.22231e-15	2.85153e-11	BC2	M24vM3
Nxph1	-1.85316	0.995	0.987	5.05686e-22	1.17971e-17	BC2	M24vM3
Lrp1b	-1.93245	0.307	0.628	3.9371e-11	9.18485e-07	BC2	M24vM3
Gm32647	-2.18556	0.392	0.628	2.33807e-09	5.45449e-05	BC2	M24vM3
Mt1	1.63205	0.797	0.503	2.98027e-63	6.95267e-59	BC3A	M24vM3
Rbm3	1.52005	0.851	0.517	4.88173e-95	1.13886e-90	BC3A	M24vM3
Mt2	0.868985	0.428	0.145	2.67252e-32	6.23472e-28	BC3A	M24vM3
Ccdc136	0.814664	0.933	0.881	9.95297e-39	2.32193e-34	BC3A	M24vM3
Cirbp	0.812095	0.878	0.823	9.93459e-41	2.31764e-36	BC3A	M24vM3
Gstm5	0.807568	0.88	0.828	2.51602e-31	5.86961e-27	BC3A	M24vM3
Mpp4	0.70131	0.69	0.548	8.79951e-23	2.05284e-18	BC3A	M24vM3
Gm4792	0.640861	0.967	0.969	5.86851e-38	1.36906e-33	BC3A	M24vM3
Enox1	0.624999	0.832	0.748	1.47941e-19	3.45132e-15	BC3A	M24vM3
Mgarp	0.615854	0.992	0.993	8.61533e-41	2.00987e-36	BC3A	M24vM3
Rpl3	0.597472	0.91	0.906	1.97208e-29	4.60065e-25	BC3A	M24vM3
Rps20	0.596015	0.87	0.866	3.52943e-21	8.2338e-17	BC3A	M24vM3
Mal2	0.585515	0.495	0.315	1.22735e-16	2.86329e-12	BC3A	M24vM3
Caly	0.572421	0.717	0.621	2.50776e-16	5.85035e-12	BC3A	M24vM3
mt-Co2	0.565815	1	0.997	1.83524e-43	4.28144e-39	BC3A	M24vM3
Ndufv3	0.5504	0.899	0.878	5.10484e-24	1.19091e-19	BC3A	M24vM3
1500009L16Rik	0.54601	0.719	0.65	4.84125e-14	1.12941e-09	BC3A	M24vM3
Car2	0.545842	0.962	0.954	4.61002e-21	1.07547e-16	BC3A	M24vM3
2410018L13Rik	0.532292	0.65	0.478	9.84689e-16	2.29718e-11	BC3A	M24vM3
Prph2	0.525955	0.807	0.794	5.0447e-17	1.17688e-12	BC3A	M24vM3
Oaz1	0.516379	0.967	0.963	4.44021e-28	1.03586e-23	BC3A	M24vM3
Rd3l	0.514934	0.807	0.741	6.5764e-15	1.53421e-10	BC3A	M24vM3
Unc119	0.513679	0.937	0.932	1.23807e-26	2.8883e-22	BC3A	M24vM3
Pcp2	0.500766	0.981	0.98	1.06182e-22	2.47712e-18	BC3A	M24vM3
Atp5g1	0.498724	0.813	0.793	3.02048e-17	7.04648e-13	BC3A	M24vM3
Cst3	0.49059	0.801	0.791	1.27438e-16	2.973e-12	BC3A	M24vM3
Ndufb9	0.484202	0.874	0.835	2.64054e-20	6.16012e-16	BC3A	M24vM3
Snhg8	0.481793	0.707	0.636	7.96381e-12	1.85788e-07	BC3A	M24vM3
Hmgb3	0.476047	0.549	0.417	1.48567e-12	3.46592e-08	BC3A	M24vM3
Snrpb	0.468697	0.866	0.838	1.1899e-15	2.77592e-11	BC3A	M24vM3
Tiprl	0.467963	0.667	0.595	9.27754e-11	2.16436e-06	BC3A	M24vM3
Srsf3	0.463989	0.853	0.85	1.37682e-17	3.21198e-13	BC3A	M24vM3
Abcd2	0.45671	0.885	0.888	1.12948e-14	2.63497e-10	BC3A	M24vM3
Aipl1	0.450983	0.815	0.772	1.04031e-14	2.42695e-10	BC3A	M24vM3
Chchd10	0.44679	0.883	0.861	1.21087e-15	2.82484e-11	BC3A	M24vM3
Akr1a1	0.446782	0.706	0.641	1.2202e-11	2.84661e-07	BC3A	M24vM3
Ncald	0.446123	0.818	0.767	2.01103e-13	4.69154e-09	BC3A	M24vM3
Paxx	0.444814	0.669	0.558	5.38917e-14	1.25724e-09	BC3A	M24vM3
Tnnt1	0.444124	0.855	0.81	3.30366e-11	7.70711e-07	BC3A	M24vM3
Tspan3	0.440353	0.891	0.886	4.70486e-18	1.0976e-13	BC3A	M24vM3
Ddrgk1	0.440085	0.629	0.556	1.08994e-10	2.54272e-06	BC3A	M24vM3
Mrpl41	0.437595	0.595	0.517	2.00786e-10	4.68414e-06	BC3A	M24vM3
Rom1	0.435054	0.772	0.784	5.22345e-11	1.21858e-06	BC3A	M24vM3
AI847159	0.434062	0.612	0.509	2.90591e-09	6.77921e-05	BC3A	M24vM3
Tifa	0.432936	0.463	0.364	1.84497e-08	0.000430413	BC3A	M24vM3
Srsf7	0.432846	0.757	0.745	1.14605e-10	2.67362e-06	BC3A	M24vM3
Klhdc8a	0.431114	0.688	0.621	4.49956e-11	1.0497e-06	BC3A	M24vM3
Cox5b	0.430555	0.883	0.864	2.8993e-15	6.76378e-11	BC3A	M24vM3
Cabp5	0.425248	0.971	0.981	2.83718e-24	6.61886e-20	BC3A	M24vM3
Fth1	0.42506	0.925	0.935	1.63754e-17	3.82022e-13	BC3A	M24vM3
Eif3f	0.424534	0.732	0.689	7.00492e-13	1.63418e-08	BC3A	M24vM3
Ftl1	0.418997	0.816	0.811	2.58598e-11	6.03284e-07	BC3A	M24vM3
Uqcrc1	0.417831	0.642	0.577	9.39104e-11	2.19083e-06	BC3A	M24vM3
Gsg1	0.407734	0.987	0.985	6.40766e-22	1.49484e-17	BC3A	M24vM3
Mxra7	0.40705	0.769	0.745	1.12359e-09	2.62123e-05	BC3A	M24vM3
Klc3	0.40133	0.807	0.811	2.92725e-11	6.82899e-07	BC3A	M24vM3
Ndufab1	0.399063	0.797	0.769	2.95405e-11	6.8915e-07	BC3A	M24vM3
Snhg20	0.398815	0.857	0.849	1.10961e-12	2.58862e-08	BC3A	M24vM3
Cox4i1	0.397475	0.945	0.947	8.26695e-19	1.9286e-14	BC3A	M24vM3
Ldhb	0.397384	0.685	0.587	1.97614e-11	4.61013e-07	BC3A	M24vM3
Abhd17a	0.394798	0.675	0.619	7.63149e-10	1.78035e-05	BC3A	M24vM3
Ndufa11	0.392193	0.799	0.784	7.24397e-12	1.68995e-07	BC3A	M24vM3
Gem	0.391817	0.815	0.828	5.04851e-08	0.00117777	BC3A	M24vM3
Eif5	0.391536	0.702	0.645	2.35318e-11	5.48974e-07	BC3A	M24vM3
Smim40	0.390347	0.87	0.862	6.4031e-13	1.49378e-08	BC3A	M24vM3
Uqcrc2	0.3867	0.732	0.67	3.53026e-11	8.23575e-07	BC3A	M24vM3
Ampd2	0.385321	0.614	0.565	4.04492e-07	0.00943639	BC3A	M24vM3
Fcho1	0.384842	0.38	0.298	3.51797e-07	0.00820707	BC3A	M24vM3
Ndufs3	0.38041	0.652	0.602	3.32041e-09	7.74618e-05	BC3A	M24vM3
Slc6a6	0.37873	0.983	0.976	3.80149e-18	8.86849e-14	BC3A	M24vM3
Zwint	0.378022	0.696	0.665	4.46668e-08	0.00104203	BC3A	M24vM3
A330076H08Rik	0.377691	0.933	0.925	1.01584e-08	0.000236986	BC3A	M24vM3
Mdh1	0.376069	0.887	0.881	5.28151e-11	1.23212e-06	BC3A	M24vM3
Gm5914	0.375648	0.331	0.221	1.52069e-07	0.00354763	BC3A	M24vM3
Cnbp	0.37556	0.793	0.776	8.69012e-11	2.02732e-06	BC3A	M24vM3
Usp2	0.374359	0.778	0.759	4.37111e-10	1.01974e-05	BC3A	M24vM3
Atp5mpl	0.374027	0.901	0.912	1.98697e-12	4.63539e-08	BC3A	M24vM3
5730507C01Rik	0.370474	0.484	0.378	1.27811e-07	0.00298171	BC3A	M24vM3
Pnn	0.366706	0.851	0.835	7.47529e-10	1.74391e-05	BC3A	M24vM3
Wscd1	0.36504	0.623	0.549	3.08546e-08	0.000719807	BC3A	M24vM3
Cox5a	0.358069	0.839	0.837	1.20853e-12	2.81939e-08	BC3A	M24vM3
mt-Atp6	0.355986	1	0.998	3.28438e-20	7.66214e-16	BC3A	M24vM3
Clpx	0.355655	0.623	0.578	6.28394e-08	0.00146598	BC3A	M24vM3
H2afz	0.346963	0.887	0.879	1.69453e-08	0.000395316	BC3A	M24vM3
Atp6v1g1	0.345269	0.824	0.796	6.89075e-11	1.60754e-06	BC3A	M24vM3
Nucks1	0.344181	0.769	0.733	1.74561e-09	4.07232e-05	BC3A	M24vM3
Rpl14	0.343652	0.881	0.883	3.24978e-12	7.58142e-08	BC3A	M24vM3
Pebp1	0.342414	0.876	0.886	1.20985e-11	2.82245e-07	BC3A	M24vM3
Rrp1	0.341458	0.663	0.631	2.55361e-08	0.000595732	BC3A	M24vM3
Gpx4	0.341339	0.916	0.923	2.7876e-12	6.5032e-08	BC3A	M24vM3
Ahi1	0.339373	0.7	0.658	4.16319e-07	0.00971231	BC3A	M24vM3
Ndufb8	0.339269	0.853	0.855	8.99586e-11	2.09864e-06	BC3A	M24vM3
Ckb	0.338065	0.992	0.997	5.97636e-19	1.39423e-14	BC3A	M24vM3
Aldoc	0.336148	0.824	0.823	6.95387e-09	0.000162227	BC3A	M24vM3
Rpl12	0.334971	0.797	0.779	2.00002e-08	0.000466585	BC3A	M24vM3
Slc25a3	0.333282	0.88	0.893	1.77815e-12	4.14824e-08	BC3A	M24vM3
Atp5c1	0.332917	0.845	0.838	6.89946e-10	1.60957e-05	BC3A	M24vM3
Eml5	0.332907	0.998	0.988	2.37632e-11	5.54371e-07	BC3A	M24vM3
Rps23	0.332563	0.88	0.901	1.2106e-11	2.8242e-07	BC3A	M24vM3
Vdac1	0.332435	0.92	0.923	3.59723e-13	8.39197e-09	BC3A	M24vM3
Rpl7	0.33153	0.853	0.845	2.82675e-08	0.000659454	BC3A	M24vM3
Grina	0.331063	0.836	0.847	1.59182e-07	0.00371356	BC3A	M24vM3
Agpat3	0.330359	0.618	0.578	3.34491e-07	0.00780334	BC3A	M24vM3
Atp5a1	0.330016	0.82	0.832	1.48062e-10	3.45413e-06	BC3A	M24vM3
Tmx1	0.329396	0.7	0.685	1.89978e-08	0.0004432	BC3A	M24vM3
Ppp1cc	0.327192	0.889	0.886	1.75032e-10	4.08332e-06	BC3A	M24vM3
Nrn1l	0.326894	0.755	0.743	2.83461e-07	0.00661286	BC3A	M24vM3
Mdh2	0.323149	0.774	0.764	2.55323e-08	0.000595644	BC3A	M24vM3
Atp5g3	0.322494	0.864	0.867	1.31531e-08	0.00030685	BC3A	M24vM3
Cplx4	0.320892	0.851	0.869	6.7622e-09	0.000157755	BC3A	M24vM3
Rps14	0.319911	0.908	0.91	4.55125e-10	1.06176e-05	BC3A	M24vM3
1500011B03Rik	0.319383	0.564	0.507	2.5999e-07	0.0060653	BC3A	M24vM3
Ndufa4	0.318508	0.908	0.94	5.99474e-12	1.39851e-07	BC3A	M24vM3
Cystm1	0.318444	0.61	0.541	1.45516e-07	0.00339474	BC3A	M24vM3
Hprt	0.315285	0.927	0.927	1.36377e-10	3.18154e-06	BC3A	M24vM3
Pkm	0.314767	0.969	0.981	2.03147e-13	4.73922e-09	BC3A	M24vM3
Selenof	0.31395	0.778	0.738	5.94829e-09	0.000138768	BC3A	M24vM3
Osbp2	0.313856	0.832	0.825	2.04993e-08	0.000478228	BC3A	M24vM3
Ahcyl2	0.313321	0.925	0.937	9.78562e-08	0.00228289	BC3A	M24vM3
Ubc	0.312441	0.876	0.891	2.63395e-07	0.00614475	BC3A	M24vM3
Atp5f1	0.310998	0.872	0.854	2.01653e-10	4.70437e-06	BC3A	M24vM3
Rbm39	0.309607	0.962	0.973	2.26995e-14	5.29557e-10	BC3A	M24vM3
Hk1	0.303688	0.78	0.811	6.95759e-08	0.00162314	BC3A	M24vM3
Vdac2	0.302996	0.805	0.776	7.20944e-09	0.000168189	BC3A	M24vM3
Atp5l	0.302652	0.904	0.9	7.67006e-10	1.78935e-05	BC3A	M24vM3
Pcsk1n	0.300529	0.857	0.842	3.27715e-08	0.000764527	BC3A	M24vM3
Rps13	0.299669	0.887	0.901	2.43106e-10	5.67141e-06	BC3A	M24vM3
Eif1	0.296928	0.912	0.925	5.72096e-10	1.33464e-05	BC3A	M24vM3
Psma7	0.294336	0.778	0.719	1.10025e-07	0.00256676	BC3A	M24vM3
Gucy1a1	0.292938	0.906	0.905	1.47401e-11	3.43873e-07	BC3A	M24vM3
Hmgn1	0.287495	0.876	0.878	5.95887e-08	0.00139015	BC3A	M24vM3
Zranb2	0.28454	0.836	0.85	4.74861e-08	0.0011078	BC3A	M24vM3
Rpl30	0.284259	0.916	0.935	3.06366e-10	7.14722e-06	BC3A	M24vM3
Rpl32	0.282917	0.87	0.881	4.9071e-08	0.00114478	BC3A	M24vM3
Slc25a4	0.282817	0.924	0.929	1.87063e-11	4.364e-07	BC3A	M24vM3
Rps12	0.279449	0.845	0.871	9.00726e-08	0.0021013	BC3A	M24vM3
mt-Nd1	0.277201	1	0.995	1.48959e-09	3.47506e-05	BC3A	M24vM3
Atp5b	0.272277	0.933	0.954	2.73053e-08	0.000637004	BC3A	M24vM3
Cadm1	0.265463	0.929	0.918	1.1172e-07	0.00260631	BC3A	M24vM3
Got1	0.264771	0.771	0.767	3.32523e-07	0.00775742	BC3A	M24vM3
Rpl19	0.263308	0.897	0.92	4.64001e-08	0.00108247	BC3A	M24vM3
Rpl17	0.256842	0.88	0.905	3.78289e-07	0.00882511	BC3A	M24vM3
Itm2b	0.252782	0.925	0.949	2.52871e-08	0.000589922	BC3A	M24vM3
Rpl13	0.250327	0.935	0.949	1.53464e-07	0.00358017	BC3A	M24vM3
Rps27a	0.237623	0.929	0.923	4.02002e-07	0.00937829	BC3A	M24vM3
Aig1	-0.223147	0.679	0.827	4.05635e-07	0.00946306	BC3A	M24vM3
Pcdh7	-0.223555	0.906	0.976	2.69515e-07	0.00628751	BC3A	M24vM3
[truncated: 1,756 more rows]
