# Supplementary material for: Transcriptional Heterogeneity and Differential Response of Rod Photoreceptor Pathway Uncovered by Single‐Cell RNA Sequencing of the Aging Mouse Retina
Source: Aging Cell. 2025 Feb 15;24(5):e70001. doi: 10.1111/acel.70001 (PMC12073905; doi:10.1111/acel.70001)
Supplement: Supplementary file 24 — Table S14. [file ACEL-24-e70001-s016.xlsx]

## Sheet: S11_Table
ID	Description	GeneRatio	BgRatio	pvalue	p.adjust	qvalue	geneID	Count	DGE	CellType	Ratio
GO:0006836	neurotransmitter transport	7/58	236/18737	8.00964e-06	0.00282206	0.00228767	Slc17a7/Slc6a6/Slc1a2/Unc13b/Cadps/Nrxn3/Snap25	7	M12vM3	BC2	0.12069
GO:0035249	synaptic transmission, glutamatergic	5/58	115/18737	2.82093e-05	0.00543341	0.00440452	Slc17a7/Grm5/Grik1/Unc13b/Grid1	5	M12vM3	BC2	0.0862069
GO:0048172	regulation of short-term neuronal synaptic plasticity	3/58	21/18737	3.59828e-05	0.00543341	0.00440452	Grik1/Unc13b/Slc4a10	3	M12vM3	BC2	0.0517241
GO:0048791	calcium ion-regulated exocytosis of neurotransmitter	3/58	21/18737	3.59828e-05	0.00543341	0.00440452	Unc13b/Cadps/Snap25	3	M12vM3	BC2	0.0517241
GO:0060080	inhibitory postsynaptic potential	3/58	22/18737	4.15728e-05	0.0054928	0.00445266	Grik1/Gabrb3/Unc13b	3	M12vM3	BC2	0.0517241
GO:0016082	synaptic vesicle priming	3/58	26/18737	6.9573e-05	0.00638964	0.00517967	Unc13b/Cadps/Snap25	3	M12vM3	BC2	0.0517241
GO:0006814	sodium ion transport	6/58	228/18737	7.25408e-05	0.00638964	0.00517967	Slc17a7/Dmd/Asic3/Slc38a3/Slc6a6/Slc4a10	6	M12vM3	BC2	0.103448
GO:0007214	gamma-aminobutyric acid signaling pathway	3/58	29/18737	9.7134e-05	0.00733362	0.00594489	Gabrr2/Gabrb3/Plcl1	3	M12vM3	BC2	0.0517241
GO:0001505	regulation of neurotransmitter levels	6/58	249/18737	0.00011774	0.00829672	0.00672562	Slc17a7/Slc1a2/Unc13b/Cadps/Nrxn3/Snap25	6	M12vM3	BC2	0.103448
GO:0006821	chloride transport	4/58	98/18737	0.000240413	0.0155417	0.0125987	Gabrr2/Grm5/Gabrb3/Ttyh1	4	M12vM3	BC2	0.0689655
GO:0007611	learning or memory	6/58	306/18737	0.000358209	0.0210348	0.0170516	Slc17a7/Grm5/Ptprz1/Gabrb3/Nrxn3/Snap25	6	M12vM3	BC2	0.103448
GO:0031589	cell-substrate adhesion	6/58	349/18737	0.000716209	0.0241607	0.0195856	Dmd/Fmn1/Ptprz1/Epha3/Ntng1/Ttyh1	6	M12vM3	BC2	0.103448
GO:0050808	synapse organization	7/58	485/18737	0.0007163	0.0241607	0.0195856	Lrtm1/Grm5/Epha3/Gabrb3/Ntng1/Unc13b/Nrxn3	7	M12vM3	BC2	0.12069
GO:0015807	L-amino acid transport	3/58	57/18737	0.000731451	0.0241607	0.0195856	Slc17a7/Slc38a3/Slc1a2	3	M12vM3	BC2	0.0517241
GO:0035176	social behavior	3/58	57/18737	0.000731451	0.0241607	0.0195856	Gabrb3/Grid1/Nrxn3	3	M12vM3	BC2	0.0517241
GO:0007606	sensory perception of chemical stimulus	3/58	63/18737	0.000979744	0.0295883	0.0239853	Gng13/Asic3/Pde1c	3	M12vM3	BC2	0.0517241
GO:0051932	synaptic transmission, GABAergic	3/58	64/18737	0.00102568	0.0301151	0.0244124	Grik1/Gabrb3/Plcl1	3	M12vM3	BC2	0.0517241
GO:0015800	acidic amino acid transport	3/58	66/18737	0.00112159	0.0317816	0.0257633	Slc17a7/Slc6a6/Slc1a2	3	M12vM3	BC2	0.0517241
GO:0007601	visual perception	4/58	150/18737	0.00119683	0.0324371	0.0262947	Trpm1/Gabrr2/Cacna2d4/Slc4a10	4	M12vM3	BC2	0.0689655
GO:0098661	inorganic anion transmembrane transport	3/58	74/18737	0.00156128	0.0375062	0.0304039	Gabrr2/Grm5/Gabrb3	3	M12vM3	BC2	0.0517241
GO:0034329	cell junction assembly	6/58	414/18737	0.00172197	0.0404472	0.032788	Lrtm1/Fmn1/Epha3/Gabrb3/Cdh18/Nrxn3	6	M12vM3	BC2	0.103448
GO:0021675	nerve development	3/58	78/18737	0.00181632	0.041736	0.0338327	Dmd/Gabrb3/Unc13b	3	M12vM3	BC2	0.0517241
GO:0010649	regulation of cell communication by electrical coupling	3/79	11/18737	1.16167e-05	0.0043892	0.00382651	Ank3/Cabp1/Pde4d	3	M12vM3	BC3A	0.0379747
GO:1901379	regulation of potassium ion transmembrane transport	5/79	87/18737	3.30555e-05	0.0083193	0.00725278	Ank3/Kcnab2/Pten/Dpp6/Kcnip4	5	M12vM3	BC3A	0.0632911
GO:0099054	presynapse assembly	4/79	51/18737	6.29197e-05	0.00955331	0.00832858	Pclo/Pten/Gpc6/Nlgn1	4	M12vM3	BC3A	0.0506329
GO:2001257	regulation of cation channel activity	6/79	189/18737	0.000146828	0.0157663	0.013745	Ank3/Cacng7/Cacna2d1/Cabp1/Pde4d/Nlgn1	6	M12vM3	BC3A	0.0759494
GO:0050885	neuromuscular process controlling balance	4/79	67/18737	0.000183376	0.0167055	0.0145639	Camk2b/Hexb/Kcnma1/Pcdh15	4	M12vM3	BC3A	0.0506329
GO:0008277	regulation of G protein-coupled receptor signaling pathway	5/79	132/18737	0.000238754	0.0192693	0.016799	Camk2b/Stmn1/Pde10a/Arr3/Pde4d	5	M12vM3	BC3A	0.0632911
GO:0007600	sensory perception	9/79	498/18737	0.000243246	0.0192693	0.016799	Tjp1/Gnas/Ncam1/Rpgrip1/Hexb/Arr3/Cabp1/Kcnma1/Pcdh15	9	M12vM3	BC3A	0.113924
GO:0001508	action potential	5/79	140/18737	0.000313521	0.0228494	0.0199202	Ank3/Kcnab2/Cacna2d1/Dpp6/Kcnma1	5	M12vM3	BC3A	0.0632911
GO:0060074	synapse maturation	3/79	33/18737	0.000359292	0.0251781	0.0219503	Pten/Camk2b/Nlgn1	3	M12vM3	BC3A	0.0379747
GO:0043267	negative regulation of potassium ion transport	3/79	36/18737	0.000465931	0.0300443	0.0261927	Ank3/Pten/Plcb4	3	M12vM3	BC3A	0.0379747
GO:0035418	protein localization to synapse	4/79	86/18737	0.000478203	0.0300443	0.0261927	Pclo/Cacng7/Gpc6/Nlgn1	4	M12vM3	BC3A	0.0506329
GO:0060079	excitatory postsynaptic potential	4/79	88/18737	0.000521786	0.0316898	0.0276272	Pclo/Pten/Dgki/Nlgn1	4	M12vM3	BC3A	0.0506329
GO:0019226	transmission of nerve impulse	4/79	89/18737	0.000544604	0.0320087	0.0279052	Ank3/Cacng7/Dpp6/Kcnma1	4	M12vM3	BC3A	0.0506329
GO:0051968	positive regulation of synaptic transmission, glutamatergic	3/79	40/18737	0.000636967	0.0362673	0.0316179	Cacng7/Gria4/Nlgn1	3	M12vM3	BC3A	0.0379747
GO:0043949	regulation of cAMP-mediated signaling	3/79	41/18737	0.000685175	0.03783	0.0329802	Gnas/Pde10a/Pde4d	3	M12vM3	BC3A	0.0379747
GO:0019646	aerobic electron transport chain	4/63	48/18737	2.02072e-05	0.0166126	0.0145027	Ndufc2/Ndufb9/Uqcrh/Cox4i1	4	M12vM3	BC3B	0.0634921
GO:0042775	mitochondrial ATP synthesis coupled electron transport	4/63	59/18737	4.59754e-05	0.0166126	0.0145027	Ndufc2/Ndufb9/Uqcrh/Cox4i1	4	M12vM3	BC3B	0.0634921
GO:0006754	ATP biosynthetic process	4/63	90/18737	0.000238783	0.0398767	0.034812	Ndufc2/Ndufb9/Ndufs5/Eno1	4	M12vM3	BC3B	0.0634921
GO:0035418	protein localization to synapse	6/82	86/18737	2.0753e-06	0.00335783	0.00280274	Dlg2/Cacng7/Bsn/Stx3/Nrxn2/Nlgn1	6	M12vM3	BC5A	0.0731707
GO:0000028	ribosomal small subunit assembly	3/82	19/18737	7.44215e-05	0.040138	0.0335027	Rps27/Rps28/Rpl38	3	M12vM3	BC5A	0.0365854
GO:0061621	canonical glycolysis	7/103	17/18737	2.29263e-12	9.1797e-10	8.38379e-10	Eno1b/Pkm/Pgk1/Aldoa/Tpi1/Gapdh/Eno1	7	M12vM3	BC5C	0.0679612
GO:0006094	gluconeogenesis	5/103	76/18737	6.17121e-05	0.00308869	0.00282089	Pgam1/Pgk1/Tpi1/Gapdh/Eno1	5	M12vM3	BC5C	0.0485437
GO:0008088	axo-dendritic transport	5/103	84/18737	9.96024e-05	0.0046373	0.00423524	Dlg2/Mgarp/Hspa8/Bloc1s1/Klc3	5	M12vM3	BC5C	0.0485437
GO:0000028	ribosomal small subunit assembly	3/103	19/18737	0.000146631	0.00652344	0.00595784	Rpsa/Rps28/Rpl38	3	M12vM3	BC5C	0.0291262
GO:0031639	plasminogen activation	3/103	25/18737	0.000339798	0.0133387	0.0121822	Eno1b/Pgk1/Eno1	3	M12vM3	BC5C	0.0291262
GO:2000765	regulation of cytoplasmic translation	3/103	27/18737	0.000428699	0.0157004	0.0143391	Pkm/Rpl13a/Ybx1	3	M12vM3	BC5C	0.0291262
GO:0042273	ribosomal large subunit biogenesis	4/103	67/18737	0.000506022	0.0174218	0.0159113	Rpl35a/Rpl10/Rpl38/Rpl35	4	M12vM3	BC5C	0.038835
GO:1903580	positive regulation of ATP metabolic process	3/103	35/18737	0.000929152	0.0273553	0.0249835	Zbtb20/Eno1b/Eno1	3	M12vM3	BC5C	0.0291262
GO:0050808	synapse organization	9/103	485/18737	0.00141383	0.0372434	0.0340143	Magi2/Gabrb3/Nrxn3/Rer1/Pgrmc1/Sncb/Cabp1/Hspa8/Actb	9	M12vM3	BC5C	0.0873786
GO:0006754	ATP biosynthetic process	4/103	90/18737	0.00153183	0.0398275	0.0363744	Eno1b/Pkm/Aldoa/Eno1	4	M12vM3	BC5C	0.038835
GO:0050856	regulation of T cell receptor signaling pathway	3/103	43/18737	0.00169709	0.0435586	0.0397819	Dusp3/Rps3/Phpt1	3	M12vM3	BC5C	0.0291262
GO:0070371	ERK1 and ERK2 cascade	7/103	319/18737	0.00190662	0.0471241	0.0430383	Dmd/Dcc/Eno1b/Dusp3/Dusp15/Gstp1/Mif	7	M12vM3	BC5C	0.0679612
GO:1901385	regulation of voltage-gated calcium channel activity	3/103	46/18737	0.00206276	0.0498434	0.0455218	Dmd/Gnb5/Cabp1	3	M12vM3	BC5C	0.0291262
GO:0017148	negative regulation of translation	5/103	163/18737	0.00206643	0.0498434	0.0455218	Tob1/Rpl13a/Rps3/Gapdh/Ybx1	5	M12vM3	BC5C	0.0485437
GO:0098742	cell-cell adhesion via plasma-membrane adhesion molecules	6/38	201/18737	2.93321e-06	0.00291267	0.00244846	Lrrc4c/Cntn5/Tenm2/Magi2/Cdh8/Sdk1	6	M12vM3	BC6	0.157895
GO:0002181	cytoplasmic translation	3/11	143/18737	6.86739e-05	0.007371	0.00546982	Rps28/Ybx1/Uba52	3	M12vM3	BC8	0.272727
GO:0006605	protein targeting	4/19	271/18737	0.000139788	0.0457073	0.0295916	Vps37c/Os9/M6pr/Pex5l	4	M18vM3	BC1A	0.210526
GO:0007601	visual perception	11/122	150/18737	3.92199e-09	5.58357e-06	4.70032e-06	Trpm1/Cacna2d4/Gabrr2/Gpr179/Unc119/Vsx2/Pcdh15/Vsx1/Cplx3/Cacnb2/Slc4a10	11	M18vM3	BC2	0.0901639
GO:0003407	neural retina development	6/122	80/18737	1.36555e-05	0.00210393	0.00177111	Trpm1/Neurod4/Vsx2/Vsx1/Neurod1/Fat3	6	M18vM3	BC2	0.0491803
GO:2000171	negative regulation of dendrite development	3/122	10/18737	3.12587e-05	0.00313867	0.00264217	Ptprz1/Mgarp/Fat3	3	M18vM3	BC2	0.0245902
GO:0007156	homophilic cell adhesion via plasma membrane adhesion molecules	6/122	107/18737	7.11958e-05	0.00479904	0.00403989	Pcdh15/Esam/Igsf21/Dscaml1/Fat3/Clstn1	6	M18vM3	BC2	0.0491803
GO:0060291	long-term synaptic potentiation	6/122	112/18737	9.17911e-05	0.00521035	0.00438614	Scgn/Rasgrf2/Mir124-2hg/App/Snap25/Adcy8	6	M18vM3	BC2	0.0491803
GO:0060042	retina morphogenesis in camera-type eye	5/122	77/18737	0.000146445	0.00701958	0.00590917	Trpm1/Vsx2/Vsx1/Prox1/Fat3	5	M18vM3	BC2	0.0409836
GO:0030534	adult behavior	7/122	176/18737	0.000154798	0.00725868	0.00611045	Grik1/Slc1a2/Pcdh15/Nrxn3/App/Atp1a3/Nrxn1	7	M18vM3	BC2	0.057377
GO:0070050	neuron cellular homeostasis	4/122	43/18737	0.000173489	0.00779616	0.00656291	Slc17a7/Scgn/Car2/App	4	M18vM3	BC2	0.0327869
GO:0007612	learning	7/122	180/18737	0.000177821	0.00782773	0.00658948	Grm5/Gabrb3/Nrxn3/App/Snap25/Atp1a3/Nrxn1	7	M18vM3	BC2	0.057377
GO:0009416	response to light stimulus	9/122	307/18737	0.000182902	0.0078904	0.00664224	Trpm1/Cacna2d4/Slc1a2/Pcp2/Hmgn1/Slc4a10/App/Atp1a3/Gngt1	9	M18vM3	BC2	0.0737705
GO:0007626	locomotory behavior	8/122	242/18737	0.000187374	0.00792482	0.00667121	Grm5/Pcdh15/Slc4a10/App/Snap25/Atp1a3/Adcy8/Adgrl3	8	M18vM3	BC2	0.0655738
GO:0035235	ionotropic glutamate receptor signaling pathway	3/122	18/18737	0.000204615	0.00817323	0.00688033	Grik1/App/Atp1a3	3	M18vM3	BC2	0.0245902
GO:0098969	neurotransmitter receptor transport to postsynaptic membrane	3/122	19/18737	0.000241828	0.00931468	0.00784121	Snap25/Clstn1/Grip1	3	M18vM3	BC2	0.0245902
GO:0032230	positive regulation of synaptic transmission, GABAergic	3/122	20/18737	0.000283154	0.0103519	0.00871436	Grik1/Car2/Nrxn1	3	M18vM3	BC2	0.0245902
GO:0048172	regulation of short-term neuronal synaptic plasticity	3/122	21/18737	0.00032878	0.0114384	0.00962895	Grik1/Unc13b/Slc4a10	3	M18vM3	BC2	0.0245902
GO:0048791	calcium ion-regulated exocytosis of neurotransmitter	3/122	21/18737	0.00032878	0.0114384	0.00962895	Unc13b/Syt1/Snap25	3	M18vM3	BC2	0.0245902
GO:0008038	neuron recognition	4/122	51/18737	0.000337493	0.0115551	0.00972723	Ptprz1/Epha3/Dscaml1/App	4	M18vM3	BC2	0.0327869
GO:0060080	inhibitory postsynaptic potential	3/122	22/18737	0.000378888	0.0122224	0.0102889	Grik1/Gabrb3/Unc13b	3	M18vM3	BC2	0.0245902
GO:0031345	negative regulation of cell projection organization	7/122	209/18737	0.000440612	0.0138302	0.0116425	Ptprz1/Epha3/Mgarp/Map4/App/Fat3/Nrxn1	7	M18vM3	BC2	0.057377
GO:0035176	social behavior	4/122	57/18737	0.000517673	0.0152962	0.0128765	Gabrb3/Grid1/Nrxn3/Nrxn1	4	M18vM3	BC2	0.0327869
GO:0021549	cerebellum development	5/122	102/18737	0.000542513	0.0158135	0.013312	Gabrb3/Prox1/Trnp1/Neurod1/Nrxn1	5	M18vM3	BC2	0.0409836
GO:0006814	sodium ion transport	7/122	228/18737	0.000738416	0.02042	0.0171898	Slc17a7/Dmd/Asic3/Slc6a6/Slc38a3/Slc4a10/Atp1a3	7	M18vM3	BC2	0.057377
GO:0007214	gamma-aminobutyric acid signaling pathway	3/122	29/18737	0.000869622	0.0226757	0.0190887	Gabrr2/Gabrb3/Plcl1	3	M18vM3	BC2	0.0245902
GO:0007409	axonogenesis	10/122	461/18737	0.000872545	0.0226757	0.0190887	Lrtm1/Ptprz1/Otx2/Epha3/Hsp90aa1/Lhx4/Ntng1/Dscaml1/App/Zeb2	10	M18vM3	BC2	0.0819672
GO:0021953	central nervous system neuron differentiation	6/122	176/18737	0.00103725	0.0263218	0.022158	Hsp90aa1/Prox1/Lhx4/Slc4a10/Nrxn1/Zeb2	6	M18vM3	BC2	0.0491803
GO:0060384	innervation	3/122	31/18737	0.00105968	0.0264995	0.0223076	Sulf1/Gabrb3/Unc13b	3	M18vM3	BC2	0.0245902
GO:0060074	synapse maturation	3/122	33/18737	0.0012741	0.0289289	0.0243527	Igsf21/Clstn1/Nrxn1	3	M18vM3	BC2	0.0245902
GO:1904646	cellular response to amyloid-beta	3/122	33/18737	0.0012741	0.0289289	0.0243527	Grm5/App/Atp1a3	3	M18vM3	BC2	0.0245902
GO:0098661	inorganic anion transmembrane transport	4/122	74/18737	0.0013851	0.0309275	0.0260351	Gabrr2/Grm5/Gabrr1/Gabrb3	4	M18vM3	BC2	0.0327869
GO:0099560	synaptic membrane adhesion	3/122	34/18737	0.0013908	0.0309275	0.0260351	Epha3/Ntng1/Nrxn1	3	M18vM3	BC2	0.0245902
GO:0071902	positive regulation of protein serine/threonine kinase activity	6/122	188/18737	0.0014548	0.0316971	0.026683	Prox1/Akap13/App/Nrxn1/Marcks/Zeb2	6	M18vM3	BC2	0.0491803
GO:1903580	positive regulation of ATP metabolic process	3/122	35/18737	0.00151401	0.0323338	0.027219	Zbtb20/Eno1b/App	3	M18vM3	BC2	0.0245902
GO:0071277	cellular response to calcium ion	4/122	76/18737	0.00152909	0.0323357	0.0272206	Cpne7/Syt1/Adcy8/Nrxn1	4	M18vM3	BC2	0.0327869
GO:0061351	neural precursor cell proliferation	6/122	191/18737	0.0015768	0.0324552	0.0273212	Neurod4/Ptprz1/Vsx2/Prox1/Trnp1/Zeb2	6	M18vM3	BC2	0.0491803
GO:0009410	response to xenobiotic stimulus	7/122	260/18737	0.00157988	0.0324552	0.0273212	Guk1/Slc1a2/Gabrb3/Gstm5/Pde4b/Prkcb/Atp1a3	7	M18vM3	BC2	0.057377
GO:0048169	regulation of long-term neuronal synaptic plasticity	3/122	36/18737	0.00164385	0.0331381	0.0278961	Grm5/Grik1/App	3	M18vM3	BC2	0.0245902
GO:0009582	detection of abiotic stimulus	5/122	131/18737	0.00166939	0.0333085	0.0280395	Cacna2d4/Asic3/Pcp2/Pcdh15/Gngt1	5	M18vM3	BC2	0.0409836
GO:0009581	detection of external stimulus	5/122	132/18737	0.00172621	0.0338495	0.0284949	Cacna2d4/Asic3/Pcp2/Pcdh15/Gngt1	5	M18vM3	BC2	0.0409836
GO:0051965	positive regulation of synapse assembly	4/122	79/18737	0.00176413	0.0342814	0.0288585	Lrtm1/Clstn1/Nrxn1/Adgrl3	4	M18vM3	BC2	0.0327869
GO:0071333	cellular response to glucose stimulus	5/122	133/18737	0.00178445	0.0343665	0.0289302	Zbtb20/Pde1c/Unc13b/Neurod1/Adcy8	5	M18vM3	BC2	0.0409836
GO:0050803	regulation of synapse structure or activity	7/122	267/18737	0.00183724	0.0349614	0.0294309	Slc17a7/Lrtm1/App/Clstn1/Nrxn1/Marcks/Adgrl3	7	M18vM3	BC2	0.057377
GO:0007189	adenylate cyclase-activating G protein-coupled receptor signaling pathway	5/122	135/18737	0.00190522	0.0354272	0.029823	Akap13/Pde4b/App/Adcy8/Adgrl3	5	M18vM3	BC2	0.0409836
GO:0031589	cell-substrate adhesion	8/122	349/18737	0.00204488	0.0364739	0.0307042	Ptprz1/Fmn1/Dmd/Epha3/Ttyh1/Ntng1/Limch1/Marcks	8	M18vM3	BC2	0.0655738
GO:0051966	regulation of synaptic transmission, glutamatergic	4/122	83/18737	0.00211503	0.0364739	0.0307042	Grm5/Grik1/Syt1/Nrxn1	4	M18vM3	BC2	0.0327869
GO:2000300	regulation of synaptic vesicle exocytosis	4/122	83/18737	0.00211503	0.0364739	0.0307042	Nrxn3/Syt1/Prkcb/Chrnb3	4	M18vM3	BC2	0.0327869
GO:0035418	protein localization to synapse	4/122	86/18737	0.00240788	0.0384068	0.0323313	Snap25/Clstn1/Nrxn1/Grip1	4	M18vM3	BC2	0.0327869
GO:0007616	long-term memory	3/122	42/18737	0.00256914	0.0398343	0.033533	Slc17a7/Snap25/Adcy8	3	M18vM3	BC2	0.0245902
GO:0030900	forebrain development	8/122	363/18737	0.00260669	0.0398343	0.033533	Otx2/Slc1a2/Prox1/Mgarp/Neurod1/Slc4a10/App/Zeb2	8	M18vM3	BC2	0.0655738
GO:0060079	excitatory postsynaptic potential	4/122	88/18737	0.00261792	0.0398343	0.033533	Slc17a7/Grik1/App/Nrxn1	4	M18vM3	BC2	0.0327869
GO:0042220	response to cocaine	3/122	43/18737	0.00274881	0.0406108	0.0341867	Slc1a2/Tacr3/Adgrl3	3	M18vM3	BC2	0.0245902
GO:0061098	positive regulation of protein tyrosine kinase activity	3/122	43/18737	0.00274881	0.0406108	0.0341867	Grm5/Unc119/App	3	M18vM3	BC2	0.0245902
GO:0006865	amino acid transport	5/122	149/18737	0.00292465	0.0425037	0.0357802	Slc17a7/Grik1/Slc1a2/Slc6a6/Slc38a3	5	M18vM3	BC2	0.0409836
GO:0030003	cellular cation homeostasis	9/122	459/18737	0.00312241	0.0444097	0.0373846	Scgn/Dmd/Car2/Slc4a10/App/Prkcb/Atp1a3/Adcy8/Clstn1	9	M18vM3	BC2	0.0737705
GO:0045214	sarcomere organization	3/122	46/18737	0.00333363	0.0460938	0.0388023	Tnnt1/Prox1/Akap13	3	M18vM3	BC2	0.0245902
GO:0010976	positive regulation of neuron projection development	6/122	223/18737	0.00341661	0.0469402	0.0395149	Ptprz1/Dmd/Epha3/Plk5/Nrxn1/Marcks	6	M18vM3	BC2	0.0491803
GO:0006937	regulation of muscle contraction	5/122	155/18737	0.00346409	0.0472915	0.0398106	Tnnt1/Dmd/Pde4b/Eno1b/Tacr3	5	M18vM3	BC2	0.0409836
GO:0072659	protein localization to plasma membrane	7/122	300/18737	0.00351711	0.047415	0.0399145	Gpr179/Epha3/Map7/Cacnb2/Nsf/Nrxn1/Grip1	7	M18vM3	BC2	0.057377
GO:0009179	purine ribonucleoside diphosphate metabolic process	4/122	97/18737	0.0037196	0.0488325	0.0411078	Guk1/Zbtb20/Eno1b/App	4	M18vM3	BC2	0.0327869
GO:0006941	striated muscle contraction	5/122	158/18737	0.00375908	0.0488325	0.0411078	Tnnt1/Dmd/Pde4b/Cacnb2/Atp1a3	5	M18vM3	BC2	0.0409836
GO:0051966	regulation of synaptic transmission, glutamatergic	6/126	83/18737	2.02826e-05	0.0213271	0.0196207	Dgki/Grik2/Gria2/Plppr4/Gria4/Nlgn1	6	M18vM3	BC3A	0.047619
GO:0010649	regulation of cell communication by electrical coupling	3/126	11/18737	4.71001e-05	0.0330172	0.0303755	Ank3/Pde4d/Cabp1	3	M18vM3	BC3A	0.0238095
GO:0050885	neuromuscular process controlling balance	5/126	67/18737	8.78493e-05	0.0369494	0.033993	Jph4/Camk2b/Hexb/Kcnma1/Pcdh15	5	M18vM3	BC3A	0.0396825
GO:0007600	sensory perception	12/126	498/18737	0.000136346	0.0409622	0.0376848	Prph2/Grik2/Arr3/Rpl38/Mir124a-1hg/Gnas/Hexb/Ncam1/Rpgrip1/Kcnma1/Pcdh15/Cabp1	12	M18vM3	BC3A	0.0952381
GO:1903311	regulation of mRNA metabolic process	9/126	293/18737	0.000164837	0.0433314	0.0398644	Rbm3/Cnot3/Malat1/Hnrnpa2b1/Pnpt1/Myef2/Snrnp70/Khdrbs3/Ybx1	9	M18vM3	BC3A	0.0714286
GO:0033120	positive regulation of RNA splicing	4/126	44/18737	0.000214911	0.0451959	0.0415797	Rbm3/Slc38a2/Snrnp70/Khdrbs3	4	M18vM3	BC3A	0.031746
GO:0002181	cytoplasmic translation	7/113	143/18737	2.56143e-05	0.0497942	0.0449463	Rpl3/Rpl39/Rpl38/Rps28/Uba52/Rps29/Ybx1	7	M18vM3	BC3B	0.0619469
GO:0097119	postsynaptic density protein 95 clustering	3/114	10/18737	2.55166e-05	0.0186783	0.0163244	Nrxn1/Nrxn2/Nlgn1	3	M18vM3	BC5A	0.0263158
GO:0002181	cytoplasmic translation	7/114	143/18737	2.71177e-05	0.0186783	0.0163244	Rpl6/Rpl41/Rpl38/Rps28/Rps29/Ybx1/Uba52	7	M18vM3	BC5A	0.0614035
GO:1905606	regulation of presynapse assembly	4/114	37/18737	7.35169e-05	0.0254124	0.0222099	Il1rapl2/Mdga2/Nrxn1/Nlgn1	4	M18vM3	BC5A	0.0350877
GO:0061469	regulation of type B pancreatic cell proliferation	3/114	17/18737	0.000140167	0.0272412	0.0238082	Ptprn/Nr4a1/Nr1d1	3	M18vM3	BC5A	0.0263158
GO:2001257	regulation of cation channel activity	7/114	189/18737	0.000157615	0.0272412	0.0238082	Dmd/Pde4b/Nrxn1/Cacna2d1/Pde4d/Ank3/Nlgn1	7	M18vM3	BC5A	0.0614035
GO:0035418	protein localization to synapse	5/114	86/18737	0.000179569	0.0273731	0.0239235	Dlg2/Stx3/Nrxn1/Nrxn2/Nlgn1	5	M18vM3	BC5A	0.0438596
GO:0000028	ribosomal small subunit assembly	3/114	19/18737	0.000197973	0.0273731	0.0239235	Rps27/Rpl38/Rps28	3	M18vM3	BC5A	0.0263158
GO:0071709	membrane assembly	4/114	51/18737	0.000260533	0.031785	0.0277794	Nrxn1/Nrxn2/Ank3/Nlgn1	4	M18vM3	BC5A	0.0350877
GO:0000027	ribosomal large subunit assembly	3/114	23/18737	0.000355467	0.0331188	0.0289452	Rpl6/Rpl10/Rpl38	3	M18vM3	BC5A	0.0263158
GO:0006937	regulation of muscle contraction	6/114	155/18737	0.00037197	0.0331188	0.0289452	Dmd/Pde4b/Nr4a1/Cacna2d1/Pde4d/Eno1	6	M18vM3	BC5A	0.0526316
GO:0006941	striated muscle contraction	6/114	158/18737	0.000411989	0.0331188	0.0289452	Ryr3/Dmd/Pde4b/Nr4a1/Cacna2d1/Pde4d	6	M18vM3	BC5A	0.0526316
GO:0030902	hindbrain development	6/114	159/18737	0.000426051	0.0331188	0.0289452	Ahi1/Crk/Ulk1/Nrxn1/Neurod1/Nfib	6	M18vM3	BC5A	0.0526316
GO:0097479	synaptic vesicle localization	4/114	58/18737	0.000428092	0.0331188	0.0289452	Bloc1s1/Nrxn1/Dpysl2/Nlgn1	4	M18vM3	BC5A	0.0350877
GO:0010976	positive regulation of neuron projection development	7/114	223/18737	0.000431152	0.0331188	0.0289452	Dmd/Ahi1/Dcc/Camk1d/Nrxn1/Pcp4/Nlgn1	7	M18vM3	BC5A	0.0614035
GO:0045744	negative regulation of G protein-coupled receptor signaling pathway	4/114	59/18737	0.000457087	0.0338571	0.0295904	Grm5/Pde4b/Ubqln2/Stmn1	4	M18vM3	BC5A	0.0350877
GO:0009749	response to glucose	6/114	167/18737	0.000552525	0.0381979	0.0333841	Pde1c/Ptprn/Phpt1/Egr1/Neurod1/Nr1d1	6	M18vM3	BC5A	0.0526316
GO:0098698	postsynaptic specialization assembly	3/114	28/18737	0.000643145	0.039658	0.0346602	Nrxn1/Nrxn2/Nlgn1	3	M18vM3	BC5A	0.0263158
GO:0032970	regulation of actin filament-based process	9/114	393/18737	0.000669253	0.039658	0.0346602	Pde4b/Crk/Rhobtb3/Stmn1/Phpt1/Pde4d/Dstn/Gpm6b/Tmsb10	9	M18vM3	BC5A	0.0789474
GO:0061614	miRNA transcription	4/114	66/18737	0.000700571	0.0400331	0.0349881	Ddx5/Fos/Egr1/Nfib	4	M18vM3	BC5A	0.0350877
GO:1904861	excitatory synapse assembly	3/114	29/18737	0.000714187	0.0400331	0.0349881	Nrxn1/Nrxn2/Nlgn1	3	M18vM3	BC5A	0.0263158
GO:1901798	positive regulation of signal transduction by p53 class mediator	3/114	30/18737	0.000790039	0.0415894	0.0363482	Ddx5/Rpl37/Ubb	3	M18vM3	BC5A	0.0263158
GO:0071241	cellular response to inorganic substance	6/114	181/18737	0.000842215	0.0415894	0.0363482	Dlg2/Crk/Fos/Nrxn1/Ank3/Nlgn1	6	M18vM3	BC5A	0.0526316
GO:0007269	neurotransmitter secretion	6/114	183/18737	0.000891677	0.0420304	0.0367337	Rims2/Stx3/Nr4a1/Nrxn1/Nrxn2/Nlgn1	6	M18vM3	BC5A	0.0526316
GO:0097120	receptor localization to synapse	4/114	72/18737	0.000972455	0.0430916	0.0376611	Dlg2/Stx3/Nrxn1/Nlgn1	4	M18vM3	BC5A	0.0350877
GO:0030072	peptide hormone secretion	7/114	257/18737	0.000996061	0.0430916	0.0376611	Pde1c/Ptprn/Rims2/Phpt1/Cpe/Neurod1/Nr1d1	7	M18vM3	BC5A	0.0614035
GO:0035914	skeletal muscle cell differentiation	4/114	75/18737	0.00113296	0.0456289	0.0398787	Ddx5/Nr4a1/Fos/Egr1	4	M18vM3	BC5A	0.0350877
GO:0043113	receptor clustering	4/114	75/18737	0.00113296	0.0456289	0.0398787	Dlg2/Nrxn1/Nrxn2/Nlgn1	4	M18vM3	BC5A	0.0350877
GO:0099560	synaptic membrane adhesion	3/114	34/18737	0.00114402	0.0456289	0.0398787	Mdga2/Nrxn1/Nlgn1	3	M18vM3	BC5A	0.0263158
GO:0002181	cytoplasmic translation	5/50	143/18737	3.87978e-05	0.0490016	0.0421466	Pkm/Rps28/Rps29/Ybx1/Uba52	5	M18vM3	BC5B	0.1
GO:0002181	cytoplasmic translation	13/142	143/18737	6.43935e-11	1.49457e-07	1.39565e-07	Rpl11/Rpl35a/Rpl10a/Rpl6/Rpl9/Rpl41/Rpl39/Rpl36a/Rps28/Ybx1/Rpl38/Uba52/Rps29	13	M18vM3	BC5C	0.0915493
GO:0061621	canonical glycolysis	4/142	17/18737	6.97005e-06	0.00187449	0.00175042	Eno1b/Tpi1/Gapdh/Eno1	4	M18vM3	BC5C	0.028169
GO:0000027	ribosomal large subunit assembly	4/142	23/18737	2.50319e-05	0.00264087	0.00246607	Rpl11/Rpl6/Rpl10/Rpl38	4	M18vM3	BC5C	0.028169
GO:0015980	energy derivation by oxidation of organic compounds	10/142	298/18737	9.32053e-05	0.00697837	0.00651646	Gabarapl1/Gnas/Ndufa7/Atp5j2/Ndufa3/Uqcr11/Bloc1s1/Hmgb1/Atp5k/Ldha	10	M18vM3	BC5C	0.0704225
GO:0071456	cellular response to hypoxia	6/142	103/18737	0.000133299	0.00883966	0.00825455	Rtn4/Mgarp/Eno1b/Higd1a/Gngt1/Eno1	6	M18vM3	BC5C	0.0422535
GO:0098761	cellular response to interleukin-7	3/142	17/18737	0.000268076	0.0148144	0.0138338	Hmgb1/Ybx1/Eno1	3	M18vM3	BC5C	0.0211268
GO:0000028	ribosomal small subunit assembly	3/142	19/18737	0.00037779	0.0189122	0.0176603	Rps28/Rps27/Rpl38	3	M18vM3	BC5C	0.0211268
GO:0006338	chromatin remodeling	9/142	291/18737	0.000382969	0.0189122	0.0176603	Brd2/Gnas/H3f3b/Set/Actb/Cbx3/Cfdp1/Hmgb1/Ptma	9	M18vM3	BC5C	0.0633803
GO:0042776	proton motive force-driven mitochondrial ATP synthesis	4/142	53/18737	0.000694136	0.03159	0.029499	Ndufa7/Atp5j2/Ndufa3/Atp5k	4	M18vM3	BC5C	0.028169
GO:0006165	nucleoside diphosphate phosphorylation	5/142	102/18737	0.00107655	0.0471448	0.0440242	Nme1/Eno1b/Tpi1/Gapdh/Eno1	5	M18vM3	BC5C	0.0352113
GO:0032228	regulation of synaptic transmission, GABAergic	4/71	43/18737	2.08902e-05	0.019785	0.0168178	Pten/Nisch/Nrxn1/Grik1	4	M18vM3	BC6	0.056338
GO:0000028	ribosomal small subunit assembly	3/71	19/18737	4.837e-05	0.019785	0.0168178	Rpl38/Rps27/Rps28	3	M18vM3	BC6	0.0422535
GO:0010608	post-transcriptional regulation of gene expression	9/71	474/18737	7.28776e-05	0.019785	0.0168178	Marf1/Cnot3/Traf5/Cacng7/Mir124a-1hg/Rpl10/Ddx5/Rpl38/Ybx1	9	M18vM3	BC6	0.126761
GO:0050806	positive regulation of synaptic transmission	6/71	190/18737	8.32539e-05	0.019785	0.0168178	Stx3/Pten/Cacng7/Mir124a-1hg/Nrxn1/Grik1	6	M18vM3	BC6	0.084507
GO:0098742	cell-cell adhesion via plasma-membrane adhesion molecules	6/71	201/18737	0.000113447	0.0201054	0.0170901	Lrrc4c/Cntn5/Tenm2/Nrcam/Nrxn1/Sdk1	6	M18vM3	BC6	0.084507
GO:0002181	cytoplasmic translation	5/71	143/18737	0.000209699	0.0304064	0.0258462	Rpl38/Rps28/Rps29/Ybx1/Uba52	5	M18vM3	BC6	0.0704225
GO:0051966	regulation of synaptic transmission, glutamatergic	4/71	83/18737	0.000277523	0.0368874	0.0313552	Grm7/Cacng7/Nrxn1/Grik1	4	M18vM3	BC6	0.056338
GO:0035418	protein localization to synapse	4/71	86/18737	0.000317978	0.037909	0.0322235	Gphn/Stx3/Cacng7/Nrxn1	4	M18vM3	BC6	0.056338
GO:0007605	sensory perception of sound	5/71	158/18737	0.000332743	0.037909	0.0322235	Cntn5/Grm7/Hexb/Mir124a-1hg/Rpl38	5	M18vM3	BC6	0.0704225
GO:0019226	transmission of nerve impulse	4/71	89/18737	0.000362496	0.0385454	0.0327646	Grm7/Cacng7/Nrcam/Ank3	4	M18vM3	BC6	0.056338
GO:0099565	chemical synaptic transmission, postsynaptic	4/71	99/18737	0.000543203	0.0433203	0.0368234	Pten/Unc13b/Nrxn1/Grik1	4	M18vM3	BC6	0.056338
GO:0030534	adult behavior	5/71	176/18737	0.000545038	0.0433203	0.0368234	Grm7/Pten/Nrxn1/Grik1/Sdk1	5	M18vM3	BC6	0.0704225
GO:1903311	regulation of mRNA metabolic process	6/71	293/18737	0.000848692	0.0490367	0.0416824	Cnot3/Traf5/Cacng7/Ddx5/Snrnp70/Ybx1	6	M18vM3	BC6	0.084507
GO:0060078	regulation of postsynaptic membrane potential	4/71	113/18737	0.000892874	0.0490367	0.0416824	Pten/Unc13b/Nrxn1/Grik1	4	M18vM3	BC6	0.056338
GO:0071709	membrane assembly	3/71	51/18737	0.000953064	0.0490367	0.0416824	Pten/Ank3/Nrxn1	3	M18vM3	BC6	0.0422535
GO:0099054	presynapse assembly	3/71	51/18737	0.000953064	0.0490367	0.0416824	Cntn5/Pten/Nrxn1	3	M18vM3	BC6	0.0422535
GO:0042776	proton motive force-driven mitochondrial ATP synthesis	10/118	53/18737	1.03383e-12	1.01463e-10	9.27081e-11	Ndufb9/Ndufb8/Atp5h/Atp5b/Ndufc2/Ndufa13/Ndufa5/Ndufb5/Ndufv3/Atp5c1	10	M18vM3	BC7	0.0847458
GO:0006094	gluconeogenesis	7/118	76/18737	5.01305e-07	2.6492e-05	2.42061e-05	Aldoc/Gpi1/Mdh1/Pgam1/Mdh2/Tpi1/Eno1	7	M18vM3	BC7	0.059322
GO:0061621	canonical glycolysis	4/118	17/18737	3.33897e-06	0.0001564	0.000142905	Gpi1/Pkm/Tpi1/Eno1	4	M18vM3	BC7	0.0338983
GO:0032981	mitochondrial respiratory chain complex I assembly	5/118	50/18737	1.53698e-05	0.000646474	0.00059069	Ndufb9/Ndufb8/Ndufc2/Ndufa5/Ndufb5	5	M18vM3	BC7	0.0423729
GO:0006123	mitochondrial electron transport, cytochrome c to oxygen	3/118	10/18737	2.82917e-05	0.0011068	0.0010113	Cox4i1/Cox5b/Cox5a	3	M18vM3	BC7	0.0254237
GO:0006122	mitochondrial electron transport, ubiquinol to cytochrome c	3/118	12/18737	5.13926e-05	0.00185825	0.0016979	Uqcr10/Cyc1/Uqcrh	3	M18vM3	BC7	0.0254237
GO:0050808	synapse organization	11/118	485/18737	0.00024724	0.0076054	0.00694913	Chchd10/Sncb/Rab3a/Tuba1a/Ptprd/Reln/Cabp1/Igfn1/Pclo/Fgfr2/Unc13a	11	M18vM3	BC7	0.0932203
GO:0007601	visual perception	6/118	150/18737	0.000375658	0.0110604	0.010106	Cabp2/Rom1/Vsx1/Cabp1/Rorb/Pcdh15	6	M18vM3	BC7	0.0508475
GO:0006120	mitochondrial electron transport, NADH to ubiquinone	3/118	23/18737	0.00039331	0.0114171	0.0104319	Ndufb9/Ndufb8/Ndufc2	3	M18vM3	BC7	0.0254237
GO:0060547	negative regulation of necrotic cell death	3/118	24/18737	0.000447438	0.0126325	0.0115424	Fth1/Slc25a4/Ndufc2	3	M18vM3	BC7	0.0254237
GO:0021700	developmental maturation	8/118	316/18737	0.000880096	0.0245119	0.0223968	Rab3a/Pebp1/Vsx1/Kcnma1/Reln/Rere/Unc13a/Pde3a	8	M18vM3	BC7	0.0677966
GO:0060384	innervation	3/118	31/18737	0.00096231	0.0264443	0.0241624	Isl1/Unc13a/Gabra5	3	M18vM3	BC7	0.0254237
GO:0050954	sensory perception of mechanical stimulus	6/118	186/18737	0.00116014	0.0310526	0.0283731	Cabp2/Rab3a/Kcnma1/Pcdh15/Mir124a-1hg/Gabra5	6	M18vM3	BC7	0.0508475
GO:0043524	negative regulation of neuron apoptotic process	6/118	188/18737	0.00122562	0.0323846	0.0295902	Sncb/Gpi1/Prdx2/Hsp90ab1/Isl1/Gabra5	6	M18vM3	BC7	0.0508475
GO:0031334	positive regulation of protein-containing complex assembly	6/118	190/18737	0.00129389	0.0337558	0.0308431	Caly/Hsp90aa1/Fscn1/Mpp7/Fmn1/Usp50	6	M18vM3	BC7	0.0508475
GO:0060042	retina morphogenesis in camera-type eye	4/118	77/18737	0.00141955	0.0365711	0.0334154	Rom1/Vsx1/Igfn1/Rorb	4	M18vM3	BC7	0.0338983
GO:1902600	proton transmembrane transport	4/118	78/18737	0.00148909	0.037889	0.0346196	Ndufa4/Atp5g1/Atp5b/Slc25a4	4	M18vM3	BC7	0.0338983
GO:0003407	neural retina development	4/118	80/18737	0.00163522	0.0410999	0.0375534	Rom1/Vsx1/Igfn1/Rorb	4	M18vM3	BC7	0.0338983
GO:0002181	cytoplasmic translation	8/50	143/18737	3.87156e-09	4.09611e-06	3.41105e-06	Zfp385a/Rpl41/Rpl37a/Rpl38/Rps28/Rps29/Uba52/Ybx1	8	M18vM3	BC8	0.16
GO:0098761	cellular response to interleukin-7	3/50	17/18737	1.18424e-05	0.00417643	0.00347793	Hdgf/Eno1/Ybx1	3	M18vM3	BC8	0.06
GO:0000028	ribosomal small subunit assembly	3/50	19/18737	1.68121e-05	0.0044468	0.00370308	Rps27/Rpl38/Rps28	3	M18vM3	BC8	0.06
GO:1901798	positive regulation of signal transduction by p53 class mediator	3/50	30/18737	6.89989e-05	0.0146002	0.0121583	Rpl37/Zfp385a/Ubb	3	M18vM3	BC8	0.06
GO:0097193	intrinsic apoptotic signaling pathway	6/50	298/18737	0.000135802	0.0211566	0.0176182	Ddit4/Ppia/Arl6ip5/Zfp385a/Ubb/Eno1	6	M18vM3	BC8	0.12
GO:0070997	neuron death	7/50	432/18737	0.000139977	0.0211566	0.0176182	Ddit4/Hdgf/Arl6ip5/Gapdh/Prnp/Set/Ubb	7	M18vM3	BC8	0.14
GO:0000028	ribosomal small subunit assembly	9/336	19/18737	1.3598e-11	4.49821e-09	4.0021e-09	Rps14/Rps25/Rps15/Rps19/Rps2/Rps5/Rps27/Rps28/Rpsa	9	M24vM3	BC2	0.0267857
GO:0000027	ribosomal large subunit assembly	7/336	23/18737	1.07306e-07	2.08804e-05	1.85775e-05	Rplp0/Rpl11/Rpl24/Rpl10/Nop53/Rpl5/Rpl6	7	M24vM3	BC2	0.0208333
GO:0099560	synaptic membrane adhesion	7/336	34/18737	1.98728e-06	0.000285823	0.0002543	Epha3/Ptprd/Magi2/Mdga2/Nlgn1/Lrrc4c/Nrxn1	7	M24vM3	BC2	0.0208333
GO:0007601	visual perception	12/336	150/18737	1.71539e-05	0.00171955	0.0015299	Trpm1/Unc119/Cacna2d4/Gabrr2/Vsx1/Gpr179/Vsx2/Rom1/Cplx3/Cacna1f/Ppef2/Pcdh15	12	M24vM3	BC2	0.0357143
GO:1904667	negative regulation of ubiquitin protein ligase activity	4/336	10/18737	1.95874e-05	0.00183174	0.00162971	Rps7/Rpl11/Rpl23/Rpl5	4	M24vM3	BC2	0.0119048
GO:0099558	maintenance of synapse structure	5/336	21/18737	2.89206e-05	0.00227784	0.00202662	Chchd10/Adgrb3/Nlgn1/Erc2/Nrxn1	5	M24vM3	BC2	0.014881
GO:0043517	positive regulation of DNA damage response, signal transduction by p53 class mediator	4/336	14/18737	8.82042e-05	0.00561115	0.00499229	Rpl26/Zfp385a/Ddx5/Spred1	4	M24vM3	BC2	0.0119048
GO:0003407	neural retina development	8/336	80/18737	9.28485e-05	0.00568783	0.00506051	Trpm1/Neurod4/Vsx1/Vsx2/Rom1/Neurod1/Bbs4/Fat3	8	M24vM3	BC2	0.0238095
GO:0045727	positive regulation of translation	10/336	134/18737	0.000153758	0.00847719	0.00754223	Cirbp/Rbm3/Rps9/Rpl26/Cnbp/Rps3a1/Ybx1/Upf3b/Rpl5/Prr16	10	M24vM3	BC2	0.0297619
GO:0098761	cellular response to interleukin-7	4/336	17/18737	0.000200976	0.0105528	0.00938895	Hmgb1/Ybx1/Atp5b/Hnrnph1	4	M24vM3	BC2	0.0119048
GO:1902253	regulation of intrinsic apoptotic signaling pathway by p53 class mediator	5/336	32/18737	0.000243442	0.0115426	0.0102696	Rps7/Rpl26/Zfp385a/Rpl11/Ubb	5	M24vM3	BC2	0.014881
GO:0035235	ionotropic glutamate receptor signaling pathway	4/336	18/18737	0.000254761	0.01162	0.0103384	Grik1/Atp1a3/App/Gria2	4	M24vM3	BC2	0.0119048
GO:0097120	receptor localization to synapse	7/336	72/18737	0.000303866	0.0128871	0.0114657	Stx3/Snap25/Magi2/Nlgn1/Grip1/Shisa6/Nrxn1	7	M24vM3	BC2	0.0208333
GO:0042776	proton motive force-driven mitochondrial ATP synthesis	6/336	53/18737	0.000359	0.0146614	0.0130444	Ndufv3/Atp5b/Ndufa7/Atp5j/Ndufb9/Ndufa11	6	M24vM3	BC2	0.0178571
GO:0061844	antimicrobial humoral immune response mediated by antimicrobial peptide	6/336	53/18737	0.000359	0.0146614	0.0130444	Rpl39/Rpl30/Rps19/Fau/Gapdh/App	6	M24vM3	BC2	0.0178571
GO:0006821	chloride transport	8/336	98/18737	0.000381548	0.0152068	0.0135296	Gabrr2/Car2/Ttyh1/Gabrr1/Grm5/Gabrb3/Ttyh2/Gabrb1	8	M24vM3	BC2	0.0238095
GO:0032230	positive regulation of synaptic transmission, GABAergic	4/336	20/18737	0.000392107	0.0154416	0.0137385	Car2/Grik1/Nlgn1/Nrxn1	4	M24vM3	BC2	0.0119048
GO:0050821	protein stabilization	11/336	179/18737	0.000399366	0.0155424	0.0138282	Hsp90aa1/Rps7/Usp2/Rpl11/Rpl23/Smad3/Gapdh/Nop53/Rpl5/Sumo1/Cct5	11	M24vM3	BC2	0.0327381
GO:0000462	maturation of SSU-rRNA from tricistronic rRNA transcript (SSU-rRNA, 5.8S rRNA, LSU-rRNA)	5/336	36/18737	0.00042978	0.0163415	0.0145392	Rps14/Rps16/Rps19/Rps21/Rps8	5	M24vM3	BC2	0.014881
GO:0042391	regulation of membrane potential	19/336	444/18737	0.000447669	0.0168283	0.0149723	Slc17a7/Kcnmb2/Gabrr2/Gabrr1/Grik1/Gabrb3/Slc24a4/Chchd10/Rack1/Dmd/Ubb/Sumo1/Atp1a3/App/Nlgn1/Cacna2d1/Chrnb3/Gabrb1/Nrxn1	19	M24vM3	BC2	0.0565476
GO:0060042	retina morphogenesis in camera-type eye	7/336	77/18737	0.000459628	0.0168958	0.0150324	Trpm1/Vsx1/Vsx2/Rom1/Prox1/Bbs4/Fat3	7	M24vM3	BC2	0.0208333
GO:0009416	response to light stimulus	15/336	307/18737	0.000459681	0.0168958	0.0150324	Trpm1/Cacna2d4/Cirbp/Hmgn1/Slc1a2/Rom1/Slc24a4/Gnb5/Rpl26/Usp2/Cacna1f/Ppp1cc/Atp1a3/App/Gngt1	15	M24vM3	BC2	0.0446429
GO:1905606	regulation of presynapse assembly	5/336	37/18737	0.000489707	0.0170521	0.0151714	Ptprd/App/Mdga2/Nlgn1/Nrxn1	5	M24vM3	BC2	0.014881
GO:2000171	negative regulation of dendrite development	3/336	10/18737	0.000624578	0.0206826	0.0184015	Mgarp/Ptprz1/Fat3	3	M24vM3	BC2	0.00892857
GO:0042775	mitochondrial ATP synthesis coupled electron transport	6/336	59/18737	0.000643986	0.0206826	0.0184015	Ndufv3/Cox4i1/Cox5b/Ndufa7/Ndufb9/Uqcr11	6	M24vM3	BC2	0.0178571
GO:0007409	axonogenesis	19/336	461/18737	0.000704883	0.0222006	0.0197521	Lrtm1/Otx2/Ptprz1/Hsp90aa1/Lhx4/Cacna1f/Prdm8/Epha3/Rpl4/Lhx3/Rpl24/App/Slit2/Aplp2/Dcc/Etv1/Lrrc4c/Ctnna2/Tenm2	19	M24vM3	BC2	0.0565476
GO:0051966	regulation of synaptic transmission, glutamatergic	7/336	83/18737	0.000724247	0.0222006	0.0197521	Grm5/Grik1/Syt1/Gria2/Nlgn1/Grm7/Nrxn1	7	M24vM3	BC2	0.0208333
GO:0010976	positive regulation of neuron projection development	12/336	223/18737	0.000727839	0.0222006	0.0197521	Plk5/Ptprz1/Eef1a1/Nme1/Dmd/Epha3/Magi2/Dcc/Nlgn1/Marcks/Zfp804a/Nrxn1	12	M24vM3	BC2	0.0357143
GO:0106027	neuron projection organization	8/336	108/18737	0.00073152	0.0222006	0.0197521	Abcd2/Atp1a3/App/Ppfia2/Nlgn1/Ctnnd2/Marcks/Zfp804a	8	M24vM3	BC2	0.0238095
GO:0099175	regulation of postsynapse organization	8/336	109/18737	0.000777393	0.0231677	0.0206125	Abhd17a/Ptprd/App/Ppfia2/Nlgn1/Marcks/Zfp804a/Nrxn1	8	M24vM3	BC2	0.0238095
GO:0005513	detection of calcium ion	3/336	11/18737	0.000847415	0.0235567	0.0209586	Kcnmb2/Calm1/Syt1	3	M24vM3	BC2	0.00892857
GO:0031630	regulation of synaptic vesicle fusion to presynaptic active zone membrane	3/336	11/18737	0.000847415	0.0235567	0.0209586	Cplx3/Syt1/Syt2	3	M24vM3	BC2	0.00892857
GO:0097090	presynaptic membrane organization	3/336	11/18737	0.000847415	0.0235567	0.0209586	Ptprd/Nlgn1/Nrxn1	3	M24vM3	BC2	0.00892857
GO:0099545	trans-synaptic signaling by trans-synaptic complex	3/336	11/18737	0.000847415	0.0235567	0.0209586	Ptprd/Nlgn1/Tenm2	3	M24vM3	BC2	0.00892857
GO:0035418	protein localization to synapse	7/336	86/18737	0.000895469	0.0244811	0.0217811	Stx3/Snap25/Magi2/Nlgn1/Dlgap1/Grip1/Nrxn1	7	M24vM3	BC2	0.0208333
GO:0060291	long-term synaptic potentiation	8/336	112/18737	0.000929052	0.025191	0.0224127	Scgn/Mir124-2hg/Stx3/Rasgrf2/App/Snap25/Nlgn1/Adcy8	8	M24vM3	BC2	0.0238095
GO:0099601	regulation of neurotransmitter receptor activity	6/336	66/18737	0.00116951	0.0295324	0.0262752	Rasgrf2/App/Nlgn1/Dlgap1/Shisa6/Nrxn1	6	M24vM3	BC2	0.0178571
GO:0048592	eye morphogenesis	10/336	174/18737	0.00121247	0.0299317	0.0266305	Trpm1/Vsx1/Otx2/Vsx2/Hmgn1/Rom1/Prox1/Bbs4/Gngt1/Fat3	10	M24vM3	BC2	0.0297619
GO:0048026	positive regulation of mRNA splicing, via spliceosome	4/336	27/18737	0.00128663	0.0310669	0.0276405	Cirbp/Celf3/Rbm3/Ncl	4	M24vM3	BC2	0.0119048
GO:2000765	regulation of cytoplasmic translation	4/336	27/18737	0.00128663	0.0310669	0.0276405	Rpl13a/Zfp385a/Cnbp/Ybx1	4	M24vM3	BC2	0.0119048
GO:0021953	central nervous system neuron differentiation	10/336	176/18737	0.00132142	0.0312329	0.0277882	Hsp90aa1/Lhx4/Btg2/Prox1/Prdm8/Ubb/Lhx3/Slit2/Dcc/Nrxn1	10	M24vM3	BC2	0.0297619
GO:0007157	heterophilic cell-cell adhesion via plasma membrane cell adhesion molecules	5/336	46/18737	0.00135015	0.0312329	0.0277882	Igsf21/Ptprd/Nlgn1/Tenm2/Nrxn1	5	M24vM3	BC2	0.014881
GO:1901385	regulation of voltage-gated calcium channel activity	5/336	46/18737	0.00135015	0.0312329	0.0277882	Gnb5/Dmd/Cacna1f/Calm1/Cacna2d1	5	M24vM3	BC2	0.014881
GO:0071294	cellular response to zinc ion	3/336	13/18737	0.00143024	0.0321852	0.0286354	Mt1/Gabrb3/Mt2	3	M24vM3	BC2	0.00892857
GO:2001244	positive regulation of intrinsic apoptotic signaling pathway	6/336	69/18737	0.00147544	0.0327567	0.0291439	Rps3/Rps7/Rpl26/Rack1/Rpl11/Ubb	6	M24vM3	BC2	0.0178571
GO:0007612	learning	10/336	180/18737	0.00156328	0.0344756	0.0306733	Grm5/Gabrb3/Btg2/Atp1a3/App/Adgrb3/Snap25/Ctnnd2/Grm7/Nrxn1	10	M24vM3	BC2	0.0297619
GO:0006414	translational elongation	5/336	48/18737	0.0016381	0.0351872	0.0313063	Grm5/Rplp1/Eef1a1/Rack1/Rplp2	5	M24vM3	BC2	0.014881
GO:0019646	aerobic electron transport chain	5/336	48/18737	0.0016381	0.0351872	0.0313063	Cox4i1/Cox5b/Ndufa7/Ndufb9/Uqcr11	5	M24vM3	BC2	0.014881
GO:0048813	dendrite morphogenesis	10/336	183/18737	0.00176729	0.037237	0.0331301	Ptprz1/Cacna1f/Ptprd/Adgrb3/Ppfia2/Nlgn1/Ctnnd2/Ctnna2/Marcks/Grip1	10	M24vM3	BC2	0.0297619
GO:0046916	cellular transition metal ion homeostasis	7/336	98/18737	0.00192158	0.0397287	0.035347	Mt1/Ftl1/Mt2/Fth1/Atp6v1g1/App/Aplp2	7	M24vM3	BC2	0.0208333
GO:0098661	inorganic anion transmembrane transport	6/336	74/18737	0.00211624	0.043213	0.038447	Gabrr2/Gabrr1/Grm5/Gabrb3/Slc25a3/Gabrb1	6	M24vM3	BC2	0.0178571
GO:0050906	detection of stimulus involved in sensory perception	7/336	100/18737	0.00215706	0.0435096	0.0387108	Cacna2d4/Asic3/Rom1/Slc24a4/Cacna1f/Ppef2/Pcdh15	7	M24vM3	BC2	0.0208333
GO:0007216	G protein-coupled glutamate receptor signaling pathway	3/336	15/18737	0.00221566	0.0444206	0.0395214	Trpm1/Grm5/Grm7	3	M24vM3	BC2	0.00892857
GO:2000059	negative regulation of ubiquitin-dependent protein catabolic process	5/336	52/18737	0.00234565	0.0467435	0.0415881	Rps7/Rpl11/Rpl23/Nop53/Rpl5	5	M24vM3	BC2	0.014881
GO:0071277	cellular response to calcium ion	6/336	76/18737	0.00242413	0.0480181	0.0427222	Cpne7/Syt1/Nlgn1/Adcy8/Syt2/Nrxn1	6	M24vM3	BC2	0.0178571
GO:0099068	postsynapse assembly	4/336	32/18737	0.0024572	0.0483834	0.0430471	Ptprd/Magi2/Nlgn1/Nrxn1	4	M24vM3	BC2	0.0119048
GO:0002181	cytoplasmic translation	21/382	143/18737	1.43302e-12	4.93819e-09	4.45293e-09	Rpl3/Rps20/Eif5/Cnbp/Rpl14/Rpl12/Rps23/Rpl7/Rps14/Pkm/Rps13/Rpl30/Rpl32/Rps12/Rpl19/Rpl17/Rpl13/Rps27a/Ybx1/Rps29/Uba52	21	M24vM3	BC3A	0.0549738
GO:0099558	maintenance of synapse structure	7/382	21/18737	1.2596e-07	1.97299e-05	1.77911e-05	Chchd10/Cadm1/Nrxn1/Erc2/Adgrb3/Shank2/Nlgn1	7	M24vM3	BC3A	0.0183246
GO:0099560	synaptic membrane adhesion	8/382	34/18737	3.16793e-07	3.60813e-05	3.25356e-05	Cadm1/Pcdh8/Nrxn1/Ntng1/Lrrc4c/Magi2/Gpc6/Nlgn1	8	M24vM3	BC3A	0.0209424
GO:0042776	proton motive force-driven mitochondrial ATP synthesis	9/382	53/18737	1.11141e-06	0.000106386	9.5932e-05	Ndufv3/Ndufb9/Ndufab1/Ndufa11/Ndufs3/Ndufb8/Atp5c1/Atp5a1/Atp5b	9	M24vM3	BC3A	0.0235602
GO:0061621	canonical glycolysis	5/382	17/18737	1.73483e-05	0.00103073	0.000929439	Pkm/Hk1/Eno1b/Eno1/Pfkl	5	M24vM3	BC3A	0.013089
GO:0099645	neurotransmitter receptor localization to postsynaptic specialization membrane	6/382	29/18737	2.20481e-05	0.00120463	0.00108625	Dlg2/Adam22/Cacng7/Tnik/Magi2/Gpc6	6	M24vM3	BC3A	0.0157068
GO:0097091	synaptic vesicle clustering	5/382	18/18737	2.362e-05	0.00123325	0.00111206	Nrxn1/Pclo/Syn1/Magi2/Nlgn1	5	M24vM3	BC3A	0.013089
GO:0009584	detection of visible light	6/382	32/18737	3.99437e-05	0.00196637	0.00177314	Prph2/Pcp2/Aipl1/Rom1/Atp8a2/Gnb1	6	M24vM3	BC3A	0.0157068
GO:0032230	positive regulation of synaptic transmission, GABAergic	5/382	20/18737	4.13279e-05	0.001978	0.00178363	Car2/Nalcn/Nrxn1/Erbb4/Nlgn1	5	M24vM3	BC3A	0.013089
GO:0030534	adult behavior	13/382	176/18737	6.80767e-05	0.00317016	0.00285864	Shank1/Crebbp/Zfhx2/Scn8a/Nrxn1/Adam22/Gabrg2/Atxn1/Glra1/App/Shank2/Grm7/Kcnma1	13	M24vM3	BC3A	0.0340314
GO:0019228	neuronal action potential	7/382	51/18737	7.40847e-05	0.00335915	0.00302906	Scn8a/Dpp6/Glra1/Scn3a/Ank3/Grik2/Kcnma1	7	M24vM3	BC3A	0.0183246
GO:0007411	axon guidance	15/382	238/18737	0.000117375	0.00487317	0.0043943	Lrtm1/Epha5/Enah/Ptpro/Mycbp2/Epha7/Tenm2/Slit2/Dpysl2/Cntn4/App/Ank3/Ncam1/Cntn6/Dscam	15	M24vM3	BC3A	0.039267
GO:0098917	retrograde trans-synaptic signaling	4/382	14/18737	0.000144781	0.00586961	0.00529281	Gucy1a1/Cadm1/Tenm2/Nlgn1	4	M24vM3	BC3A	0.0104712
GO:0051963	regulation of synapse assembly	10/382	119/18737	0.000163317	0.00639534	0.00576688	Lrtm1/Nrxn1/Mycbp2/Epha7/App/Adgrb3/Lrrtm4/Gpc6/Adgrl3/Nlgn1	10	M24vM3	BC3A	0.026178
GO:0042551	neuron maturation	7/382	58/18737	0.00017027	0.00651944	0.00587878	Dleu2/Dlg2/Nrxn1/App/Adgrb3/Ank3/Kcnma1	7	M24vM3	BC3A	0.0183246
GO:0099173	postsynapse organization	13/382	204/18737	0.000296738	0.0111148	0.0100225	Abhd17a/Cadm1/Shank1/Epha5/Nrxn1/Camk2b/Epha7/App/Cask/Magi2/Lrrtm4/Shank2/Nlgn1	13	M24vM3	BC3A	0.0340314
GO:0007157	heterophilic cell-cell adhesion via plasma membrane cell adhesion molecules	6/382	46/18737	0.000324689	0.011772	0.0106152	Cadm1/Nrxn1/Tenm2/Tenm3/Cadm3/Nlgn1	6	M24vM3	BC3A	0.0157068
GO:0048268	clathrin coat assembly	4/382	17/18737	0.000327948	0.011772	0.0106152	Caly/Fcho1/Eps15/Fcho2	4	M24vM3	BC3A	0.0104712
GO:0007156	homophilic cell adhesion via plasma membrane adhesion molecules	9/382	107/18737	0.000342308	0.0119151	0.0107442	Cadm1/Pcdh8/Cadm2/Tenm3/Cadm3/Cdh8/Cntn6/Dscam/Cdh12	9	M24vM3	BC3A	0.0235602
GO:1901379	regulation of potassium ion transmembrane transport	8/382	87/18737	0.000398542	0.0135978	0.0122616	Wnk1/Atp1b2/Nedd4/Dpp6/Kcnab2/Ank3/Kcnn2/Kcnip4	8	M24vM3	BC3A	0.0209424
GO:0050885	neuromuscular process controlling balance	7/382	67/18737	0.000421027	0.0142241	0.0128263	Shank1/Nrxn1/Camk2b/App/Jph4/Hexb/Kcnma1	7	M24vM3	BC3A	0.0183246
GO:0007626	locomotory behavior	14/382	242/18737	0.000470218	0.0157318	0.0141858	Usp2/Hprt/Scn8a/Adam22/Atxn1/Glra1/App/Gnao1/Hexb/Lsamp/Shank2/Dscam/Kcnma1/Adgrl3	14	M24vM3	BC3A	0.0366492
GO:0002092	positive regulation of receptor internalization	5/382	33/18737	0.000508864	0.0165429	0.0149172	Ahi1/Tbc1d5/App/Pard3/Magi2	5	M24vM3	BC3A	0.013089
GO:0060074	synapse maturation	5/382	33/18737	0.000508864	0.0165429	0.0149172	Shank1/Nrxn1/Camk2b/Erbb4/Nlgn1	5	M24vM3	BC3A	0.013089
GO:0099054	presynapse assembly	6/382	51/18737	0.000573113	0.0184575	0.0166437	Cadm1/Nrxn1/Pclo/App/Gpc6/Nlgn1	6	M24vM3	BC3A	0.0157068
GO:0019932	second-messenger-mediated signaling	15/382	280/18737	0.000666498	0.0212202	0.019135	Mt1/Mt2/Ncald/Pebp1/Gucy1a1/Exoc4/Epha5/Ryr2/Tenm2/App/Gnas/Nfat5/Ncam1/Pde10a/Pde4d	15	M24vM3	BC3A	0.039267
GO:0002087	regulation of respiratory gaseous exchange by nervous system process	3/382	10/18737	0.000906946	0.0264859	0.0238832	Glra1/Gls/Nlgn1	3	M24vM3	BC3A	0.0078534
GO:0006123	mitochondrial electron transport, cytochrome c to oxygen	3/382	10/18737	0.000906946	0.0264859	0.0238832	Cox5b/Cox4i1/Cox5a	3	M24vM3	BC3A	0.0078534
GO:0007601	visual perception	10/382	150/18737	0.00103018	0.0295835	0.0266763	Prph2/Unc119/Aipl1/Rom1/Cplx4/Atp8a2/Glra1/Rpgrip1/Arr3/Cabp1	10	M24vM3	BC3A	0.026178
GO:1902600	proton transmembrane transport	7/382	78/18737	0.00105665	0.0300928	0.0271356	Atp5g1/Atp6v1g1/Atp5a1/Atp5g3/Ndufa4/Slc25a4/Atp5b	7	M24vM3	BC3A	0.0183246
GO:0010649	regulation of cell communication by electrical coupling	3/382	11/18737	0.00122826	0.0333275	0.0300524	Ank3/Cabp1/Pde4d	3	M24vM3	BC3A	0.0078534
GO:0097090	presynaptic membrane organization	3/382	11/18737	0.00122826	0.0333275	0.0300524	Nrxn1/Lrrtm4/Nlgn1	3	M24vM3	BC3A	0.0078534
GO:0099545	trans-synaptic signaling by trans-synaptic complex	3/382	11/18737	0.00122826	0.0333275	0.0300524	Cadm1/Tenm2/Nlgn1	3	M24vM3	BC3A	0.0078534
GO:0051968	positive regulation of synaptic transmission, glutamatergic	5/382	40/18737	0.00125546	0.0336078	0.0303052	Nrxn1/Cacng7/Shank2/Gria4/Nlgn1	5	M24vM3	BC3A	0.013089
GO:1902473	regulation of protein localization to synapse	4/382	24/18737	0.00130812	0.0346754	0.0312679	Tnik/Magi2/Gpc6/Nlgn1	4	M24vM3	BC3A	0.0104712
GO:0048813	dendrite morphogenesis	11/382	183/18737	0.00137053	0.0355101	0.0320206	Hprt/Shank1/Epha5/Nedd4/Kidins220/Camk2b/Tnik/Cask/Adgrb3/Dscam/Nlgn1	11	M24vM3	BC3A	0.0287958
GO:2000311	regulation of AMPA receptor activity	4/382	25/18737	0.00153249	0.0391181	0.0352741	Shank1/Nrxn1/Cacng7/Nlgn1	4	M24vM3	BC3A	0.0104712
GO:0010038	response to metal ion	14/382	275/18737	0.00161664	0.0409628	0.0369374	Mt1/Mt2/Wnk1/Tfrc/Dlg2/Nrxn1/Camk2b/Ryr2/Glra1/App/Ank3/Ncam1/Kcnma1/Nlgn1	14	M24vM3	BC3A	0.0366492
GO:0008088	axo-dendritic transport	7/382	84/18737	0.00163278	0.0410699	0.037034	Mgarp/Caly/Klc3/Sfpq/Dlg2/Bloc1s1/App	7	M24vM3	BC3A	0.0183246
GO:0016082	synaptic vesicle priming	4/382	26/18737	0.00178229	0.0429495	0.0387289	Stxbp5/Erc2/Unc13c/Unc13b	4	M24vM3	BC3A	0.0104712
GO:0048026	positive regulation of mRNA splicing, via spliceosome	4/382	27/18737	0.00205898	0.0487494	0.0439589	Rbm3/Cirbp/Tra2a/Snrnp70	4	M24vM3	BC3A	0.0104712
GO:0071294	cellular response to zinc ion	3/382	13/18737	0.00206541	0.0487494	0.0439589	Mt1/Mt2/Glra1	3	M24vM3	BC3A	0.0078534
GO:0060079	excitatory postsynaptic potential	7/382	88/18737	0.00213559	0.0497245	0.0448382	Shank1/Nrxn1/Atxn1/Pclo/App/Grik2/Nlgn1	7	M24vM3	BC3A	0.0183246
GO:0042776	proton motive force-driven mitochondrial ATP synthesis	10/386	53/18737	1.08564e-07	7.80358e-05	7.00523e-05	Ndufb9/Ndufv3/Atp5c1/Ndufv1/Ndufs3/Ndufa11/Ndufs2/Atp5a1/Ndufa10/Ndufc2	10	M24vM3	BC3B	0.0259067
GO:0006120	mitochondrial electron transport, NADH to ubiquinone	7/386	23/18737	2.75091e-07	0.000112631	0.000101109	Ndufb9/Ndufv1/Ndufs3/Ndufs2/Ndufa10/Ndufc2/Park7	7	M24vM3	BC3B	0.0181347
GO:0001964	startle response	7/386	34/18737	4.96468e-06	0.0006258	0.000561778	Npas3/Grin2b/Grin1/Ctnna2/Glra1/Nrxn1/Slitrk6	7	M24vM3	BC3B	0.0181347
GO:0099560	synaptic membrane adhesion	7/386	34/18737	4.96468e-06	0.0006258	0.000561778	Gpc6/Lrrc4c/Mdga2/Nlgn1/Nrxn1/Lrfn5/Ntng1	7	M24vM3	BC3B	0.0181347
GO:0035418	protein localization to synapse	10/386	86/18737	1.0781e-05	0.00104722	0.000940081	Nphs1/Mpp4/Mapk10/Grin1/Nrxn2/Gpc6/Pclo/Cacng7/Nlgn1/Nrxn1	10	M24vM3	BC3B	0.0259067
GO:0051968	positive regulation of synaptic transmission, glutamatergic	7/386	40/18737	1.54693e-05	0.00142555	0.00127971	Grin2b/Grin1/Stxbp1/Shank2/Cacng7/Nlgn1/Nrxn1	7	M24vM3	BC3B	0.0181347
GO:0097090	presynaptic membrane organization	4/386	11/18737	5.21827e-05	0.00382744	0.00343587	Lrp4/Nlgn1/Nrxn1/Lrrtm4	4	M24vM3	BC3B	0.0103627
GO:1990504	dense core granule exocytosis	4/386	11/18737	5.21827e-05	0.00382744	0.00343587	Stxbp1/Unc13c/Cadps/Cadps2	4	M24vM3	BC3B	0.0103627
GO:0014048	regulation of glutamate secretion	5/386	23/18737	8.95844e-05	0.00607484	0.00545335	Grin2b/Stxbp1/Hrh3/Grm7/Dpysl2	5	M24vM3	BC3B	0.0129534
GO:1905606	regulation of presynapse assembly	6/386	37/18737	9.95687e-05	0.00650636	0.00584073	Gpc6/Mdga2/Nlgn1/Nrxn1/Slitrk6/Lrfn5	6	M24vM3	BC3B	0.015544
GO:0071294	cellular response to zinc ion	4/386	13/18737	0.000109422	0.00689931	0.00619348	Mt1/Mt2/Gabrb3/Glra1	4	M24vM3	BC3B	0.0103627
GO:0060078	regulation of postsynaptic membrane potential	10/386	113/18737	0.000115617	0.00704286	0.00632234	Tmem108/Grin2b/Drd4/Grin1/Gabrb3/Pclo/Glra1/Nlgn1/Gabra5/Nrxn1	10	M24vM3	BC3B	0.0259067
GO:0001967	suckling behavior	4/386	14/18737	0.000150706	0.00871194	0.00782066	Grin2b/Grin1/Dach1/Gls	4	M24vM3	BC3B	0.0103627
GO:0043113	receptor clustering	8/386	75/18737	0.000152713	0.00871194	0.00782066	Dok7/Grin2b/Lrp4/Nrxn2/Nlgn1/Sorbs2/Nrxn1/Lrrtm4	8	M24vM3	BC3B	0.0207254
GO:0016082	synaptic vesicle priming	5/386	26/18737	0.000166448	0.00920331	0.00826177	Sv2a/Stxbp1/Unc13c/Cadps/Cadps2	5	M24vM3	BC3B	0.0129534
GO:0048593	camera-type eye morphogenesis	11/386	144/18737	0.000199164	0.0103891	0.00932626	Rom1/Ptprm/Rpgrip1/Ahi1/Tbx2/Six3/Cited2/Prox1/Ring1/Hcn1/Tenm3	11	M24vM3	BC3B	0.0284974
GO:0046185	aldehyde catabolic process	4/386	15/18737	0.000202178	0.0103891	0.00932626	Akr1a1/Esd/Glo1/Park7	4	M24vM3	BC3B	0.0103627
GO:0007528	neuromuscular junction development	7/386	59/18737	0.000202348	0.0103891	0.00932626	Dok7/Tnc/Lrp4/Cacna2d2/Mycbp2/Unc13c/Sorbs2	7	M24vM3	BC3B	0.0181347
GO:0099565	chemical synaptic transmission, postsynaptic	9/386	99/18737	0.000205909	0.010423	0.00935671	Tmem108/Grin2b/Drd4/Grin1/Gabrb3/Pclo/Glra1/Nlgn1/Nrxn1	9	M24vM3	BC3B	0.0233161
GO:0002183	cytoplasmic translational initiation	5/386	29/18737	0.000285624	0.013721	0.0123172	Eif5/Eif4h/Eif4a1/Rps2/Mif4gd	5	M24vM3	BC3B	0.0129534
GO:0070482	response to oxygen levels	14/386	231/18737	0.000326797	0.0152533	0.0136928	Cryab/Grin2b/Pygm/Atp6v1g1/Cpeb1/Ndufs2/Gucy1b1/Ogt/Cited2/Gucy1a2/Rora/Eno1/Slc8a1/Gngt1	14	M24vM3	BC3B	0.0362694
GO:0048167	regulation of synaptic plasticity	14/386	233/18737	0.000356597	0.0158224	0.0142036	Grin2b/Grin1/Kcnb1/Mir124-2hg/Cpeb1/Stxbp1/Syp/Arf1/Syn1/Shank2/Unc13c/Mir124a-1hg/Kcnn2/Nlgn1	14	M24vM3	BC3B	0.0362694
GO:0045956	positive regulation of calcium ion-dependent exocytosis	4/386	18/18737	0.000431582	0.0179451	0.0161093	Kcnb1/Stxbp1/Arf1/Cadps	4	M24vM3	BC3B	0.0103627
GO:0097091	synaptic vesicle clustering	4/386	18/18737	0.000431582	0.0179451	0.0161093	Syn1/Pclo/Nlgn1/Nrxn1	4	M24vM3	BC3B	0.0103627
GO:0007626	locomotory behavior	14/386	242/18737	0.000521212	0.0208137	0.0186844	Npas3/Zfhx3/Fezf2/Drd4/Mapk10/Grin1/Usp2/Scn1a/Park7/Shank2/Negr1/Glra1/Hexb/Slitrk6	14	M24vM3	BC3B	0.0362694
GO:0071625	vocalization behavior	4/386	19/18737	0.000537835	0.021	0.0188516	Srpx2/Nrxn2/Shank2/Nrxn1	4	M24vM3	BC3B	0.0103627
GO:0032981	mitochondrial respiratory chain complex I assembly	6/386	50/18737	0.000543407	0.021	0.0188516	Ndufb9/Ndufs3/Ndufa11/Ndufs2/Ndufa10/Ndufc2	6	M24vM3	BC3B	0.015544
GO:0034765	regulation of ion transmembrane transport	22/386	489/18737	0.000549819	0.0210218	0.0188712	Pde4b/Drd4/Kcnh8/Kcnd3/Cd63/Grin1/Kcnb1/Scn1a/Cacna2d2/Calm2/Arf1/Park7/Kcnh5/Nalcn/Cacng7/Kcnn2/Nlgn1/Hcn1/Nrxn1/Kcnab2/Slc8a1/Cacna2d3	22	M24vM3	BC3B	0.0569948
GO:0008306	associative learning	9/386	115/18737	0.000627346	0.0232442	0.0208662	Grin2b/Drd4/Grin1/Pgrmc1/Shank2/Tafa2/Meis2/Grm7/Gabra5	9	M24vM3	BC3B	0.0233161
GO:0032230	positive regulation of synaptic transmission, GABAergic	4/386	20/18737	0.000661436	0.0240121	0.0215556	Nalcn/Nlgn1/Nrxn1/Car2	4	M24vM3	BC3B	0.0103627
GO:0071805	potassium ion transmembrane transport	12/386	193/18737	0.000685537	0.0246382	0.0221176	Kcnh8/Kcnd3/Cd63/Kcnb1/Kcnt1/Calm2/Kcnh5/Slc12a5/Nalcn/Kcnn2/Hcn1/Kcnab2	12	M24vM3	BC3B	0.0310881
GO:0048512	circadian behavior	6/386	55/18737	0.000909403	0.031732	0.0284857	Zfhx3/Mapk10/Usp2/Gabrb3/Six3/Nlgn1	6	M24vM3	BC3B	0.015544
GO:0002087	regulation of respiratory gaseous exchange by nervous system process	3/386	10/18737	0.000934755	0.0319953	0.028722	Glra1/Nlgn1/Gls	3	M24vM3	BC3B	0.00777202
GO:0097119	postsynaptic density protein 95 clustering	3/386	10/18737	0.000934755	0.0319953	0.028722	Nrxn2/Nlgn1/Nrxn1	3	M24vM3	BC3B	0.00777202
GO:0043576	regulation of respiratory gaseous exchange	4/386	22/18737	0.000966675	0.0324694	0.0291476	Grin1/Glra1/Nlgn1/Gls	4	M24vM3	BC3B	0.0103627
GO:1903312	negative regulation of mRNA metabolic process	8/386	99/18737	0.0010109	0.03323	0.0298304	Cirbp/Srsf7/Npm1/Srsf10/Hnrnpc/Tob1/Hnrnpa2b1/Ybx1	8	M24vM3	BC3B	0.0207254
GO:0042752	regulation of circadian rhythm	9/386	123/18737	0.00101706	0.03323	0.0298304	Zfhx3/Drd4/Mapk10/Usp2/Per1/Sfpq/Prox1/Rora/Nlgn1	9	M24vM3	BC3B	0.0233161
GO:0007601	visual perception	10/386	150/18737	0.00111416	0.0354362	0.0318109	Rom1/Tulp1/Unc119/Rpgrip1/Cplx3/Pde6g/Glra1/Adgrv1/Cngb3/Slitrk6	10	M24vM3	BC3B	0.0259067
GO:0048025	negative regulation of mRNA splicing, via spliceosome	4/386	23/18737	0.00115133	0.036297	0.0325837	Srsf7/Npm1/Srsf10/Hnrnpa2b1	4	M24vM3	BC3B	0.0103627
GO:0010739	positive regulation of protein kinase A signaling	3/386	11/18737	0.00126572	0.0378013	0.033934	Mif/Nrxn1/Adgrv1	3	M24vM3	BC3B	0.00777202
GO:0003407	neural retina development	7/386	80/18737	0.00130305	0.0378013	0.033934	Rom1/Ptprm/Rpgrip1/Ahi1/Six3/Neurod4/Hcn1	7	M24vM3	BC3B	0.0181347
GO:2000463	positive regulation of excitatory postsynaptic potential	5/386	40/18737	0.00131474	0.0378013	0.033934	Grin2b/Drd4/Grin1/Nlgn1/Nrxn1	5	M24vM3	BC3B	0.0129534
GO:0042462	eye photoreceptor cell development	5/386	41/18737	0.00147238	0.0410213	0.0368246	Tulp1/Rpgrip1/Ahi1/Hcn1/Gngt1	5	M24vM3	BC3B	0.0129534
GO:0031223	auditory behavior	3/386	12/18737	0.00166196	0.0459467	0.0412462	Nrxn2/Nrxn1/Slitrk6	3	M24vM3	BC3B	0.00777202
GO:0050954	sensory perception of mechanical stimulus	11/386	186/18737	0.00169435	0.0464846	0.041729	Grin2b/Scn1a/Mir124-2hg/Asic3/Gabrb3/Mir124a-1hg/Grm7/Hexb/Gabra5/Adgrv1/Slitrk6	11	M24vM3	BC3B	0.0284974
GO:0099175	regulation of postsynapse organization	8/386	109/18737	0.00187894	0.0494386	0.0443808	Grin2b/Lrfn2/Grin1/Cask/Epha7/Nlgn1/Nrxn1/Zfp804a	8	M24vM3	BC3B	0.0207254
GO:0097119	postsynaptic density protein 95 clustering	4/175	10/18737	1.47786e-06	0.000427266	0.000376293	Nrxn2/Reln/Nrxn1/Nlgn1	4	M24vM3	BC5A	0.0228571
GO:0060074	synapse maturation	5/175	33/18737	1.28872e-05	0.00209577	0.00184575	Sybu/Nfia/Reln/Nrxn1/Nlgn1	5	M24vM3	BC5A	0.0285714
GO:0099560	synaptic membrane adhesion	5/175	34/18737	1.49954e-05	0.00216767	0.00190906	Cdh9/Ptprd/Ptprs/Nrxn1/Nlgn1	5	M24vM3	BC5A	0.0285714
GO:0045664	regulation of neuron differentiation	10/175	219/18737	4.13751e-05	0.00489355	0.00430974	Nrep/Spag9/Tle6/Calr/Pbx1/Dpysl2/Socs2/Reln/Pcp4/Nlgn1	10	M24vM3	BC5A	0.0571429
GO:2000311	regulation of AMPA receptor activity	4/175	25/18737	7.97855e-05	0.00798468	0.0070321	Cacng7/Reln/Nrxn1/Nlgn1	4	M24vM3	BC5A	0.0228571
GO:0071709	membrane assembly	5/175	51/18737	0.000111361	0.0103486	0.00911398	Ptprd/Nrxn2/Ank3/Nrxn1/Nlgn1	5	M24vM3	BC5A	0.0285714
GO:0097090	presynaptic membrane organization	3/175	11/18737	0.000125059	0.0104024	0.00916138	Ptprd/Nrxn1/Nlgn1	3	M24vM3	BC5A	0.0171429
GO:0035418	protein localization to synapse	6/175	86/18737	0.000154374	0.0121722	0.01072	Cacng7/Nrxn2/Tnik/Reln/Nrxn1/Nlgn1	6	M24vM3	BC5A	0.0342857
GO:1990144	intrinsic apoptotic signaling pathway in response to hypoxia	3/175	12/18737	0.000165601	0.0126734	0.0111614	Eno1b/Bnip3/Eno1	3	M24vM3	BC5A	0.0171429
GO:0009749	response to glucose	8/175	167/18737	0.000177119	0.0129629	0.0114164	Nnat/Pde1c/Gas6/Epha5/Zbtb20/Sybu/Pfkl/Egr1	8	M24vM3	BC5A	0.0457143
GO:0099151	regulation of postsynaptic density assembly	3/175	14/18737	0.000270249	0.0159816	0.014075	Ptprd/Ptprs/Nrxn1	3	M24vM3	BC5A	0.0171429
GO:1905606	regulation of presynapse assembly	4/175	37/18737	0.000381724	0.0206926	0.018224	Ptprd/Ptprs/Nrxn1/Nlgn1	4	M24vM3	BC5A	0.0228571
GO:0061621	canonical glycolysis	3/175	17/18737	0.000494556	0.0230568	0.0203061	Eno1b/Eno1/Pfkl	3	M24vM3	BC5A	0.0171429
GO:0071870	cellular response to catecholamine stimulus	5/175	70/18737	0.000497416	0.0230568	0.0203061	Htr3a/Caly/Gnb5/Gnao1/Pde4d	5	M24vM3	BC5A	0.0285714
GO:0051968	positive regulation of synaptic transmission, glutamatergic	4/175	40/18737	0.000516829	0.023186	0.0204199	Cacng7/Reln/Nrxn1/Nlgn1	4	M24vM3	BC5A	0.0228571
GO:0097120	receptor localization to synapse	5/175	72/18737	0.000566472	0.0238612	0.0210146	Cacng7/Tnik/Reln/Nrxn1/Nlgn1	5	M24vM3	BC5A	0.0285714
GO:0071277	cellular response to calcium ion	5/175	76/18737	0.000725895	0.0277761	0.0244624	Junb/Jund/Fos/Nrxn1/Nlgn1	5	M24vM3	BC5A	0.0285714
GO:0051965	positive regulation of synapse assembly	5/175	79/18737	0.000865847	0.0311081	0.0273969	Ptprd/Adgrl3/Lrtm1/Nrxn1/Nlgn1	5	M24vM3	BC5A	0.0285714
GO:0007157	heterophilic cell-cell adhesion via plasma membrane cell adhesion molecules	4/175	46/18737	0.00088355	0.0311081	0.0273969	Ptprd/Nectin3/Nrxn1/Nlgn1	4	M24vM3	BC5A	0.0228571
GO:0072578	neurotransmitter-gated ion channel clustering	3/175	22/18737	0.00108225	0.0365715	0.0322085	Reln/Nrxn1/Nlgn1	3	M24vM3	BC5A	0.0171429
GO:2001259	positive regulation of cation channel activity	5/175	85/18737	0.00120484	0.0398974	0.0351376	Hcn1/Calm1/Cacna2d1/Reln/Ank3	5	M24vM3	BC5A	0.0285714
GO:2001258	negative regulation of cation channel activity	4/175	50/18737	0.00121134	0.0398974	0.0351376	Kcnab1/Gnb5/Calm1/Ank3	4	M24vM3	BC5A	0.0228571
GO:0043271	negative regulation of ion transport	7/175	175/18737	0.00130493	0.0412309	0.036312	Kcnab1/Gnb5/Plcb4/Calm1/Gnao1/Gpm6b/Ank3	7	M24vM3	BC5A	0.04
GO:0019935	cyclic-nucleotide-mediated signaling	5/175	87/18737	0.00133708	0.0412309	0.036312	Pde7b/Epha5/Pde3a/Pde4d/Gucy1b1	5	M24vM3	BC5A	0.0285714
GO:1901379	regulation of potassium ion transmembrane transport	5/175	87/18737	0.00133708	0.0412309	0.036312	Kcnab1/Rgs7/Atp1b2/Ank3/Kcnip4	5	M24vM3	BC5A	0.0285714
GO:0007409	axonogenesis	12/175	461/18737	0.0013469	0.0412309	0.036312	Fn1/Dcc/Plppr4/Etv4/Stmn1/Ptprs/Epha5/Cntn5/Dpysl2/Reln/Lrtm1/Ank3	12	M24vM3	BC5A	0.0685714
GO:0042776	proton motive force-driven mitochondrial ATP synthesis	9/159	53/18737	5.85291e-10	6.78659e-08	6.1991e-08	Ndufb9/Ndufb8/Ndufv1/Atp5o/Ndufab1/Ndufa11/Atp5a1/Atp5b/Atp5c1	9	M24vM3	BC5B	0.0566038
GO:0061621	canonical glycolysis	5/159	17/18737	2.35448e-07	1.73732e-05	1.58693e-05	Pkm/Gpi1/Gapdh/Pgk1/Aldoa	5	M24vM3	BC5B	0.0314465
GO:0006094	gluconeogenesis	7/159	76/18737	3.71414e-06	0.000210324	0.000192117	Gpi1/Cry1/Mdh2/Aldoc/Mdh1/Gapdh/Pgk1	7	M24vM3	BC5B	0.0440252
GO:1902600	proton transmembrane transport	7/159	78/18737	4.42516e-06	0.00023945	0.000218722	Atp5g1/Atp5g3/Atp5a1/Slc25a4/Atp6v1g1/Atp5b/Ndufa4	7	M24vM3	BC5B	0.0440252
GO:0051966	regulation of synaptic transmission, glutamatergic	6/159	83/18737	7.48048e-05	0.00298606	0.00272757	Hcn1/Shank2/Grm7/Gria2/Gria4/Nrxn1	6	M24vM3	BC5B	0.0377358
GO:0002181	cytoplasmic translation	7/159	143/18737	0.000221087	0.00828227	0.0075653	Pkm/Rpl3/Rps20/Rps23/Rps3/Rpl13a/Uba52	7	M24vM3	BC5B	0.0440252
GO:0048024	regulation of mRNA splicing, via spliceosome	6/159	103/18737	0.000246557	0.00909647	0.00830902	Rbm3/Cirbp/Srsf3/Rbm39/Hnrnpa2b1/Celf2	6	M24vM3	BC5B	0.0377358
GO:0006898	receptor-mediated endocytosis	9/159	257/18737	0.000355722	0.012374	0.0113029	Caly/Unc119/Atp5b/Ctsl/Ahi1/Pard3/Fcho2/Tbc1d5/Gria2	9	M24vM3	BC5B	0.0566038
GO:0071625	vocalization behavior	3/159	19/18737	0.000525821	0.0175394	0.0160211	Auts2/Shank2/Nrxn1	3	M24vM3	BC5B	0.0188679
GO:0010038	response to metal ion	9/159	275/18737	0.000580473	0.018846	0.0172146	Mt1/Mt2/Pde1c/Calm2/Ank3/Hcn1/Kcnma1/Dlg2/Nrxn1	9	M24vM3	BC5B	0.0566038
GO:0036465	synaptic vesicle recycling	5/159	83/18737	0.000704066	0.0216954	0.0198173	Ap3m2/Syp/Sncb/Rab3a/Fcho2	5	M24vM3	BC5B	0.0314465
GO:0099558	maintenance of synapse structure	3/159	21/18737	0.000712785	0.0216954	0.0198173	Rab3a/Shank2/Nrxn1	3	M24vM3	BC5B	0.0188679
GO:0008088	axo-dendritic transport	5/159	84/18737	0.000743564	0.0223528	0.0204178	Caly/Ap3m2/Mgarp/Klc3/Dlg2	5	M24vM3	BC5B	0.0314465
GO:0032981	mitochondrial respiratory chain complex I assembly	4/159	50/18737	0.000848696	0.0248985	0.0227431	Ndufb9/Ndufb8/Ndufab1/Ndufa11	4	M24vM3	BC5B	0.0251572
GO:0008089	anterograde axonal transport	4/159	51/18737	0.000914898	0.0262363	0.0239651	Caly/Ap3m2/Mgarp/Dlg2	4	M24vM3	BC5B	0.0251572
GO:0006120	mitochondrial electron transport, NADH to ubiquinone	3/159	23/18737	0.000937395	0.0262363	0.0239651	Ndufb9/Ndufb8/Ndufv1	3	M24vM3	BC5B	0.0188679
GO:0050908	detection of light stimulus involved in visual perception	3/159	23/18737	0.000937395	0.0262363	0.0239651	Tulp1/Rom1/Ccdc66	3	M24vM3	BC5B	0.0188679
GO:0008090	retrograde axonal transport	3/159	24/18737	0.00106467	0.0291515	0.026628	Caly/Mgarp/Dlg2	3	M24vM3	BC5B	0.0188679
GO:0050954	sensory perception of mechanical stimulus	7/159	186/18737	0.0010655	0.0291515	0.026628	Rab3a/Cntn5/Kcnma1/Grm7/Hexb/Gabra5/Mir124a-1hg	7	M24vM3	BC5B	0.0440252
GO:0034763	negative regulation of transmembrane transport	6/159	138/18737	0.0011623	0.0314467	0.0287245	Oaz1/Gnb5/Calm2/Ahi1/Vdac1/Ank3	6	M24vM3	BC5B	0.0377358
GO:0001754	eye photoreceptor cell differentiation	4/159	57/18737	0.00139033	0.0364028	0.0332516	Tulp1/Rom1/Ahi1/Hcn1	4	M24vM3	BC5B	0.0251572
GO:0042551	neuron maturation	4/159	58/18737	0.00148356	0.0380261	0.0347343	Ank3/Kcnma1/Dlg2/Nrxn1	4	M24vM3	BC5B	0.0251572
GO:0044091	membrane biogenesis	4/159	58/18737	0.00148356	0.0380261	0.0347343	Serinc1/Ptprd/Ank3/Nrxn1	4	M24vM3	BC5B	0.0251572
GO:0006879	cellular iron ion homeostasis	4/159	59/18737	0.00158107	0.0401031	0.0366315	Ftl1/Ndfip1/Atp6v1g1/Fth1	4	M24vM3	BC5B	0.0251572
GO:0042461	photoreceptor cell development	4/159	60/18737	0.00168294	0.0422469	0.0385898	Tulp1/Rom1/Ahi1/Hcn1	4	M24vM3	BC5B	0.0251572
GO:0071695	anatomical structure maturation	8/159	260/18737	0.00172866	0.0429519	0.0392337	Pebp1/Atp6ap2/Ctsl/Ank3/Kcnma1/Dlg2/Pde3a/Nrxn1	8	M24vM3	BC5B	0.0503145
GO:0007409	axonogenesis	11/159	461/18737	0.00196535	0.0473823	0.0432806	Atp5g1/Bsg/Rab3a/Lrtm1/Ank3/Auts2/Cntn5/Stmn1/Etv4/Ctnna2/Sema3e	11	M24vM3	BC5B	0.0691824
GO:0061621	canonical glycolysis	4/124	17/18737	4.06828e-06	0.000687035	0.000573098	Aldoa/Eno1b/Eno1/Pfkl	4	M24vM3	BC5C	0.0322581
GO:0050908	detection of light stimulus involved in visual perception	4/124	23/18737	1.46781e-05	0.00140505	0.00117203	Rom1/Gnat2/Grm6/Cngb1	4	M24vM3	BC5C	0.0322581
GO:0007602	phototransduction	4/124	31/18737	5.00643e-05	0.00381427	0.00318172	Gnat2/Cngb1/Pcp2/Gngt1	4	M24vM3	BC5C	0.0322581
GO:0051651	maintenance of location in cell	8/124	207/18737	7.13217e-05	0.00496807	0.00414417	Dmd/Ank3/Hexb/Prkd1/Tgfb2/Pde4d/Tmsb4x/Tmsb10	8	M24vM3	BC5C	0.0645161
GO:0046549	retinal cone cell development	3/124	13/18737	7.70833e-05	0.00517568	0.00431735	Rorb/Gnat2/Hcn1	3	M24vM3	BC5C	0.0241935
GO:0006874	cellular calcium ion homeostasis	9/124	270/18737	7.85481e-05	0.00517568	0.00431735	Dmd/Slc24a3/Chga/Ywhae/Hexb/Prkd1/Tgfb2/Pde4d/Prkca	9	M24vM3	BC5C	0.0725806
GO:0035845	photoreceptor cell outer segment organization	3/124	15/18737	0.000121451	0.00705415	0.0058843	Ift20/Rom1/Cngb1	3	M24vM3	BC5C	0.0241935
GO:0033605	positive regulation of catecholamine secretion	3/124	18/18737	0.000214672	0.0104674	0.00873151	Kcnb1/Rtn4/Pcp4	3	M24vM3	BC5C	0.0241935
GO:0045494	photoreceptor cell maintenance	4/124	45/18737	0.000220707	0.0105495	0.00879995	Bsg/Adgrv1/Pcdh15/Cngb1	4	M24vM3	BC5C	0.0322581
GO:0008016	regulation of heart contraction	7/124	184/18737	0.000225009	0.0105495	0.00879995	Dmd/Chga/Gnao1/Tgfb2/Pde4d/Prkca/Hcn1	7	M24vM3	BC5C	0.0564516
GO:1901379	regulation of potassium ion transmembrane transport	5/124	87/18737	0.00028043	0.0115879	0.00966619	Kcnip4/Kcnab2/Ank3/Ywhae/Dpp10	5	M24vM3	BC5C	0.0403226
GO:0046676	negative regulation of insulin secretion	4/124	49/18737	0.000307517	0.0122906	0.0102523	Pde1c/Chga/Kcnb1/Pfkl	4	M24vM3	BC5C	0.0322581
GO:0010634	positive regulation of epithelial cell migration	6/124	153/18737	0.000543577	0.0186654	0.0155699	Bsg/Prkd1/Hdac9/Tgfb2/Rtn4/Prkca	6	M24vM3	BC5C	0.0483871
GO:0006937	regulation of muscle contraction	6/124	155/18737	0.000582125	0.0195119	0.0162761	Dmd/Chga/Eno1b/Eno1/Pde4d/Prkca	6	M24vM3	BC5C	0.0483871
GO:0045936	negative regulation of phosphate metabolic process	10/124	433/18737	0.000613201	0.0199331	0.0166274	Dmd/Gstp1/Chordc1/Il18/Ywhae/Tgfb2/Actb/Pcp4/Pde4d/Prkca	10	M24vM3	BC5C	0.0806452
GO:0046716	muscle cell cellular homeostasis	3/124	26/18737	0.000658078	0.0208363	0.0173808	Dmd/Aldoa/Prkca	3	M24vM3	BC5C	0.0241935
GO:0048026	positive regulation of mRNA splicing, via spliceosome	3/124	27/18737	0.000736775	0.0214828	0.0179201	Rbm3/Snrnp70/Hspa8	3	M24vM3	BC5C	0.0241935
GO:0098900	regulation of action potential	4/124	62/18737	0.000757803	0.0214828	0.0179201	Kcnab2/Ank3/Kcnb1/Hcn1	4	M24vM3	BC5C	0.0322581
GO:0060119	inner ear receptor cell development	4/124	63/18737	0.000805076	0.0223043	0.0186053	Gabrb3/Ift20/Adgrv1/Pcdh15	4	M24vM3	BC5C	0.0322581
GO:0031047	gene silencing by RNA	5/124	114/18737	0.000966923	0.0245558	0.0204835	Rbm3/Piwil4/Hnrnpa2b1/Mir124a-1hg/Cnot3	5	M24vM3	BC5C	0.0403226
GO:0043271	negative regulation of ion transport	6/124	175/18737	0.00109578	0.0272602	0.0227394	Ank3/Ywhae/Gnao1/Tgfb2/Gpm6b/Prkca	6	M24vM3	BC5C	0.0483871
GO:0043270	positive regulation of ion transport	8/124	314/18737	0.00116639	0.0278789	0.0232555	Dmd/Ank3/Kcnb1/Mif/Rtn4/Pcp4/Grm6/Hcn1	8	M24vM3	BC5C	0.0645161
GO:0050905	neuromuscular process	6/124	179/18737	0.00123078	0.0288524	0.0240676	Dmd/Kcnab2/Tpp1/Hexb/Csmd1/Pcdh15	6	M24vM3	BC5C	0.0483871
GO:0070371	ERK1 and ERK2 cascade	8/124	319/18737	0.00128969	0.0296629	0.0247436	Dcc/Dmd/Gstp1/Eno1b/Mif/Ptprr/Dusp15/Prkca	8	M24vM3	BC5C	0.0645161
GO:0051592	response to calcium ion	5/124	125/18737	0.00145828	0.0323208	0.0269607	Kcnmb2/Pde1c/Kcnb1/Adgrv1/Hcn1	5	M24vM3	BC5C	0.0403226
GO:0050954	sensory perception of mechanical stimulus	6/124	186/18737	0.0014973	0.0326413	0.0272281	Gabrb3/Mir124a-1hg/Il18/Hexb/Adgrv1/Pcdh15	6	M24vM3	BC5C	0.0483871
GO:0051279	regulation of release of sequestered calcium ion into cytosol	4/124	75/18737	0.00154563	0.0326413	0.0272281	Dmd/Prkd1/Tgfb2/Pde4d	4	M24vM3	BC5C	0.0322581
GO:0001933	negative regulation of protein phosphorylation	8/124	330/18737	0.00159764	0.0332909	0.02777	Dmd/Gstp1/Chordc1/Il18/Actb/Pcp4/Pde4d/Prkca	8	M24vM3	BC5C	0.0645161
GO:0006605	protein targeting	7/124	271/18737	0.00219172	0.0424091	0.035376	Ank3/Kcnb1/Ywhae/Tomm7/Hspa8/Immp1l/Ppp2r2b	7	M24vM3	BC5C	0.0564516
GO:0060326	cell chemotaxis	7/124	271/18737	0.00219172	0.0424091	0.035376	Gstp1/Bsg/Chga/Mif/Prkd1/Pde4d/Prkca	7	M24vM3	BC5C	0.0564516
GO:0098742	cell-cell adhesion via plasma-membrane adhesion molecules	6/124	201/18737	0.00221479	0.0424091	0.035376	Tenm3/Cdh18/Bsg/Tgfb2/Cadm2/Pcdh15	6	M24vM3	BC5C	0.0483871
GO:0007040	lysosome organization	4/124	83/18737	0.00224396	0.0424091	0.035376	Tpp1/Laptm4b/Hspa8/Hexb	4	M24vM3	BC5C	0.0322581
GO:0051924	regulation of calcium ion transport	7/124	274/18737	0.00233126	0.0430423	0.0359042	Dmd/Ywhae/Prkd1/Gnao1/Tgfb2/Pde4d/Grm6	7	M24vM3	BC5C	0.0564516
GO:0001666	response to hypoxia	6/124	204/18737	0.00238495	0.0430423	0.0359042	Il18/Eno1b/Tgfb2/Rtn4/Eno1/Gngt1	6	M24vM3	BC5C	0.0483871
GO:0090316	positive regulation of intracellular protein transport	5/124	140/18737	0.0023971	0.0430423	0.0359042	Ank3/Kcnb1/Ywhae/Tomm7/Prkd1	5	M24vM3	BC5C	0.0403226
GO:0071407	cellular response to organic cyclic compound	9/124	434/18737	0.00240105	0.0430423	0.0359042	Gabrb1/Gabrb3/Il18/Adcy2/Gnao1/Hsp90b1/Actb/Pde4d/Hcn1	9	M24vM3	BC5C	0.0725806
GO:0097529	myeloid leukocyte migration	6/124	208/18737	0.00262694	0.0457464	0.0381598	Bsg/Chga/Mif/Rtn4/Pde4d/Prkca	6	M24vM3	BC5C	0.0483871
GO:0071322	cellular response to carbohydrate stimulus	5/124	144/18737	0.00270813	0.0464959	0.0387851	Piwil4/Pde1c/Phpt1/Kcnb1/Prkca	5	M24vM3	BC5C	0.0403226
GO:1990778	protein localization to cell periphery	8/124	365/18737	0.00298125	0.0481343	0.0401517	Kcnip4/Bsg/Ift20/Ank3/Kcnb1/Lin7a/Actb/Dpp10	8	M24vM3	BC5C	0.0645161
GO:0022898	regulation of transmembrane transporter activity	7/124	289/18737	0.00313482	0.0499522	0.0416682	Dmd/Ank3/Ywhae/Actb/Pde4d/Prkca/Hcn1	7	M24vM3	BC5C	0.0564516
GO:0050808	synapse organization	8/38	485/18737	4.69763e-06	0.00327895	0.00279385	Shisa6/Dok7/Epha7/Lrtm1/Nfia/Cntn5/Cdh8/Dgkb	8	M24vM3	BC5D	0.210526
GO:0009409	response to cold	3/38	46/18737	0.000109995	0.0383882	0.032709	Rbm3/Cirbp/Cdh8	3	M24vM3	BC5D	0.0789474
GO:0051966	regulation of synaptic transmission, glutamatergic	7/150	83/18737	4.57154e-06	0.00355482	0.00309639	Reln/Cacng7/Grm5/Gria2/Grik1/Hcn1/Nrxn1	7	M24vM3	BC6	0.0466667
GO:0035418	protein localization to synapse	7/150	86/18737	5.79906e-06	0.00355482	0.00309639	Reln/Cacng7/Gpc6/Pclo/Grip1/Dlgap1/Nrxn1	7	M24vM3	BC6	0.0466667
GO:0050808	synapse organization	15/150	485/18737	8.36976e-06	0.00377132	0.00328497	Lrrc4c/Reln/Grm5/Gpc6/Cdh8/Unc13b/Unc13c/Pclo/Zfp365/Fgfr2/Nrcam/Sorbs2/Ank3/Sdk1/Nrxn1	15	M24vM3	BC6	0.1
GO:1990504	dense core granule exocytosis	3/150	11/18737	7.91609e-05	0.0160809	0.0140071	Cadps/Unc13b/Unc13c	3	M24vM3	BC6	0.02
GO:0001764	neuron migration	8/150	183/18737	0.000114829	0.0187706	0.01635	Gas6/Reln/Fzd3/Ywhae/Phactr1/Ndnf/Nrg3/Prkg1	8	M24vM3	BC6	0.0533333
GO:0140059	dendrite arborization	3/150	13/18737	0.000135607	0.0195593	0.0170369	Phactr1/Zfp365/Grip1	3	M24vM3	BC6	0.02
GO:0030900	forebrain development	11/150	363/18737	0.000167538	0.0199019	0.0173353	Mgarp/Aplp1/Reln/Ywhae/Phactr1/Grcc10/Ndnf/Fgfr2/Plcb1/Nrg3/Prkg1	11	M24vM3	BC6	0.0733333
GO:0097120	receptor localization to synapse	5/150	72/18737	0.000279518	0.0249099	0.0216975	Reln/Cacng7/Gpc6/Grip1/Nrxn1	5	M24vM3	BC6	0.0333333
GO:0060078	regulation of postsynaptic membrane potential	6/150	113/18737	0.000297607	0.0249099	0.0216975	Reln/Unc13b/Pclo/Gabra5/Grik1/Nrxn1	6	M24vM3	BC6	0.04
GO:0061469	regulation of type B pancreatic cell proliferation	3/150	17/18737	0.000314929	0.0249099	0.0216975	Ptprn/Nr4a1/Nr1d1	3	M24vM3	BC6	0.02
GO:0061621	canonical glycolysis	3/150	17/18737	0.000314929	0.0249099	0.0216975	Pkm/Gpi1/Gapdh	3	M24vM3	BC6	0.02
GO:0061098	positive regulation of protein tyrosine kinase activity	4/150	43/18737	0.000381996	0.0283834	0.0247231	Gas6/Unc119/Reln/Grm5	4	M24vM3	BC6	0.0266667
GO:0006091	generation of precursor metabolites and energy	11/150	412/18737	0.000492314	0.0334732	0.0291565	Atp5a1/Pkm/Mdh1/Atp5b/Uqcrc1/Gpi1/Ndufb9/Gapdh/Nr1d1/Atp5e/Immp2l	11	M24vM3	BC6	0.0733333
GO:0009409	response to cold	4/150	46/18737	0.000495808	0.0334732	0.0291565	Rbm3/Cirbp/Pcsk1n/Cdh8	4	M24vM3	BC6	0.0266667
GO:0032230	positive regulation of synaptic transmission, GABAergic	3/150	20/18737	0.000518752	0.0334732	0.0291565	Nalcn/Grik1/Nrxn1	3	M24vM3	BC6	0.02
GO:0007215	glutamate receptor signaling pathway	4/150	47/18737	0.000538582	0.0338616	0.0294948	Grm5/Gria2/Plcb1/Grik1	4	M24vM3	BC6	0.0266667
GO:0048791	calcium ion-regulated exocytosis of neurotransmitter	3/150	21/18737	0.000601671	0.0351261	0.0305963	Cadps/Unc13b/Unc13c	3	M24vM3	BC6	0.02
GO:0007269	neurotransmitter secretion	7/150	183/18737	0.00068794	0.0374851	0.032651	Cplx3/Nr4a1/Cadps/Unc13b/Unc13c/Pclo/Nrxn1	7	M24vM3	BC6	0.0466667
GO:1990778	protein localization to cell periphery	10/150	365/18737	0.000729002	0.038859	0.0338477	Gas6/Cacng7/Arl6/Gpc6/Commd1/Rab3c/Fcho2/Grip1/Ank3/Nrxn1	10	M24vM3	BC6	0.0666667
GO:0042776	proton motive force-driven mitochondrial ATP synthesis	4/150	53/18737	0.000851964	0.0422715	0.0368201	Atp5a1/Atp5b/Ndufb9/Atp5e	4	M24vM3	BC6	0.0266667
GO:2000112	regulation of cellular macromolecule biosynthetic process	11/150	441/18737	0.00086198	0.0422715	0.0368201	Rbm3/Cirbp/Pkm/Prmt1/Itm2b/Aplp1/Gapdh/Cnot3/Grm5/Ybx1/Plcb1	11	M24vM3	BC6	0.0733333
GO:0035725	sodium ion transmembrane transport	6/150	142/18737	0.000997281	0.0461383	0.0401883	Slc6a6/Commd1/Nalcn/Plcb1/Ank3/Hcn1	6	M24vM3	BC6	0.04
GO:2000311	regulation of AMPA receptor activity	3/150	25/18737	0.00101637	0.0461509	0.0401993	Reln/Cacng7/Nrxn1	3	M24vM3	BC6	0.02
GO:0099003	vesicle-mediated transport in synapse	8/150	255/18737	0.00105377	0.046945	0.040891	Cplx3/Cadps/Unc13b/Unc13c/Pclo/Fcho2/Grip1/Nrxn1	8	M24vM3	BC6	0.0533333
GO:0048593	camera-type eye morphogenesis	6/150	144/18737	0.00107215	0.046945	0.040891	Rom1/Arl6/Grcc10/Ring1/Hcn1/Sdk1	6	M24vM3	BC6	0.04
GO:0016082	synaptic vesicle priming	3/150	26/18737	0.00114224	0.0491362	0.0427996	Cadps/Unc13b/Unc13c	3	M24vM3	BC6	0.02
GO:0097479	synaptic vesicle localization	4/150	58/18737	0.00119683	0.0499685	0.0435246	Map2/Pclo/Fgfr2/Nrxn1	4	M24vM3	BC6	0.0266667
GO:0099565	chemical synaptic transmission, postsynaptic	5/150	99/18737	0.00120234	0.0499685	0.0435246	Reln/Unc13b/Pclo/Grik1/Nrxn1	5	M24vM3	BC6	0.0333333
GO:0042776	proton motive force-driven mitochondrial ATP synthesis	9/259	53/18737	4.18003e-08	5.735e-06	4.73971e-06	Atp5b/Ndufb9/Ndufv1/Atp5a1/Ndufv3/Ndufs2/Ndufc2/Sdhb/Sdha	9	M24vM3	BC7	0.034749
GO:0061621	canonical glycolysis	6/259	17/18737	7.17165e-08	7.99771e-06	6.60974e-06	Gpi1/Pkm/Gapdh/Tpi1/Pgk1/Aldoa	6	M24vM3	BC7	0.023166
GO:0002181	cytoplasmic translation	13/259	143/18737	9.67037e-08	9.47696e-06	7.83227e-06	Pkm/Rpl3/Rpl10a/Rpl32/Cnbp/Rpl13a/Eif4a1/Rplp0/Rpl19/Rpl12/Rpl14/Eif5/Rps3a1	13	M24vM3	BC7	0.0501931
GO:1990504	dense core granule exocytosis	5/259	11/18737	2.09612e-07	1.81467e-05	1.49974e-05	Stxbp1/Unc13a/Cadps/Unc13b/Unc13c	5	M24vM3	BC7	0.019305
GO:0048791	calcium ion-regulated exocytosis of neurotransmitter	6/259	21/18737	3.00173e-07	2.39441e-05	1.97887e-05	Stxbp1/Rims2/Unc13a/Cadps/Unc13b/Unc13c	6	M24vM3	BC7	0.023166
GO:0006094	gluconeogenesis	8/259	76/18737	1.00203e-05	0.000456471	0.000377252	Gpi1/Aldoc/Gapdh/Mdh1/Pgam1/Tpi1/Mdh2/Pgk1	8	M24vM3	BC7	0.030888
GO:0006120	mitochondrial electron transport, NADH to ubiquinone	5/259	23/18737	1.33265e-05	0.000564321	0.000466385	Ndufb9/Ndufv1/Ndufs2/Ndufc2/Park7	5	M24vM3	BC7	0.019305
GO:0016188	synaptic vesicle maturation	4/259	12/18737	1.61826e-05	0.000668753	0.000552693	Stxbp1/Unc13a/Unc13b/Unc13c	4	M24vM3	BC7	0.015444
GO:0016081	synaptic vesicle docking	4/259	13/18737	2.31212e-05	0.000944117	0.000780269	Rims2/Unc13a/Unc13b/Unc13c	4	M24vM3	BC7	0.015444
GO:0046928	regulation of neurotransmitter secretion	9/259	121/18737	4.70974e-05	0.00175591	0.00145118	Cplx3/Syp/Stxbp1/Rims2/Nf1/Unc13a/Prkn/Grm7/Mef2c	9	M24vM3	BC7	0.034749
GO:0043524	negative regulation of neuron apoptotic process	11/259	188/18737	6.37441e-05	0.00227752	0.00188227	Gpi1/Sncb/Npm1/Hsp90ab1/Stxbp1/Park7/Isl1/Prkn/Gabra5/Grm7/Mef2c	11	M24vM3	BC7	0.042471
GO:0048169	regulation of long-term neuronal synaptic plasticity	5/259	36/18737	0.000128934	0.00405728	0.00335315	Syp/Nptn/Nf1/Egr1/Grm5	5	M24vM3	BC7	0.019305
GO:1905606	regulation of presynapse assembly	5/259	37/18737	0.000147411	0.0044745	0.00369797	Ptprd/Gpc6/Nrxn1/Il1rapl2/Mdga2	5	M24vM3	BC7	0.019305
GO:0007528	neuromuscular junction development	6/259	59/18737	0.000160619	0.00479063	0.00395923	Cacnb2/Unc13a/Unc13b/Fgfr2/Unc13c/Cntnap2	6	M24vM3	BC7	0.023166
GO:0030534	adult behavior	10/259	176/18737	0.000174138	0.00506181	0.00418335	Cend1/Park7/Zfhx2/Shank2/Sdk1/Prkn/Nrxn1/Grm7/Cntnap2/Pbx3	10	M24vM3	BC7	0.03861
GO:0099558	maintenance of synapse structure	4/259	21/18737	0.000177389	0.00511299	0.00422565	Erc2/Shank2/Nrxn1/Cntnap2	4	M24vM3	BC7	0.015444
GO:0051968	positive regulation of synaptic transmission, glutamatergic	5/259	40/18737	0.000215137	0.00609851	0.00504013	Stxbp1/Gria4/Reln/Shank2/Nrxn1	5	M24vM3	BC7	0.019305
GO:0006123	mitochondrial electron transport, cytochrome c to oxygen	3/259	10/18737	0.000291573	0.00769304	0.00635794	Cox4i1/Cox5b/Cox5a	3	M24vM3	BC7	0.011583
GO:0071872	cellular response to epinephrine stimulus	3/259	10/18737	0.000291573	0.00769304	0.00635794	Ryr2/Pde4b/Pde4d	3	M24vM3	BC7	0.011583
GO:0021761	limbic system development	7/259	96/18737	0.000372239	0.00925203	0.00764637	Prox1/Nf1/Reln/Zeb2/Fgfr2/Epha5/Cntnap2	7	M24vM3	BC7	0.027027
GO:0010807	regulation of synaptic vesicle priming	3/259	11/18737	0.000396823	0.0096532	0.00797793	Stxbp1/Unc13a/Unc13b	3	M24vM3	BC7	0.011583
GO:0099545	trans-synaptic signaling by trans-synaptic complex	3/259	11/18737	0.000396823	0.0096532	0.00797793	Ptprd/Nptn/Tenm2	3	M24vM3	BC7	0.011583
GO:1903599	positive regulation of autophagy of mitochondrion	3/259	11/18737	0.000396823	0.0096532	0.00797793	Slc25a4/Vdac1/Prkn	3	M24vM3	BC7	0.011583
GO:2000310	regulation of NMDA receptor activity	4/259	26/18737	0.000419683	0.00985967	0.00814857	Park7/Reln/Nrxn1/Mef2c	4	M24vM3	BC7	0.015444
GO:0097120	receptor localization to synapse	6/259	72/18737	0.000479637	0.0109677	0.0090643	Nptn/Reln/Gpc6/Grip1/Anks1b/Nrxn1	6	M24vM3	BC7	0.023166
GO:0031338	regulation of vesicle fusion	4/259	27/18737	0.000487357	0.0109976	0.009089	Cplx3/Stxbp1/C2cd5/Syt9	4	M24vM3	BC7	0.015444
GO:1903861	positive regulation of dendrite extension	4/259	27/18737	0.000487357	0.0109976	0.009089	Rims2/Unc13a/Itsn2/Prkn	4	M24vM3	BC7	0.015444
GO:0061669	spontaneous neurotransmitter secretion	3/259	12/18737	0.000523703	0.011589	0.0095778	Rims2/Unc13b/Prkn	3	M24vM3	BC7	0.011583
GO:0021533	cell differentiation in hindbrain	4/259	28/18737	0.000562452	0.0123112	0.0101747	Cend1/Prox1/Nrxn1/Rora	4	M24vM3	BC7	0.015444
GO:0055010	ventricular cardiac muscle tissue morphogenesis	5/259	49/18737	0.000563517	0.0123112	0.0101747	Isl1/Ryr2/Prox1/Fgfr2/Zfpm2	5	M24vM3	BC7	0.019305
GO:0007626	locomotory behavior	11/259	242/18737	0.000571203	0.0124002	0.0102482	Cend1/Park7/Reln/Gnao1/Egr1/Shank2/Prkn/Adgrl3/Grm5/Cntnap2/Pbx3	11	M24vM3	BC7	0.042471
GO:0030073	insulin secretion	10/259	207/18737	0.000632608	0.0135814	0.0112244	Cplx3/Park7/Isl1/Rims2/Pclo/Syt9/Nr1d1/Ppp3ca/Prkn/Epha5	10	M24vM3	BC7	0.03861
GO:0010595	positive regulation of endothelial cell migration	7/259	105/18737	0.000639998	0.0135814	0.0112244	Gpi1/Atp5b/Atp5a1/Bsg/Hmgb1/Prox1/Hdac9	7	M24vM3	BC7	0.027027
GO:0033555	multicellular organismal response to stress	7/259	105/18737	0.000639998	0.0135814	0.0112244	Vdac1/Reln/Ppp3ca/Gabra5/Grm7/Mef2c/Cntnap2	7	M24vM3	BC7	0.027027
GO:0086019	cell-cell signaling involved in cardiac conduction	4/259	29/18737	0.000645412	0.0135814	0.0112244	Ryr2/Cacnb2/Cacna2d1/Hcn1	4	M24vM3	BC7	0.015444
GO:1901841	regulation of high voltage-gated calcium channel activity	3/259	13/18737	0.000673877	0.0138407	0.0114387	Pde4b/Cacnb2/Cacna2d1	3	M24vM3	BC7	0.011583
GO:1904753	negative regulation of vascular associated smooth muscle cell migration	3/259	13/18737	0.000673877	0.0138407	0.0114387	Nf1/Prkg1/Mef2c	3	M24vM3	BC7	0.011583
GO:0007409	axonogenesis	16/259	461/18737	0.000720586	0.014712	0.0121588	Aplp1/Bsg/Hsp90ab1/Stxbp1/Isl1/Etv4/Nptn/Reln/Ctnna2/Zeb2/Tenm2/Fgfr2/Dscaml1/Epha5/Mef2c/Cntnap2	16	M24vM3	BC7	0.0617761
GO:1902600	proton transmembrane transport	6/259	78/18737	0.000736068	0.0148637	0.0122841	Atp5b/Slc25a4/Atp5a1/Atp6v1g1/Atp6v0c/Park7	6	M24vM3	BC7	0.023166
GO:0006099	tricarboxylic acid cycle	4/259	30/18737	0.000736683	0.0148637	0.0122841	Mdh1/Mdh2/Sdhb/Sdha	4	M24vM3	BC7	0.015444
GO:0060384	innervation	4/259	31/18737	0.000836713	0.016639	0.0137514	Isl1/Unc13a/Unc13b/Gabra5	4	M24vM3	BC7	0.015444
GO:0007638	mechanosensory behavior	3/259	14/18737	0.000848929	0.016639	0.0137514	Strbp/Nrxn1/Cntnap2	3	M24vM3	BC7	0.011583
GO:1901524	regulation of mitophagy	3/259	14/18737	0.000848929	0.016639	0.0137514	Slc25a4/Vdac1/Prkn	3	M24vM3	BC7	0.011583
GO:0021697	cerebellar cortex formation	4/259	32/18737	0.000945951	0.017926	0.014815	Cend1/Prox1/Nrxn1/Rora	4	M24vM3	BC7	0.015444
GO:0098815	modulation of excitatory postsynaptic potential	5/259	56/18737	0.00104368	0.0188626	0.015589	Rims2/Reln/Pclo/Prkn/Nrxn1	5	M24vM3	BC7	0.019305
GO:0021681	cerebellar granular layer development	3/259	15/18737	0.00105036	0.0188626	0.015589	Cend1/Prox1/Nrxn1	3	M24vM3	BC7	0.011583
GO:0008037	cell recognition	8/259	148/18737	0.00106765	0.0190731	0.015763	Bsg/Cd81/Vdac2/Aldoa/Tcp1/Nptn/Dscaml1/Cntnap2	8	M24vM3	BC7	0.030888
GO:0043648	dicarboxylic acid metabolic process	6/259	84/18737	0.00108751	0.0192276	0.0158907	Mdh1/Mdh2/Got1/Sdhb/Sdha/Gls	6	M24vM3	BC7	0.023166
GO:0008306	associative learning	7/259	115/18737	0.0010966	0.019289	0.0159414	Nptn/Nf1/Reln/Shank2/Gabra5/Grm7/Cntnap2	7	M24vM3	BC7	0.027027
GO:0050805	negative regulation of synaptic transmission	6/259	85/18737	0.00115679	0.0200394	0.0165616	Stxbp1/Nf1/Shank2/Prkn/Hcn1/Cntnap2	6	M24vM3	BC7	0.023166
GO:0099560	synaptic membrane adhesion	4/259	34/18737	0.00119385	0.0204745	0.0169212	Ptprd/Gpc6/Nrxn1/Mdga2	4	M24vM3	BC7	0.015444
GO:0019933	cAMP-mediated signaling	5/259	58/18737	0.00122427	0.0208755	0.0172527	Gapdh/Pebp1/Pde3a/Pde4d/Epha5	5	M24vM3	BC7	0.019305
GO:0035418	protein localization to synapse	6/259	86/18737	0.00122941	0.0208755	0.0172527	Reln/Gpc6/Pclo/Grip1/Nrxn1/Asic2	6	M24vM3	BC7	0.023166
GO:0070593	dendrite self-avoidance	3/259	16/18737	0.00127961	0.0214101	0.0176945	Bsg/Nptn/Dscaml1	3	M24vM3	BC7	0.011583
GO:0086091	regulation of heart rate by cardiac conduction	4/259	36/18737	0.00148396	0.0241232	0.0199367	Isl1/Cacnb2/Cacna2d1/Hcn1	4	M24vM3	BC7	0.015444
GO:0045637	regulation of myeloid cell differentiation	9/259	195/18737	0.00160812	0.025775	0.0213018	Hmgb3/Prmt1/Ndfip1/Hmgb1/Fos/Nf1/Tjp2/Ppp3ca/Mef2c	9	M24vM3	BC7	0.034749
GO:0033032	regulation of myeloid cell apoptotic process	4/259	37/18737	0.00164597	0.026259	0.0217018	Gas6/Tcp1/Nf1/Mef2c	4	M24vM3	BC7	0.015444
GO:0043535	regulation of blood vessel endothelial cell migration	6/259	92/18737	0.00174101	0.027393	0.022639	Atp5b/Atp5a1/Hmgb1/Nf1/Hdac9/Mef2c	6	M24vM3	BC7	0.023166
GO:0051592	response to calcium ion	7/259	125/18737	0.00177691	0.0278301	0.0230003	Ryr2/Fos/Syt9/Ppp3ca/Nrxn1/Hcn1/Mef2c	7	M24vM3	BC7	0.027027
GO:0045956	positive regulation of calcium ion-dependent exocytosis	3/259	18/18737	0.00182689	0.028354	0.0234333	Stxbp1/Cadps/Syt9	3	M24vM3	BC7	0.011583
GO:0090257	regulation of muscle system process	10/259	239/18737	0.00187161	0.0287875	0.0237916	Slc25a4/Igfbp5/Ryr2/Pde4b/Cacna2d1/Ppp3ca/Pde4d/Dock4/Prkg1/Mef2c	10	M24vM3	BC7	0.03861
GO:0086003	cardiac muscle cell contraction	5/259	64/18737	0.00190507	0.0289133	0.0238955	Ryr2/Pde4b/Cacnb2/Cacna2d1/Pde4d	5	M24vM3	BC7	0.019305
GO:0035584	calcium-mediated signaling using intracellular calcium source	3/259	19/18737	0.00214742	0.0318859	0.0263522	Ryr2/Tenm2/Grm5	3	M24vM3	BC7	0.011583
GO:0071625	vocalization behavior	3/259	19/18737	0.00214742	0.0318859	0.0263522	Shank2/Nrxn1/Cntnap2	3	M24vM3	BC7	0.011583
GO:1901387	positive regulation of voltage-gated calcium channel activity	3/259	20/18737	0.00250076	0.0363457	0.0300381	Cacnb2/Cacna2d1/Ppp3ca	3	M24vM3	BC7	0.011583
GO:0071333	cellular response to glucose stimulus	7/259	133/18737	0.00252644	0.0365641	0.0302185	Gas6/Unc13b/Nr1d1/Ppp3ca/Prkn/Zbtb20/Epha5	7	M24vM3	BC7	0.027027
GO:0045727	positive regulation of translation	7/259	134/18737	0.00263499	0.0376177	0.0310893	Rbm3/Cirbp/Pkm/Cnbp/Npm1/Eif3e/Rps3a1	7	M24vM3	BC7	0.027027
GO:0055023	positive regulation of cardiac muscle tissue growth	4/259	42/18737	0.00264311	0.0376177	0.0310893	Slc25a4/Fgfr2/Zfpm2/Mef2c	4	M24vM3	BC7	0.015444
GO:0032228	regulation of synaptic transmission, GABAergic	4/259	43/18737	0.00288299	0.0396231	0.0327467	Stxbp1/Nf1/Nrxn1/Cntnap2	4	M24vM3	BC7	0.015444
GO:0061098	positive regulation of protein tyrosine kinase activity	4/259	43/18737	0.00288299	0.0396231	0.0327467	Unc119/Gas6/Reln/Grm5	4	M24vM3	BC7	0.015444
GO:0048172	regulation of short-term neuronal synaptic plasticity	3/259	21/18737	0.00288798	0.0396231	0.0327467	Syp/Unc13a/Unc13b	3	M24vM3	BC7	0.011583
GO:0097107	postsynaptic density assembly	3/259	21/18737	0.00288798	0.0396231	0.0327467	Ptprd/Reln/Nrxn1	3	M24vM3	BC7	0.011583
GO:1903427	negative regulation of reactive oxygen species biosynthetic process	3/259	21/18737	0.00288798	0.0396231	0.0327467	Ndufc2/Park7/Prkn	3	M24vM3	BC7	0.011583
GO:0051222	positive regulation of protein transport	11/259	297/18737	0.00292954	0.0400331	0.0330855	Oaz1/Gas6/Bsg/Cd81/Hsp90ab1/Isl1/Cep290/Myom1/C2cd5/Unc13b/Prkn	11	M24vM3	BC7	0.042471
GO:0007519	skeletal muscle tissue development	8/259	174/18737	0.00295659	0.0400834	0.0331271	Psma6/Fos/Nf1/Egr1/Ppp3ca/Hdac9/Mef2c/Cntnap2	8	M24vM3	BC7	0.030888
GO:0042593	glucose homeostasis	10/259	255/18737	0.00299242	0.0404095	0.0333966	Gpi1/Gas6/Igfbp5/Park7/Unc13b/Nr1d1/Ppp3ca/Prkn/Zbtb20/Epha5	10	M24vM3	BC7	0.03861
GO:0048024	regulation of mRNA splicing, via spliceosome	6/259	103/18737	0.00307947	0.0411491	0.0340079	Rbm3/Cirbp/Srsf3/Srsf7/Npm1/Srrm4	6	M24vM3	BC7	0.023166
GO:0051146	striated muscle cell differentiation	11/259	299/18737	0.00308319	0.0411491	0.0340079	Slc25a4/Cd81/Igfbp5/Isl1/Prox1/Spag9/Ppp3ca/Hdac9/Dock1/Mef2c/Cntnap2	11	M24vM3	BC7	0.042471
GO:0021953	central nervous system neuron differentiation	8/259	176/18737	0.00317058	0.0418273	0.0345683	Cend1/Hsp90ab1/Isl1/Prox1/Zeb2/Fgfr2/Nrxn1/Rora	8	M24vM3	BC7	0.030888
GO:1904705	regulation of vascular associated smooth muscle cell proliferation	5/259	72/18737	0.00319775	0.0420241	0.034731	Igfbp5/Park7/Nf1/Prkg1/Mef2c	5	M24vM3	BC7	0.019305
GO:0009410	response to xenobiotic stimulus	10/259	260/18737	0.00343556	0.0446262	0.0368815	Guk1/Gas6/Fos/Pde4b/Pde3a/Shank2/Rora/Mef2c/Cntnap2/Asic2	10	M24vM3	BC7	0.03861
GO:0007157	heterophilic cell-cell adhesion via plasma membrane cell adhesion molecules	4/259	46/18737	0.00369112	0.046637	0.0385433	Ptprd/Tenm4/Tenm2/Nrxn1	4	M24vM3	BC7	0.015444
GO:0007156	homophilic cell adhesion via plasma membrane adhesion molecules	6/259	107/18737	0.00371906	0.046637	0.0385433	Bsg/Nptn/Sdk1/Cdh12/Cadm2/Dscaml1	6	M24vM3	BC7	0.023166
GO:0014706	striated muscle tissue development	10/259	263/18737	0.00372552	0.046637	0.0385433	Slc25a4/Prmt1/Isl1/Ryr2/Prox1/Tenm4/Fgfr2/Zfpm2/Hdac9/Mef2c	10	M24vM3	BC7	0.03861
GO:0030316	osteoclast differentiation	6/259	108/18737	0.00389329	0.0482094	0.0398428	Glo1/Cd81/Fos/Nf1/Tjp2/Ppp3ca	6	M24vM3	BC7	0.023166
GO:0010817	regulation of hormone levels	15/259	497/18737	0.00400738	0.0486722	0.0402253	Pcsk1n/Cplx3/Selenom/Gnb3/Park7/Isl1/Rims2/Reln/Pclo/Egr1/Syt9/Nr1d1/Ppp3ca/Prkn/Epha5	15	M24vM3	BC7	0.0579151
GO:0001764	neuron migration	8/259	183/18737	0.00401581	0.0486722	0.0402253	Tubb2a/Gas6/Reln/Ctnna2/Adgrl3/Prkg1/Mdga2/Mef2c	8	M24vM3	BC7	0.030888
GO:0048813	dendrite morphogenesis	8/259	183/18737	0.00401581	0.0486722	0.0402253	Ptprd/Reln/Ctnna2/Hecw1/Grip1/Ppp3ca/Epha5/Cntnap2	8	M24vM3	BC7	0.030888
GO:0051347	positive regulation of transferase activity	15/259	498/18737	0.00408189	0.0489542	0.0404584	Unc119/Gas6/Cd81/Serinc1/Npm1/Hsp90ab1/Tcp1/Prox1/Reln/Egr1/Zeb2/Grm5/Fgfr2/Nrxn1/Epha5	15	M24vM3	BC7	0.0579151
GO:0002181	cytoplasmic translation	3/8	143/18737	2.3703e-05	0.00284437	0.00142218	Rps28/Rps29/Uba52	3	M24vM3	BC8	0.375
GO:0099558	maintenance of synapse structure	3/29	21/18737	4.35112e-06	0.00222995	0.00144045	Nrxn1/Nlgn1/Cntnap2	3	M24vM3	BC9	0.103448
GO:1904861	excitatory synapse assembly	3/29	29/18737	1.1855e-05	0.00303785	0.00196232	Nrxn1/Nlgn1/Cntnap2	3	M24vM3	BC9	0.103448
GO:0007568	aging	3/29	71/18737	0.000177507	0.00957605	0.00618571	Gnao1/Atp8a2/Pde4d	3	M24vM3	BC9	0.103448
GO:1901890	positive regulation of cell junction assembly	3/29	122/18737	0.000869622	0.0234569	0.0151521	Nrxn1/Nlgn1/Cntnap2	3	M24vM3	BC9	0.103448
GO:0045727	positive regulation of translation	3/29	134/18737	0.00114058	0.0252903	0.0163364	Rbm3/Cirbp/Pkm	3	M24vM3	BC9	0.103448
GO:0048813	dendrite morphogenesis	3/29	183/18737	0.00277801	0.0400558	0.0258743	Ctnna2/Nlgn1/Cntnap2	3	M24vM3	BC9	0.103448
GO:0032869	cellular response to insulin stimulus	3/29	194/18737	0.00327526	0.0417311	0.0269565	Pkm/Ogt/Hdac9	3	M24vM3	BC9	0.103448
GO:0035264	multicellular organism growth	3/29	199/18737	0.0035182	0.0417311	0.0269565	Atp8a2/Pde4d/Cntnap2	3	M24vM3	BC9	0.103448
GO:0031503	protein-containing complex localization	3/29	208/18737	0.00398282	0.0444899	0.0287385	Klc3/Nrxn1/Nlgn1	3	M24vM3	BC9	0.103448
GO:0031345	negative regulation of cell projection organization	3/29	209/18737	0.00403664	0.0444899	0.0287385	Mgarp/Nrxn1/Nlgn1	3	M24vM3	BC9	0.103448
GO:0071396	cellular response to lipid	4/29	437/18737	0.00436718	0.0471385	0.0304494	Mgarp/Snhg20/Ogt/Pde4d	4	M24vM3	BC9	0.137931
